# Supplementary material for: A PIM-1 Kinase Inhibitor Docking Optimization Study Based on Logistic Regression Models and Interaction Analysis
Source: Life (Basel). 2023 Jul 27;13(8):1635. doi: 10.3390/life13081635 (PMC10455354; doi:10.3390/life13081635)
Supplement: Supplementary file 1 [file life-13-01635-s001.zip]

Archive with 2 entries (2 files):
- Supplimentary File S1.pdf
- Supplimentary File S2.sdf
