# Supplementary material for: A PIM-1 Kinase Inhibitor Docking Optimization Study Based on Logistic Regression Models and Interaction Analysis
Source: Life (Basel). 2023 Jul 27;13(8):1635. doi: 10.3390/life13081635 (PMC10455354; doi:10.3390/life13081635)
Supplement: Supplementary file 1 [file life-13-01635-s001.zip › Supplimentary File S2.sdf]

Actelion Java MolfileCreator 2.0

  0  0  0  0  0  0              0 V3000
M  V30 BEGIN CTAB
M  V30 COUNTS 0 0 0 0 0
M  V30 BEGIN ATOM
M  V30 END ATOM
M  V30 BEGIN BOND
M  V30 END BOND
M  V30 END CTAB
M  END
>  <Inhibitor order by BE>
1

>  <Decoy order by BE>
0

>  <Name>
 CHEMBL4063523 

>  <Binding Energy (BE)>
12,7760

>  <Ligand Efficiency by DW>
0,3185

>  <PIC50>
4,5935

>  <IC50 (um)>
25,5000

>  <Predictive score X5>
2,6848

>  <P class 5>
0,9361

>  <Number of interactions>
19

>  <Class4>
1

>  <Class5>
0

>  <Class6>
0

>  <Class7>
0

>  <Class8>
0

>  <Dummy variable>
1

>  <PRO_42>
0

>  <LEU_43>
0

>  <LEU_44>
1

>  <GLY_45>
0

>  <SER_46>
1

>  <GLY_47>
1

>  <GLY_48>
0

>  <PHE_49>
1

>  <VAL_52>
1

>  <SER_54>
0

>  <ALA_65>
1

>  <ILE_66>
0

>  <LYS_67>
1

>  <VAL_69>
0

>  <ARG_73>
0

>  <ILE_74>
0

>  <SER_75>
0

>  <PRO_87>
0

>  <GLU_89>
0

>  <ILE_104>
0

>  <LEU_120>
1

>  <GLU_121>
0

>  <ARG_122>
1

>  <PRO_123>
0

>  <GLU_124>
0

>  <PRO_125>
0

>  <VAL_126>
1

>  <GLN_127>
0

>  <ASP_128>
1

>  <PHE_130>
1

>  <ASP_131>
1

>  <GLU_135>
0

>  <ASP_167>
0

>  <LYS_169>
1

>  <GLU_171>
1

>  <ASN_172>
1

>  <ILE_173>
0

>  <LEU_174>
1

>  <LEU_177>
0

>  <LYS_183>
0

>  <ILE_185>
1

>  <ASP_186>
1

>  <PHE_187>
0

>  <GLY_188>
0

>  <SER_189>
0

>  <ASP_202>
0

>  <GLY_203>
0

>  <THR_204>
0

>  <ARG_205>
0

>  <HOH_334>
0

>  <Inhibitor_flag>
1

$$$$

Actelion Java MolfileCreator 2.0

  0  0  0  0  0  0              0 V3000
M  V30 BEGIN CTAB
M  V30 COUNTS 0 0 0 0 0
M  V30 BEGIN ATOM
M  V30 END ATOM
M  V30 BEGIN BOND
M  V30 END BOND
M  V30 END CTAB
M  END
>  <Inhibitor order by BE>
2

>  <Decoy order by BE>
0

>  <Name>
 CHEMBL3897474 

>  <Binding Energy (BE)>
12,7310

>  <Ligand Efficiency by DW>
0,3494

>  <PIC50>
7,3054

>  <IC50 (um)>
0,0495

>  <Predictive score X5>
3,1772

>  <P class 5>
0,9600

>  <Number of interactions>
19

>  <Class4>
1

>  <Class5>
1

>  <Class6>
1

>  <Class7>
1

>  <Class8>
0

>  <Dummy variable>
1

>  <PRO_42>
0

>  <LEU_43>
0

>  <LEU_44>
1

>  <GLY_45>
1

>  <SER_46>
0

>  <GLY_47>
0

>  <GLY_48>
0

>  <PHE_49>
1

>  <VAL_52>
1

>  <SER_54>
0

>  <ALA_65>
1

>  <ILE_66>
0

>  <LYS_67>
1

>  <VAL_69>
0

>  <ARG_73>
0

>  <ILE_74>
0

>  <SER_75>
0

>  <PRO_87>
0

>  <GLU_89>
0

>  <ILE_104>
1

>  <LEU_120>
1

>  <GLU_121>
0

>  <ARG_122>
1

>  <PRO_123>
0

>  <GLU_124>
0

>  <PRO_125>
0

>  <VAL_126>
1

>  <GLN_127>
1

>  <ASP_128>
1

>  <PHE_130>
1

>  <ASP_131>
0

>  <GLU_135>
0

>  <ASP_167>
0

>  <LYS_169>
0

>  <GLU_171>
1

>  <ASN_172>
1

>  <ILE_173>
0

>  <LEU_174>
1

>  <LEU_177>
0

>  <LYS_183>
0

>  <ILE_185>
1

>  <ASP_186>
1

>  <PHE_187>
0

>  <GLY_188>
0

>  <SER_189>
0

>  <ASP_202>
0

>  <GLY_203>
0

>  <THR_204>
0

>  <ARG_205>
0

>  <HOH_334>
1

>  <Inhibitor_flag>
1

$$$$

Actelion Java MolfileCreator 2.0

  0  0  0  0  0  0              0 V3000
M  V30 BEGIN CTAB
M  V30 COUNTS 0 0 0 0 0
M  V30 BEGIN ATOM
M  V30 END ATOM
M  V30 BEGIN BOND
M  V30 END BOND
M  V30 END CTAB
M  END
>  <Inhibitor order by BE>
3

>  <Decoy order by BE>
0

>  <Name>
 CHEMBL3977073 

>  <Binding Energy (BE)>
12,4250

>  <Ligand Efficiency by DW>
0,3740

>  <PIC50>
4,3561

>  <IC50 (um)>
44,0450

>  <Predictive score X5>
2,3554

>  <P class 5>
0,9134

>  <Number of interactions>
17

>  <Class4>
1

>  <Class5>
0

>  <Class6>
0

>  <Class7>
0

>  <Class8>
0

>  <Dummy variable>
1

>  <PRO_42>
0

>  <LEU_43>
0

>  <LEU_44>
1

>  <GLY_45>
0

>  <SER_46>
0

>  <GLY_47>
0

>  <GLY_48>
0

>  <PHE_49>
1

>  <VAL_52>
1

>  <SER_54>
0

>  <ALA_65>
1

>  <ILE_66>
0

>  <LYS_67>
1

>  <VAL_69>
0

>  <ARG_73>
0

>  <ILE_74>
0

>  <SER_75>
0

>  <PRO_87>
0

>  <GLU_89>
0

>  <ILE_104>
0

>  <LEU_120>
1

>  <GLU_121>
0

>  <ARG_122>
1

>  <PRO_123>
0

>  <GLU_124>
0

>  <PRO_125>
0

>  <VAL_126>
1

>  <GLN_127>
1

>  <ASP_128>
1

>  <PHE_130>
0

>  <ASP_131>
0

>  <GLU_135>
0

>  <ASP_167>
0

>  <LYS_169>
1

>  <GLU_171>
1

>  <ASN_172>
1

>  <ILE_173>
0

>  <LEU_174>
1

>  <LEU_177>
0

>  <LYS_183>
0

>  <ILE_185>
1

>  <ASP_186>
1

>  <PHE_187>
0

>  <GLY_188>
0

>  <SER_189>
0

>  <ASP_202>
0

>  <GLY_203>
0

>  <THR_204>
0

>  <ARG_205>
0

>  <HOH_334>
1

>  <Inhibitor_flag>
1

$$$$

Actelion Java MolfileCreator 2.0

  0  0  0  0  0  0              0 V3000
M  V30 BEGIN CTAB
M  V30 COUNTS 0 0 0 0 0
M  V30 BEGIN ATOM
M  V30 END ATOM
M  V30 BEGIN BOND
M  V30 END BOND
M  V30 END CTAB
M  END
>  <Inhibitor order by BE>
4

>  <Decoy order by BE>
0

>  <Name>
 CHEMBL3970213 

>  <Binding Energy (BE)>
12,3920

>  <Ligand Efficiency by DW>
0,3874

>  <PIC50>
4,3566

>  <IC50 (um)>
43,9920

>  <Predictive score X5>
2,3249

>  <P class 5>
0,9109

>  <Number of interactions>
17

>  <Class4>
1

>  <Class5>
0

>  <Class6>
0

>  <Class7>
0

>  <Class8>
0

>  <Dummy variable>
1

>  <PRO_42>
0

>  <LEU_43>
0

>  <LEU_44>
1

>  <GLY_45>
0

>  <SER_46>
0

>  <GLY_47>
0

>  <GLY_48>
0

>  <PHE_49>
1

>  <VAL_52>
1

>  <SER_54>
0

>  <ALA_65>
1

>  <ILE_66>
0

>  <LYS_67>
1

>  <VAL_69>
0

>  <ARG_73>
0

>  <ILE_74>
0

>  <SER_75>
0

>  <PRO_87>
0

>  <GLU_89>
0

>  <ILE_104>
0

>  <LEU_120>
1

>  <GLU_121>
0

>  <ARG_122>
1

>  <PRO_123>
0

>  <GLU_124>
0

>  <PRO_125>
0

>  <VAL_126>
1

>  <GLN_127>
1

>  <ASP_128>
1

>  <PHE_130>
0

>  <ASP_131>
0

>  <GLU_135>
0

>  <ASP_167>
0

>  <LYS_169>
1

>  <GLU_171>
1

>  <ASN_172>
1

>  <ILE_173>
0

>  <LEU_174>
1

>  <LEU_177>
0

>  <LYS_183>
0

>  <ILE_185>
1

>  <ASP_186>
1

>  <PHE_187>
0

>  <GLY_188>
0

>  <SER_189>
0

>  <ASP_202>
0

>  <GLY_203>
0

>  <THR_204>
0

>  <ARG_205>
0

>  <HOH_334>
1

>  <Inhibitor_flag>
1

$$$$

Actelion Java MolfileCreator 2.0

  0  0  0  0  0  0              0 V3000
M  V30 BEGIN CTAB
M  V30 COUNTS 0 0 0 0 0
M  V30 BEGIN ATOM
M  V30 END ATOM
M  V30 BEGIN BOND
M  V30 END BOND
M  V30 END CTAB
M  END
>  <Inhibitor order by BE>
5

>  <Decoy order by BE>
0

>  <Name>
 CHEMBL388978 

>  <Binding Energy (BE)>
12,3360

>  <Ligand Efficiency by DW>
0,3100

>  <PIC50>
8,0000

>  <IC50 (um)>
0,0100

>  <Predictive score X5>
2,8127

>  <P class 5>
0,9434

>  <Number of interactions>
19

>  <Class4>
1

>  <Class5>
1

>  <Class6>
1

>  <Class7>
1

>  <Class8>
1

>  <Dummy variable>
1

>  <PRO_42>
0

>  <LEU_43>
0

>  <LEU_44>
1

>  <GLY_45>
1

>  <SER_46>
1

>  <GLY_47>
0

>  <GLY_48>
0

>  <PHE_49>
1

>  <VAL_52>
1

>  <SER_54>
0

>  <ALA_65>
1

>  <ILE_66>
0

>  <LYS_67>
1

>  <VAL_69>
0

>  <ARG_73>
0

>  <ILE_74>
0

>  <SER_75>
0

>  <PRO_87>
0

>  <GLU_89>
0

>  <ILE_104>
0

>  <LEU_120>
1

>  <GLU_121>
0

>  <ARG_122>
1

>  <PRO_123>
0

>  <GLU_124>
0

>  <PRO_125>
0

>  <VAL_126>
1

>  <GLN_127>
1

>  <ASP_128>
1

>  <PHE_130>
0

>  <ASP_131>
0

>  <GLU_135>
0

>  <ASP_167>
0

>  <LYS_169>
1

>  <GLU_171>
1

>  <ASN_172>
1

>  <ILE_173>
0

>  <LEU_174>
1

>  <LEU_177>
0

>  <LYS_183>
0

>  <ILE_185>
1

>  <ASP_186>
1

>  <PHE_187>
0

>  <GLY_188>
0

>  <SER_189>
0

>  <ASP_202>
0

>  <GLY_203>
0

>  <THR_204>
0

>  <ARG_205>
0

>  <HOH_334>
1

>  <Inhibitor_flag>
1

$$$$

Actelion Java MolfileCreator 2.0

  0  0  0  0  0  0              0 V3000
M  V30 BEGIN CTAB
M  V30 COUNTS 0 0 0 0 0
M  V30 BEGIN ATOM
M  V30 END ATOM
M  V30 BEGIN BOND
M  V30 END BOND
M  V30 END CTAB
M  END
>  <Inhibitor order by BE>
6

>  <Decoy order by BE>
0

>  <Name>
 CHEMBL2037206 

>  <Binding Energy (BE)>
12,2870

>  <Ligand Efficiency by DW>
0,3101

>  <PIC50>
6,8827

>  <IC50 (um)>
0,1310

>  <Predictive score X5>
3,1504

>  <P class 5>
0,9589

>  <Number of interactions>
22

>  <Class4>
1

>  <Class5>
1

>  <Class6>
1

>  <Class7>
0

>  <Class8>
0

>  <Dummy variable>
0

>  <PRO_42>
0

>  <LEU_43>
0

>  <LEU_44>
1

>  <GLY_45>
1

>  <SER_46>
0

>  <GLY_47>
0

>  <GLY_48>
0

>  <PHE_49>
1

>  <VAL_52>
1

>  <SER_54>
1

>  <ALA_65>
1

>  <ILE_66>
0

>  <LYS_67>
1

>  <VAL_69>
0

>  <ARG_73>
0

>  <ILE_74>
0

>  <SER_75>
0

>  <PRO_87>
0

>  <GLU_89>
0

>  <ILE_104>
1

>  <LEU_120>
1

>  <GLU_121>
1

>  <ARG_122>
1

>  <PRO_123>
1

>  <GLU_124>
1

>  <PRO_125>
1

>  <VAL_126>
1

>  <GLN_127>
1

>  <ASP_128>
1

>  <PHE_130>
0

>  <ASP_131>
0

>  <GLU_135>
0

>  <ASP_167>
0

>  <LYS_169>
0

>  <GLU_171>
0

>  <ASN_172>
1

>  <ILE_173>
0

>  <LEU_174>
1

>  <LEU_177>
0

>  <LYS_183>
0

>  <ILE_185>
1

>  <ASP_186>
1

>  <PHE_187>
0

>  <GLY_188>
0

>  <SER_189>
0

>  <ASP_202>
0

>  <GLY_203>
0

>  <THR_204>
0

>  <ARG_205>
0

>  <HOH_334>
1

>  <Inhibitor_flag>
1

$$$$

Actelion Java MolfileCreator 2.0

  0  0  0  0  0  0              0 V3000
M  V30 BEGIN CTAB
M  V30 COUNTS 0 0 0 0 0
M  V30 BEGIN ATOM
M  V30 END ATOM
M  V30 BEGIN BOND
M  V30 END BOND
M  V30 END CTAB
M  END
>  <Inhibitor order by BE>
7

>  <Decoy order by BE>
0

>  <Name>
 CHEMBL3939032 

>  <Binding Energy (BE)>
12,2800

>  <Ligand Efficiency by DW>
0,3742

>  <PIC50>
9,0000

>  <IC50 (um)>
0,0010

>  <Predictive score X5>
2,7610

>  <P class 5>
0,9405

>  <Number of interactions>
17

>  <Class4>
1

>  <Class5>
1

>  <Class6>
1

>  <Class7>
1

>  <Class8>
1

>  <Dummy variable>
0

>  <PRO_42>
0

>  <LEU_43>
0

>  <LEU_44>
1

>  <GLY_45>
1

>  <SER_46>
0

>  <GLY_47>
0

>  <GLY_48>
0

>  <PHE_49>
1

>  <VAL_52>
1

>  <SER_54>
0

>  <ALA_65>
1

>  <ILE_66>
0

>  <LYS_67>
1

>  <VAL_69>
0

>  <ARG_73>
0

>  <ILE_74>
0

>  <SER_75>
0

>  <PRO_87>
0

>  <GLU_89>
0

>  <ILE_104>
1

>  <LEU_120>
1

>  <GLU_121>
0

>  <ARG_122>
1

>  <PRO_123>
0

>  <GLU_124>
0

>  <PRO_125>
0

>  <VAL_126>
1

>  <GLN_127>
1

>  <ASP_128>
1

>  <PHE_130>
0

>  <ASP_131>
0

>  <GLU_135>
0

>  <ASP_167>
0

>  <LYS_169>
0

>  <GLU_171>
1

>  <ASN_172>
0

>  <ILE_173>
0

>  <LEU_174>
1

>  <LEU_177>
0

>  <LYS_183>
0

>  <ILE_185>
1

>  <ASP_186>
1

>  <PHE_187>
0

>  <GLY_188>
0

>  <SER_189>
0

>  <ASP_202>
0

>  <GLY_203>
0

>  <THR_204>
0

>  <ARG_205>
0

>  <HOH_334>
1

>  <Inhibitor_flag>
1

$$$$

Actelion Java MolfileCreator 2.0

  0  0  0  0  0  0              0 V3000
M  V30 BEGIN CTAB
M  V30 COUNTS 0 0 0 0 0
M  V30 BEGIN ATOM
M  V30 END ATOM
M  V30 BEGIN BOND
M  V30 END BOND
M  V30 END CTAB
M  END
>  <Inhibitor order by BE>
8

>  <Decoy order by BE>
0

>  <Name>
 CHEMBL3892866 

>  <Binding Energy (BE)>
12,1750

>  <Ligand Efficiency by DW>
0,3744

>  <PIC50>
8,6990

>  <IC50 (um)>
0,0020

>  <Predictive score X5>
2,6641

>  <P class 5>
0,9349

>  <Number of interactions>
17

>  <Class4>
1

>  <Class5>
1

>  <Class6>
1

>  <Class7>
1

>  <Class8>
1

>  <Dummy variable>
1

>  <PRO_42>
0

>  <LEU_43>
0

>  <LEU_44>
1

>  <GLY_45>
1

>  <SER_46>
0

>  <GLY_47>
0

>  <GLY_48>
0

>  <PHE_49>
1

>  <VAL_52>
1

>  <SER_54>
0

>  <ALA_65>
1

>  <ILE_66>
0

>  <LYS_67>
1

>  <VAL_69>
0

>  <ARG_73>
0

>  <ILE_74>
0

>  <SER_75>
0

>  <PRO_87>
0

>  <GLU_89>
0

>  <ILE_104>
1

>  <LEU_120>
1

>  <GLU_121>
0

>  <ARG_122>
1

>  <PRO_123>
0

>  <GLU_124>
0

>  <PRO_125>
0

>  <VAL_126>
1

>  <GLN_127>
1

>  <ASP_128>
1

>  <PHE_130>
0

>  <ASP_131>
0

>  <GLU_135>
0

>  <ASP_167>
0

>  <LYS_169>
0

>  <GLU_171>
1

>  <ASN_172>
0

>  <ILE_173>
0

>  <LEU_174>
1

>  <LEU_177>
0

>  <LYS_183>
0

>  <ILE_185>
1

>  <ASP_186>
1

>  <PHE_187>
0

>  <GLY_188>
0

>  <SER_189>
0

>  <ASP_202>
0

>  <GLY_203>
0

>  <THR_204>
0

>  <ARG_205>
0

>  <HOH_334>
1

>  <Inhibitor_flag>
1

$$$$

Actelion Java MolfileCreator 2.0

  0  0  0  0  0  0              0 V3000
M  V30 BEGIN CTAB
M  V30 COUNTS 0 0 0 0 0
M  V30 BEGIN ATOM
M  V30 END ATOM
M  V30 BEGIN BOND
M  V30 END BOND
M  V30 END CTAB
M  END
>  <Inhibitor order by BE>
9

>  <Decoy order by BE>
0

>  <Name>
 CHEMBL3961142 

>  <Binding Energy (BE)>
12,1740

>  <Ligand Efficiency by DW>
0,3102

>  <PIC50>
6,2898

>  <IC50 (um)>
0,5131

>  <Predictive score X5>
2,5068

>  <P class 5>
0,9246

>  <Number of interactions>
23

>  <Class4>
1

>  <Class5>
1

>  <Class6>
1

>  <Class7>
0

>  <Class8>
0

>  <Dummy variable>
0

>  <PRO_42>
0

>  <LEU_43>
0

>  <LEU_44>
1

>  <GLY_45>
0

>  <SER_46>
0

>  <GLY_47>
1

>  <GLY_48>
1

>  <PHE_49>
1

>  <VAL_52>
1

>  <SER_54>
0

>  <ALA_65>
1

>  <ILE_66>
0

>  <LYS_67>
1

>  <VAL_69>
0

>  <ARG_73>
0

>  <ILE_74>
0

>  <SER_75>
0

>  <PRO_87>
0

>  <GLU_89>
1

>  <ILE_104>
1

>  <LEU_120>
1

>  <GLU_121>
1

>  <ARG_122>
1

>  <PRO_123>
1

>  <GLU_124>
0

>  <PRO_125>
0

>  <VAL_126>
1

>  <GLN_127>
0

>  <ASP_128>
0

>  <PHE_130>
0

>  <ASP_131>
0

>  <GLU_135>
0

>  <ASP_167>
1

>  <LYS_169>
1

>  <GLU_171>
1

>  <ASN_172>
1

>  <ILE_173>
0

>  <LEU_174>
1

>  <LEU_177>
0

>  <LYS_183>
0

>  <ILE_185>
1

>  <ASP_186>
1

>  <PHE_187>
0

>  <GLY_188>
0

>  <SER_189>
1

>  <ASP_202>
0

>  <GLY_203>
0

>  <THR_204>
0

>  <ARG_205>
0

>  <HOH_334>
1

>  <Inhibitor_flag>
1

$$$$

Actelion Java MolfileCreator 2.0

  0  0  0  0  0  0              0 V3000
M  V30 BEGIN CTAB
M  V30 COUNTS 0 0 0 0 0
M  V30 BEGIN ATOM
M  V30 END ATOM
M  V30 BEGIN BOND
M  V30 END BOND
M  V30 END CTAB
M  END
>  <Inhibitor order by BE>
10

>  <Decoy order by BE>
0

>  <Name>
 CHEMBL3983324 

>  <Binding Energy (BE)>
12,1580

>  <Ligand Efficiency by DW>
0,3878

>  <PIC50>
4,3561

>  <IC50 (um)>
44,0460

>  <Predictive score X5>
2,1090

>  <P class 5>
0,8918

>  <Number of interactions>
16

>  <Class4>
1

>  <Class5>
0

>  <Class6>
0

>  <Class7>
0

>  <Class8>
0

>  <Dummy variable>
1

>  <PRO_42>
0

>  <LEU_43>
0

>  <LEU_44>
1

>  <GLY_45>
0

>  <SER_46>
0

>  <GLY_47>
0

>  <GLY_48>
0

>  <PHE_49>
1

>  <VAL_52>
1

>  <SER_54>
0

>  <ALA_65>
1

>  <ILE_66>
0

>  <LYS_67>
1

>  <VAL_69>
0

>  <ARG_73>
0

>  <ILE_74>
0

>  <SER_75>
0

>  <PRO_87>
0

>  <GLU_89>
0

>  <ILE_104>
0

>  <LEU_120>
1

>  <GLU_121>
0

>  <ARG_122>
1

>  <PRO_123>
0

>  <GLU_124>
0

>  <PRO_125>
0

>  <VAL_126>
1

>  <GLN_127>
1

>  <ASP_128>
1

>  <PHE_130>
0

>  <ASP_131>
0

>  <GLU_135>
0

>  <ASP_167>
0

>  <LYS_169>
0

>  <GLU_171>
1

>  <ASN_172>
1

>  <ILE_173>
0

>  <LEU_174>
1

>  <LEU_177>
0

>  <LYS_183>
0

>  <ILE_185>
1

>  <ASP_186>
1

>  <PHE_187>
0

>  <GLY_188>
0

>  <SER_189>
0

>  <ASP_202>
0

>  <GLY_203>
0

>  <THR_204>
0

>  <ARG_205>
0

>  <HOH_334>
1

>  <Inhibitor_flag>
1

$$$$

Actelion Java MolfileCreator 2.0

  0  0  0  0  0  0              0 V3000
M  V30 BEGIN CTAB
M  V30 COUNTS 0 0 0 0 0
M  V30 BEGIN ATOM
M  V30 END ATOM
M  V30 BEGIN BOND
M  V30 END BOND
M  V30 END CTAB
M  END
>  <Inhibitor order by BE>
11

>  <Decoy order by BE>
0

>  <Name>
 CHEMBL2037205 

>  <Binding Energy (BE)>
12,0790

>  <Ligand Efficiency by DW>
0,3195

>  <PIC50>
7,2441

>  <IC50 (um)>
0,0570

>  <Predictive score X5>
2,9585

>  <P class 5>
0,9507

>  <Number of interactions>
22

>  <Class4>
1

>  <Class5>
1

>  <Class6>
1

>  <Class7>
1

>  <Class8>
0

>  <Dummy variable>
0

>  <PRO_42>
0

>  <LEU_43>
0

>  <LEU_44>
1

>  <GLY_45>
1

>  <SER_46>
0

>  <GLY_47>
0

>  <GLY_48>
0

>  <PHE_49>
1

>  <VAL_52>
1

>  <SER_54>
1

>  <ALA_65>
1

>  <ILE_66>
0

>  <LYS_67>
1

>  <VAL_69>
0

>  <ARG_73>
0

>  <ILE_74>
0

>  <SER_75>
0

>  <PRO_87>
0

>  <GLU_89>
1

>  <ILE_104>
1

>  <LEU_120>
1

>  <GLU_121>
1

>  <ARG_122>
1

>  <PRO_123>
1

>  <GLU_124>
1

>  <PRO_125>
1

>  <VAL_126>
1

>  <GLN_127>
1

>  <ASP_128>
1

>  <PHE_130>
0

>  <ASP_131>
0

>  <GLU_135>
0

>  <ASP_167>
0

>  <LYS_169>
0

>  <GLU_171>
0

>  <ASN_172>
0

>  <ILE_173>
0

>  <LEU_174>
1

>  <LEU_177>
0

>  <LYS_183>
0

>  <ILE_185>
1

>  <ASP_186>
1

>  <PHE_187>
0

>  <GLY_188>
0

>  <SER_189>
0

>  <ASP_202>
0

>  <GLY_203>
0

>  <THR_204>
0

>  <ARG_205>
0

>  <HOH_334>
1

>  <Inhibitor_flag>
1

$$$$

Actelion Java MolfileCreator 2.0

  0  0  0  0  0  0              0 V3000
M  V30 BEGIN CTAB
M  V30 COUNTS 0 0 0 0 0
M  V30 BEGIN ATOM
M  V30 END ATOM
M  V30 BEGIN BOND
M  V30 END BOND
M  V30 END CTAB
M  END
>  <Inhibitor order by BE>
12

>  <Decoy order by BE>
0

>  <Name>
 CHEMBL3916900 

>  <Binding Energy (BE)>
12,0740

>  <Ligand Efficiency by DW>
0,3746

>  <PIC50>
9,0458

>  <IC50 (um)>
0,0009

>  <Predictive score X5>
2,9539

>  <P class 5>
0,9504

>  <Number of interactions>
18

>  <Class4>
1

>  <Class5>
1

>  <Class6>
1

>  <Class7>
1

>  <Class8>
1

>  <Dummy variable>
0

>  <PRO_42>
0

>  <LEU_43>
0

>  <LEU_44>
1

>  <GLY_45>
1

>  <SER_46>
0

>  <GLY_47>
0

>  <GLY_48>
0

>  <PHE_49>
1

>  <VAL_52>
1

>  <SER_54>
0

>  <ALA_65>
1

>  <ILE_66>
0

>  <LYS_67>
1

>  <VAL_69>
0

>  <ARG_73>
0

>  <ILE_74>
0

>  <SER_75>
0

>  <PRO_87>
0

>  <GLU_89>
0

>  <ILE_104>
0

>  <LEU_120>
1

>  <GLU_121>
1

>  <ARG_122>
1

>  <PRO_123>
1

>  <GLU_124>
0

>  <PRO_125>
0

>  <VAL_126>
1

>  <GLN_127>
0

>  <ASP_128>
1

>  <PHE_130>
0

>  <ASP_131>
0

>  <GLU_135>
0

>  <ASP_167>
0

>  <LYS_169>
0

>  <GLU_171>
1

>  <ASN_172>
1

>  <ILE_173>
0

>  <LEU_174>
1

>  <LEU_177>
0

>  <LYS_183>
0

>  <ILE_185>
1

>  <ASP_186>
1

>  <PHE_187>
0

>  <GLY_188>
0

>  <SER_189>
0

>  <ASP_202>
0

>  <GLY_203>
0

>  <THR_204>
0

>  <ARG_205>
0

>  <HOH_334>
1

>  <Inhibitor_flag>
1

$$$$

Actelion Java MolfileCreator 2.0

  0  0  0  0  0  0              0 V3000
M  V30 BEGIN CTAB
M  V30 COUNTS 0 0 0 0 0
M  V30 BEGIN ATOM
M  V30 END ATOM
M  V30 BEGIN BOND
M  V30 END BOND
M  V30 END CTAB
M  END
>  <Inhibitor order by BE>
13

>  <Decoy order by BE>
0

>  <Name>
 CHEMBL3973604 

>  <Binding Energy (BE)>
12,0180

>  <Ligand Efficiency by DW>
0,3747

>  <PIC50>
9,1549

>  <IC50 (um)>
0,0007

>  <Predictive score X5>
1,9798

>  <P class 5>
0,8787

>  <Number of interactions>
17

>  <Class4>
1

>  <Class5>
1

>  <Class6>
1

>  <Class7>
1

>  <Class8>
1

>  <Dummy variable>
0

>  <PRO_42>
0

>  <LEU_43>
0

>  <LEU_44>
1

>  <GLY_45>
0

>  <SER_46>
0

>  <GLY_47>
0

>  <GLY_48>
0

>  <PHE_49>
1

>  <VAL_52>
1

>  <SER_54>
0

>  <ALA_65>
1

>  <ILE_66>
0

>  <LYS_67>
1

>  <VAL_69>
0

>  <ARG_73>
0

>  <ILE_74>
0

>  <SER_75>
0

>  <PRO_87>
0

>  <GLU_89>
0

>  <ILE_104>
0

>  <LEU_120>
1

>  <GLU_121>
0

>  <ARG_122>
1

>  <PRO_123>
0

>  <GLU_124>
0

>  <PRO_125>
0

>  <VAL_126>
1

>  <GLN_127>
1

>  <ASP_128>
1

>  <PHE_130>
0

>  <ASP_131>
0

>  <GLU_135>
0

>  <ASP_167>
0

>  <LYS_169>
1

>  <GLU_171>
1

>  <ASN_172>
1

>  <ILE_173>
0

>  <LEU_174>
1

>  <LEU_177>
0

>  <LYS_183>
0

>  <ILE_185>
1

>  <ASP_186>
1

>  <PHE_187>
0

>  <GLY_188>
0

>  <SER_189>
0

>  <ASP_202>
0

>  <GLY_203>
0

>  <THR_204>
0

>  <ARG_205>
0

>  <HOH_334>
1

>  <Inhibitor_flag>
1

$$$$

Actelion Java MolfileCreator 2.0

  0  0  0  0  0  0              0 V3000
M  V30 BEGIN CTAB
M  V30 COUNTS 0 0 0 0 0
M  V30 BEGIN ATOM
M  V30 END ATOM
M  V30 BEGIN BOND
M  V30 END BOND
M  V30 END CTAB
M  END
>  <Inhibitor order by BE>
14

>  <Decoy order by BE>
0

>  <Name>
 CHEMBL2037201 

>  <Binding Energy (BE)>
11,9680

>  <Ligand Efficiency by DW>
0,3396

>  <PIC50>
8,3010

>  <IC50 (um)>
0,0050

>  <Predictive score X5>
3,6171

>  <P class 5>
0,9738

>  <Number of interactions>
22

>  <Class4>
1

>  <Class5>
1

>  <Class6>
1

>  <Class7>
1

>  <Class8>
1

>  <Dummy variable>
1

>  <PRO_42>
0

>  <LEU_43>
0

>  <LEU_44>
1

>  <GLY_45>
1

>  <SER_46>
0

>  <GLY_47>
0

>  <GLY_48>
0

>  <PHE_49>
1

>  <VAL_52>
1

>  <SER_54>
0

>  <ALA_65>
1

>  <ILE_66>
0

>  <LYS_67>
1

>  <VAL_69>
0

>  <ARG_73>
0

>  <ILE_74>
0

>  <SER_75>
0

>  <PRO_87>
0

>  <GLU_89>
0

>  <ILE_104>
1

>  <LEU_120>
1

>  <GLU_121>
1

>  <ARG_122>
1

>  <PRO_123>
1

>  <GLU_124>
0

>  <PRO_125>
0

>  <VAL_126>
1

>  <GLN_127>
0

>  <ASP_128>
1

>  <PHE_130>
1

>  <ASP_131>
1

>  <GLU_135>
0

>  <ASP_167>
0

>  <LYS_169>
1

>  <GLU_171>
1

>  <ASN_172>
1

>  <ILE_173>
0

>  <LEU_174>
1

>  <LEU_177>
0

>  <LYS_183>
0

>  <ILE_185>
1

>  <ASP_186>
1

>  <PHE_187>
0

>  <GLY_188>
0

>  <SER_189>
0

>  <ASP_202>
0

>  <GLY_203>
0

>  <THR_204>
0

>  <ARG_205>
0

>  <HOH_334>
1

>  <Inhibitor_flag>
1

$$$$

Actelion Java MolfileCreator 2.0

  0  0  0  0  0  0              0 V3000
M  V30 BEGIN CTAB
M  V30 COUNTS 0 0 0 0 0
M  V30 BEGIN ATOM
M  V30 END ATOM
M  V30 BEGIN BOND
M  V30 END BOND
M  V30 END CTAB
M  END
>  <Inhibitor order by BE>
15

>  <Decoy order by BE>
0

>  <Name>
 CHEMBL3685735 

>  <Binding Energy (BE)>
11,9600

>  <Ligand Efficiency by DW>
0,3294

>  <PIC50>
7,4089

>  <IC50 (um)>
0,0390

>  <Predictive score X5>
2,8487

>  <P class 5>
0,9453

>  <Number of interactions>
19

>  <Class4>
1

>  <Class5>
1

>  <Class6>
1

>  <Class7>
1

>  <Class8>
0

>  <Dummy variable>
1

>  <PRO_42>
0

>  <LEU_43>
0

>  <LEU_44>
1

>  <GLY_45>
1

>  <SER_46>
0

>  <GLY_47>
0

>  <GLY_48>
0

>  <PHE_49>
1

>  <VAL_52>
1

>  <SER_54>
0

>  <ALA_65>
1

>  <ILE_66>
0

>  <LYS_67>
1

>  <VAL_69>
0

>  <ARG_73>
0

>  <ILE_74>
0

>  <SER_75>
0

>  <PRO_87>
0

>  <GLU_89>
0

>  <ILE_104>
1

>  <LEU_120>
1

>  <GLU_121>
1

>  <ARG_122>
1

>  <PRO_123>
1

>  <GLU_124>
0

>  <PRO_125>
0

>  <VAL_126>
1

>  <GLN_127>
1

>  <ASP_128>
1

>  <PHE_130>
0

>  <ASP_131>
0

>  <GLU_135>
0

>  <ASP_167>
0

>  <LYS_169>
0

>  <GLU_171>
1

>  <ASN_172>
0

>  <ILE_173>
0

>  <LEU_174>
1

>  <LEU_177>
0

>  <LYS_183>
0

>  <ILE_185>
1

>  <ASP_186>
1

>  <PHE_187>
0

>  <GLY_188>
0

>  <SER_189>
0

>  <ASP_202>
0

>  <GLY_203>
0

>  <THR_204>
0

>  <ARG_205>
0

>  <HOH_334>
1

>  <Inhibitor_flag>
1

$$$$

Actelion Java MolfileCreator 2.0

  0  0  0  0  0  0              0 V3000
M  V30 BEGIN CTAB
M  V30 COUNTS 0 0 0 0 0
M  V30 BEGIN ATOM
M  V30 END ATOM
M  V30 BEGIN BOND
M  V30 END BOND
M  V30 END CTAB
M  END
>  <Inhibitor order by BE>
16

>  <Decoy order by BE>
0

>  <Name>
 CHEMBL3900533 

>  <Binding Energy (BE)>
11,9570

>  <Ligand Efficiency by DW>
0,3748

>  <PIC50>
4,3570

>  <IC50 (um)>
43,9550

>  <Predictive score X5>
3,0675

>  <P class 5>
0,9555

>  <Number of interactions>
19

>  <Class4>
1

>  <Class5>
0

>  <Class6>
0

>  <Class7>
0

>  <Class8>
0

>  <Dummy variable>
0

>  <PRO_42>
0

>  <LEU_43>
0

>  <LEU_44>
1

>  <GLY_45>
0

>  <SER_46>
0

>  <GLY_47>
0

>  <GLY_48>
0

>  <PHE_49>
1

>  <VAL_52>
1

>  <SER_54>
0

>  <ALA_65>
1

>  <ILE_66>
0

>  <LYS_67>
1

>  <VAL_69>
0

>  <ARG_73>
0

>  <ILE_74>
0

>  <SER_75>
0

>  <PRO_87>
0

>  <GLU_89>
0

>  <ILE_104>
0

>  <LEU_120>
1

>  <GLU_121>
1

>  <ARG_122>
1

>  <PRO_123>
1

>  <GLU_124>
0

>  <PRO_125>
0

>  <VAL_126>
1

>  <GLN_127>
1

>  <ASP_128>
1

>  <PHE_130>
0

>  <ASP_131>
1

>  <GLU_135>
0

>  <ASP_167>
0

>  <LYS_169>
0

>  <GLU_171>
1

>  <ASN_172>
1

>  <ILE_173>
0

>  <LEU_174>
1

>  <LEU_177>
0

>  <LYS_183>
0

>  <ILE_185>
1

>  <ASP_186>
1

>  <PHE_187>
0

>  <GLY_188>
0

>  <SER_189>
0

>  <ASP_202>
0

>  <GLY_203>
0

>  <THR_204>
0

>  <ARG_205>
0

>  <HOH_334>
1

>  <Inhibitor_flag>
1

$$$$

Actelion Java MolfileCreator 2.0

  0  0  0  0  0  0              0 V3000
M  V30 BEGIN CTAB
M  V30 COUNTS 0 0 0 0 0
M  V30 BEGIN ATOM
M  V30 END ATOM
M  V30 BEGIN BOND
M  V30 END BOND
M  V30 END CTAB
M  END
>  <Inhibitor order by BE>
17

>  <Decoy order by BE>
0

>  <Name>
 CHEMBL3937054 

>  <Binding Energy (BE)>
11,9330

>  <Ligand Efficiency by DW>
0,4026

>  <PIC50>
9,5229

>  <IC50 (um)>
0,0003

>  <Predictive score X5>
1,9014

>  <P class 5>
0,8700

>  <Number of interactions>
17

>  <Class4>
1

>  <Class5>
1

>  <Class6>
1

>  <Class7>
1

>  <Class8>
1

>  <Dummy variable>
1

>  <PRO_42>
0

>  <LEU_43>
0

>  <LEU_44>
1

>  <GLY_45>
0

>  <SER_46>
0

>  <GLY_47>
0

>  <GLY_48>
0

>  <PHE_49>
1

>  <VAL_52>
1

>  <SER_54>
0

>  <ALA_65>
1

>  <ILE_66>
0

>  <LYS_67>
1

>  <VAL_69>
0

>  <ARG_73>
0

>  <ILE_74>
0

>  <SER_75>
0

>  <PRO_87>
0

>  <GLU_89>
0

>  <ILE_104>
0

>  <LEU_120>
1

>  <GLU_121>
0

>  <ARG_122>
1

>  <PRO_123>
0

>  <GLU_124>
0

>  <PRO_125>
0

>  <VAL_126>
1

>  <GLN_127>
1

>  <ASP_128>
1

>  <PHE_130>
0

>  <ASP_131>
0

>  <GLU_135>
0

>  <ASP_167>
0

>  <LYS_169>
1

>  <GLU_171>
1

>  <ASN_172>
1

>  <ILE_173>
0

>  <LEU_174>
1

>  <LEU_177>
0

>  <LYS_183>
0

>  <ILE_185>
1

>  <ASP_186>
1

>  <PHE_187>
0

>  <GLY_188>
0

>  <SER_189>
0

>  <ASP_202>
0

>  <GLY_203>
0

>  <THR_204>
0

>  <ARG_205>
0

>  <HOH_334>
1

>  <Inhibitor_flag>
1

$$$$

Actelion Java MolfileCreator 2.0

  0  0  0  0  0  0              0 V3000
M  V30 BEGIN CTAB
M  V30 COUNTS 0 0 0 0 0
M  V30 BEGIN ATOM
M  V30 END ATOM
M  V30 BEGIN BOND
M  V30 END BOND
M  V30 END CTAB
M  END
>  <Inhibitor order by BE>
18

>  <Decoy order by BE>
0

>  <Name>
 CHEMBL3660078 

>  <Binding Energy (BE)>
11,9020

>  <Ligand Efficiency by DW>
0,3294

>  <PIC50>
8,5229

>  <IC50 (um)>
0,0030

>  <Predictive score X5>
3,5562

>  <P class 5>
0,9722

>  <Number of interactions>
21

>  <Class4>
1

>  <Class5>
1

>  <Class6>
1

>  <Class7>
1

>  <Class8>
1

>  <Dummy variable>
1

>  <PRO_42>
0

>  <LEU_43>
0

>  <LEU_44>
1

>  <GLY_45>
1

>  <SER_46>
1

>  <GLY_47>
0

>  <GLY_48>
0

>  <PHE_49>
1

>  <VAL_52>
1

>  <SER_54>
0

>  <ALA_65>
1

>  <ILE_66>
0

>  <LYS_67>
1

>  <VAL_69>
0

>  <ARG_73>
0

>  <ILE_74>
0

>  <SER_75>
0

>  <PRO_87>
0

>  <GLU_89>
0

>  <ILE_104>
1

>  <LEU_120>
1

>  <GLU_121>
1

>  <ARG_122>
1

>  <PRO_123>
1

>  <GLU_124>
0

>  <PRO_125>
0

>  <VAL_126>
1

>  <GLN_127>
1

>  <ASP_128>
1

>  <PHE_130>
0

>  <ASP_131>
1

>  <GLU_135>
0

>  <ASP_167>
0

>  <LYS_169>
0

>  <GLU_171>
1

>  <ASN_172>
0

>  <ILE_173>
0

>  <LEU_174>
1

>  <LEU_177>
0

>  <LYS_183>
0

>  <ILE_185>
1

>  <ASP_186>
1

>  <PHE_187>
0

>  <GLY_188>
0

>  <SER_189>
0

>  <ASP_202>
0

>  <GLY_203>
0

>  <THR_204>
0

>  <ARG_205>
0

>  <HOH_334>
1

>  <Inhibitor_flag>
1

$$$$

Actelion Java MolfileCreator 2.0

  0  0  0  0  0  0              0 V3000
M  V30 BEGIN CTAB
M  V30 COUNTS 0 0 0 0 0
M  V30 BEGIN ATOM
M  V30 END ATOM
M  V30 BEGIN BOND
M  V30 END BOND
M  V30 END CTAB
M  END
>  <Inhibitor order by BE>
19

>  <Decoy order by BE>
0

>  <Name>
 CHEMBL3808887 

>  <Binding Energy (BE)>
11,8810

>  <Ligand Efficiency by DW>
0,4027

>  <PIC50>
9,5229

>  <IC50 (um)>
0,0003

>  <Predictive score X5>
2,3928

>  <P class 5>
0,9163

>  <Number of interactions>
19

>  <Class4>
1

>  <Class5>
1

>  <Class6>
1

>  <Class7>
1

>  <Class8>
1

>  <Dummy variable>
0

>  <PRO_42>
0

>  <LEU_43>
0

>  <LEU_44>
1

>  <GLY_45>
1

>  <SER_46>
0

>  <GLY_47>
0

>  <GLY_48>
0

>  <PHE_49>
1

>  <VAL_52>
1

>  <SER_54>
0

>  <ALA_65>
1

>  <ILE_66>
0

>  <LYS_67>
1

>  <VAL_69>
0

>  <ARG_73>
0

>  <ILE_74>
0

>  <SER_75>
0

>  <PRO_87>
0

>  <GLU_89>
1

>  <ILE_104>
0

>  <LEU_120>
1

>  <GLU_121>
0

>  <ARG_122>
1

>  <PRO_123>
0

>  <GLU_124>
0

>  <PRO_125>
0

>  <VAL_126>
1

>  <GLN_127>
1

>  <ASP_128>
1

>  <PHE_130>
0

>  <ASP_131>
0

>  <GLU_135>
0

>  <ASP_167>
0

>  <LYS_169>
1

>  <GLU_171>
1

>  <ASN_172>
1

>  <ILE_173>
0

>  <LEU_174>
1

>  <LEU_177>
0

>  <LYS_183>
0

>  <ILE_185>
1

>  <ASP_186>
1

>  <PHE_187>
0

>  <GLY_188>
0

>  <SER_189>
0

>  <ASP_202>
0

>  <GLY_203>
0

>  <THR_204>
0

>  <ARG_205>
0

>  <HOH_334>
1

>  <Inhibitor_flag>
1

$$$$

Actelion Java MolfileCreator 2.0

  0  0  0  0  0  0              0 V3000
M  V30 BEGIN CTAB
M  V30 COUNTS 0 0 0 0 0
M  V30 BEGIN ATOM
M  V30 END ATOM
M  V30 BEGIN BOND
M  V30 END BOND
M  V30 END CTAB
M  END
>  <Inhibitor order by BE>
20

>  <Decoy order by BE>
0

>  <Name>
 CHEMBL3966499 

>  <Binding Energy (BE)>
11,8740

>  <Ligand Efficiency by DW>
0,3883

>  <PIC50>
4,3581

>  <IC50 (um)>
43,8380

>  <Predictive score X5>
2,9909

>  <P class 5>
0,9522

>  <Number of interactions>
18

>  <Class4>
1

>  <Class5>
0

>  <Class6>
0

>  <Class7>
0

>  <Class8>
0

>  <Dummy variable>
1

>  <PRO_42>
0

>  <LEU_43>
0

>  <LEU_44>
1

>  <GLY_45>
0

>  <SER_46>
0

>  <GLY_47>
0

>  <GLY_48>
0

>  <PHE_49>
1

>  <VAL_52>
1

>  <SER_54>
0

>  <ALA_65>
1

>  <ILE_66>
0

>  <LYS_67>
1

>  <VAL_69>
0

>  <ARG_73>
0

>  <ILE_74>
0

>  <SER_75>
0

>  <PRO_87>
0

>  <GLU_89>
0

>  <ILE_104>
1

>  <LEU_120>
1

>  <GLU_121>
1

>  <ARG_122>
1

>  <PRO_123>
1

>  <GLU_124>
0

>  <PRO_125>
0

>  <VAL_126>
1

>  <GLN_127>
0

>  <ASP_128>
1

>  <PHE_130>
0

>  <ASP_131>
1

>  <GLU_135>
0

>  <ASP_167>
0

>  <LYS_169>
0

>  <GLU_171>
1

>  <ASN_172>
0

>  <ILE_173>
0

>  <LEU_174>
1

>  <LEU_177>
0

>  <LYS_183>
0

>  <ILE_185>
1

>  <ASP_186>
1

>  <PHE_187>
0

>  <GLY_188>
0

>  <SER_189>
0

>  <ASP_202>
0

>  <GLY_203>
0

>  <THR_204>
0

>  <ARG_205>
0

>  <HOH_334>
1

>  <Inhibitor_flag>
1

$$$$

Actelion Java MolfileCreator 2.0

  0  0  0  0  0  0              0 V3000
M  V30 BEGIN CTAB
M  V30 COUNTS 0 0 0 0 0
M  V30 BEGIN ATOM
M  V30 END ATOM
M  V30 BEGIN BOND
M  V30 END BOND
M  V30 END CTAB
M  END
>  <Inhibitor order by BE>
21

>  <Decoy order by BE>
0

>  <Name>
 CHEMBL4108287 

>  <Binding Energy (BE)>
11,8730

>  <Ligand Efficiency by DW>
0,3398

>  <PIC50>
9,0000

>  <IC50 (um)>
0,0010

>  <Predictive score X5>
3,5294

>  <P class 5>
0,9715

>  <Number of interactions>
23

>  <Class4>
1

>  <Class5>
1

>  <Class6>
1

>  <Class7>
1

>  <Class8>
1

>  <Dummy variable>
1

>  <PRO_42>
0

>  <LEU_43>
0

>  <LEU_44>
1

>  <GLY_45>
1

>  <SER_46>
0

>  <GLY_47>
0

>  <GLY_48>
0

>  <PHE_49>
1

>  <VAL_52>
1

>  <SER_54>
0

>  <ALA_65>
1

>  <ILE_66>
0

>  <LYS_67>
1

>  <VAL_69>
0

>  <ARG_73>
0

>  <ILE_74>
0

>  <SER_75>
0

>  <PRO_87>
0

>  <GLU_89>
1

>  <ILE_104>
1

>  <LEU_120>
1

>  <GLU_121>
1

>  <ARG_122>
1

>  <PRO_123>
1

>  <GLU_124>
0

>  <PRO_125>
0

>  <VAL_126>
1

>  <GLN_127>
0

>  <ASP_128>
1

>  <PHE_130>
1

>  <ASP_131>
1

>  <GLU_135>
0

>  <ASP_167>
0

>  <LYS_169>
1

>  <GLU_171>
1

>  <ASN_172>
1

>  <ILE_173>
0

>  <LEU_174>
1

>  <LEU_177>
0

>  <LYS_183>
0

>  <ILE_185>
1

>  <ASP_186>
1

>  <PHE_187>
0

>  <GLY_188>
0

>  <SER_189>
0

>  <ASP_202>
0

>  <GLY_203>
0

>  <THR_204>
0

>  <ARG_205>
0

>  <HOH_334>
1

>  <Inhibitor_flag>
1

$$$$

Actelion Java MolfileCreator 2.0

  0  0  0  0  0  0              0 V3000
M  V30 BEGIN CTAB
M  V30 COUNTS 0 0 0 0 0
M  V30 BEGIN ATOM
M  V30 END ATOM
M  V30 BEGIN BOND
M  V30 END BOND
M  V30 END CTAB
M  END
>  <Inhibitor order by BE>
22

>  <Decoy order by BE>
0

>  <Name>
 CHEMBL3946958 

>  <Binding Energy (BE)>
11,8560

>  <Ligand Efficiency by DW>
0,3883

>  <PIC50>
4,3576

>  <IC50 (um)>
43,8960

>  <Predictive score X5>
3,1307

>  <P class 5>
0,9581

>  <Number of interactions>
18

>  <Class4>
1

>  <Class5>
0

>  <Class6>
0

>  <Class7>
0

>  <Class8>
0

>  <Dummy variable>
1

>  <PRO_42>
0

>  <LEU_43>
0

>  <LEU_44>
1

>  <GLY_45>
1

>  <SER_46>
0

>  <GLY_47>
0

>  <GLY_48>
0

>  <PHE_49>
1

>  <VAL_52>
1

>  <SER_54>
0

>  <ALA_65>
1

>  <ILE_66>
0

>  <LYS_67>
1

>  <VAL_69>
0

>  <ARG_73>
0

>  <ILE_74>
0

>  <SER_75>
0

>  <PRO_87>
0

>  <GLU_89>
0

>  <ILE_104>
0

>  <LEU_120>
1

>  <GLU_121>
0

>  <ARG_122>
1

>  <PRO_123>
0

>  <GLU_124>
0

>  <PRO_125>
0

>  <VAL_126>
1

>  <GLN_127>
0

>  <ASP_128>
1

>  <PHE_130>
1

>  <ASP_131>
1

>  <GLU_135>
0

>  <ASP_167>
0

>  <LYS_169>
0

>  <GLU_171>
1

>  <ASN_172>
1

>  <ILE_173>
0

>  <LEU_174>
1

>  <LEU_177>
0

>  <LYS_183>
0

>  <ILE_185>
1

>  <ASP_186>
1

>  <PHE_187>
0

>  <GLY_188>
0

>  <SER_189>
0

>  <ASP_202>
0

>  <GLY_203>
0

>  <THR_204>
0

>  <ARG_205>
0

>  <HOH_334>
1

>  <Inhibitor_flag>
1

$$$$

Actelion Java MolfileCreator 2.0

  0  0  0  0  0  0              0 V3000
M  V30 BEGIN CTAB
M  V30 COUNTS 0 0 0 0 0
M  V30 BEGIN ATOM
M  V30 END ATOM
M  V30 BEGIN BOND
M  V30 END BOND
M  V30 END CTAB
M  END
>  <Inhibitor order by BE>
23

>  <Decoy order by BE>
0

>  <Name>
 CHEMBL3924622 

>  <Binding Energy (BE)>
11,8510

>  <Ligand Efficiency by DW>
0,3295

>  <PIC50>
6,5118

>  <IC50 (um)>
0,3078

>  <Predictive score X5>
2,7481

>  <P class 5>
0,9398

>  <Number of interactions>
24

>  <Class4>
1

>  <Class5>
1

>  <Class6>
1

>  <Class7>
0

>  <Class8>
0

>  <Dummy variable>
0

>  <PRO_42>
0

>  <LEU_43>
0

>  <LEU_44>
1

>  <GLY_45>
1

>  <SER_46>
0

>  <GLY_47>
1

>  <GLY_48>
1

>  <PHE_49>
1

>  <VAL_52>
1

>  <SER_54>
0

>  <ALA_65>
1

>  <ILE_66>
0

>  <LYS_67>
1

>  <VAL_69>
0

>  <ARG_73>
0

>  <ILE_74>
0

>  <SER_75>
0

>  <PRO_87>
0

>  <GLU_89>
1

>  <ILE_104>
1

>  <LEU_120>
1

>  <GLU_121>
1

>  <ARG_122>
1

>  <PRO_123>
1

>  <GLU_124>
0

>  <PRO_125>
0

>  <VAL_126>
1

>  <GLN_127>
0

>  <ASP_128>
0

>  <PHE_130>
0

>  <ASP_131>
0

>  <GLU_135>
0

>  <ASP_167>
1

>  <LYS_169>
1

>  <GLU_171>
1

>  <ASN_172>
1

>  <ILE_173>
0

>  <LEU_174>
1

>  <LEU_177>
0

>  <LYS_183>
0

>  <ILE_185>
1

>  <ASP_186>
1

>  <PHE_187>
0

>  <GLY_188>
0

>  <SER_189>
1

>  <ASP_202>
0

>  <GLY_203>
0

>  <THR_204>
0

>  <ARG_205>
0

>  <HOH_334>
1

>  <Inhibitor_flag>
1

$$$$

Actelion Java MolfileCreator 2.0

  0  0  0  0  0  0              0 V3000
M  V30 BEGIN CTAB
M  V30 COUNTS 0 0 0 0 0
M  V30 BEGIN ATOM
M  V30 END ATOM
M  V30 BEGIN BOND
M  V30 END BOND
M  V30 END CTAB
M  END
>  <Inhibitor order by BE>
24

>  <Decoy order by BE>
0

>  <Name>
 CHEMBL3808669 

>  <Binding Energy (BE)>
11,8500

>  <Ligand Efficiency by DW>
0,4182

>  <PIC50>
10,1549

>  <IC50 (um)>
0,0001

>  <Predictive score X5>
2,3642

>  <P class 5>
0,9141

>  <Number of interactions>
17

>  <Class4>
1

>  <Class5>
1

>  <Class6>
1

>  <Class7>
1

>  <Class8>
1

>  <Dummy variable>
0

>  <PRO_42>
0

>  <LEU_43>
0

>  <LEU_44>
1

>  <GLY_45>
1

>  <SER_46>
0

>  <GLY_47>
0

>  <GLY_48>
0

>  <PHE_49>
1

>  <VAL_52>
1

>  <SER_54>
0

>  <ALA_65>
1

>  <ILE_66>
0

>  <LYS_67>
1

>  <VAL_69>
0

>  <ARG_73>
0

>  <ILE_74>
0

>  <SER_75>
0

>  <PRO_87>
0

>  <GLU_89>
0

>  <ILE_104>
0

>  <LEU_120>
1

>  <GLU_121>
0

>  <ARG_122>
1

>  <PRO_123>
0

>  <GLU_124>
0

>  <PRO_125>
0

>  <VAL_126>
1

>  <GLN_127>
1

>  <ASP_128>
1

>  <PHE_130>
0

>  <ASP_131>
0

>  <GLU_135>
0

>  <ASP_167>
0

>  <LYS_169>
0

>  <GLU_171>
1

>  <ASN_172>
1

>  <ILE_173>
0

>  <LEU_174>
1

>  <LEU_177>
0

>  <LYS_183>
0

>  <ILE_185>
1

>  <ASP_186>
1

>  <PHE_187>
0

>  <GLY_188>
0

>  <SER_189>
0

>  <ASP_202>
0

>  <GLY_203>
0

>  <THR_204>
0

>  <ARG_205>
0

>  <HOH_334>
1

>  <Inhibitor_flag>
1

$$$$

Actelion Java MolfileCreator 2.0

  0  0  0  0  0  0              0 V3000
M  V30 BEGIN CTAB
M  V30 COUNTS 0 0 0 0 0
M  V30 BEGIN ATOM
M  V30 END ATOM
M  V30 BEGIN BOND
M  V30 END BOND
M  V30 END CTAB
M  END
>  <Inhibitor order by BE>
25

>  <Decoy order by BE>
0

>  <Name>
 CHEMBL3685742 

>  <Binding Energy (BE)>
11,8490

>  <Ligand Efficiency by DW>
0,3295

>  <PIC50>
6,3325

>  <IC50 (um)>
0,4650

>  <Predictive score X5>
3,5073

>  <P class 5>
0,9709

>  <Number of interactions>
19

>  <Class4>
1

>  <Class5>
1

>  <Class6>
1

>  <Class7>
0

>  <Class8>
0

>  <Dummy variable>
1

>  <PRO_42>
0

>  <LEU_43>
0

>  <LEU_44>
1

>  <GLY_45>
1

>  <SER_46>
0

>  <GLY_47>
0

>  <GLY_48>
0

>  <PHE_49>
1

>  <VAL_52>
1

>  <SER_54>
0

>  <ALA_65>
1

>  <ILE_66>
0

>  <LYS_67>
1

>  <VAL_69>
0

>  <ARG_73>
0

>  <ILE_74>
0

>  <SER_75>
0

>  <PRO_87>
0

>  <GLU_89>
0

>  <ILE_104>
1

>  <LEU_120>
1

>  <GLU_121>
1

>  <ARG_122>
1

>  <PRO_123>
1

>  <GLU_124>
0

>  <PRO_125>
0

>  <VAL_126>
1

>  <GLN_127>
1

>  <ASP_128>
1

>  <PHE_130>
0

>  <ASP_131>
1

>  <GLU_135>
0

>  <ASP_167>
0

>  <LYS_169>
0

>  <GLU_171>
0

>  <ASN_172>
0

>  <ILE_173>
0

>  <LEU_174>
1

>  <LEU_177>
0

>  <LYS_183>
0

>  <ILE_185>
1

>  <ASP_186>
1

>  <PHE_187>
0

>  <GLY_188>
0

>  <SER_189>
0

>  <ASP_202>
0

>  <GLY_203>
0

>  <THR_204>
0

>  <ARG_205>
0

>  <HOH_334>
1

>  <Inhibitor_flag>
1

$$$$

Actelion Java MolfileCreator 2.0

  0  0  0  0  0  0              0 V3000
M  V30 BEGIN CTAB
M  V30 COUNTS 0 0 0 0 0
M  V30 BEGIN ATOM
M  V30 END ATOM
M  V30 BEGIN BOND
M  V30 END BOND
M  V30 END CTAB
M  END
>  <Inhibitor order by BE>
26

>  <Decoy order by BE>
0

>  <Name>
 CHEMBL3966443 

>  <Binding Energy (BE)>
11,8360

>  <Ligand Efficiency by DW>
0,3750

>  <PIC50>
4,3582

>  <IC50 (um)>
43,8340

>  <Predictive score X5>
2,7343

>  <P class 5>
0,9390

>  <Number of interactions>
19

>  <Class4>
1

>  <Class5>
0

>  <Class6>
0

>  <Class7>
0

>  <Class8>
0

>  <Dummy variable>
1

>  <PRO_42>
0

>  <LEU_43>
0

>  <LEU_44>
1

>  <GLY_45>
1

>  <SER_46>
0

>  <GLY_47>
0

>  <GLY_48>
0

>  <PHE_49>
1

>  <VAL_52>
1

>  <SER_54>
0

>  <ALA_65>
1

>  <ILE_66>
0

>  <LYS_67>
1

>  <VAL_69>
0

>  <ARG_73>
0

>  <ILE_74>
0

>  <SER_75>
0

>  <PRO_87>
0

>  <GLU_89>
0

>  <ILE_104>
1

>  <LEU_120>
1

>  <GLU_121>
1

>  <ARG_122>
1

>  <PRO_123>
1

>  <GLU_124>
0

>  <PRO_125>
0

>  <VAL_126>
1

>  <GLN_127>
1

>  <ASP_128>
1

>  <PHE_130>
0

>  <ASP_131>
0

>  <GLU_135>
0

>  <ASP_167>
0

>  <LYS_169>
0

>  <GLU_171>
1

>  <ASN_172>
0

>  <ILE_173>
0

>  <LEU_174>
1

>  <LEU_177>
0

>  <LYS_183>
0

>  <ILE_185>
1

>  <ASP_186>
1

>  <PHE_187>
0

>  <GLY_188>
0

>  <SER_189>
0

>  <ASP_202>
0

>  <GLY_203>
0

>  <THR_204>
0

>  <ARG_205>
0

>  <HOH_334>
1

>  <Inhibitor_flag>
1

$$$$

Actelion Java MolfileCreator 2.0

  0  0  0  0  0  0              0 V3000
M  V30 BEGIN CTAB
M  V30 COUNTS 0 0 0 0 0
M  V30 BEGIN ATOM
M  V30 END ATOM
M  V30 BEGIN BOND
M  V30 END BOND
M  V30 END CTAB
M  END
>  <Inhibitor order by BE>
27

>  <Decoy order by BE>
0

>  <Name>
 CHEMBL3809691 

>  <Binding Energy (BE)>
11,8300

>  <Ligand Efficiency by DW>
0,4028

>  <PIC50>
9,5229

>  <IC50 (um)>
0,0003

>  <Predictive score X5>
2,7287

>  <P class 5>
0,9387

>  <Number of interactions>
18

>  <Class4>
1

>  <Class5>
1

>  <Class6>
1

>  <Class7>
1

>  <Class8>
1

>  <Dummy variable>
1

>  <PRO_42>
0

>  <LEU_43>
0

>  <LEU_44>
1

>  <GLY_45>
1

>  <SER_46>
0

>  <GLY_47>
0

>  <GLY_48>
0

>  <PHE_49>
1

>  <VAL_52>
1

>  <SER_54>
0

>  <ALA_65>
1

>  <ILE_66>
0

>  <LYS_67>
1

>  <VAL_69>
0

>  <ARG_73>
0

>  <ILE_74>
0

>  <SER_75>
0

>  <PRO_87>
0

>  <GLU_89>
0

>  <ILE_104>
0

>  <LEU_120>
1

>  <GLU_121>
1

>  <ARG_122>
1

>  <PRO_123>
1

>  <GLU_124>
0

>  <PRO_125>
0

>  <VAL_126>
1

>  <GLN_127>
1

>  <ASP_128>
1

>  <PHE_130>
0

>  <ASP_131>
0

>  <GLU_135>
0

>  <ASP_167>
0

>  <LYS_169>
0

>  <GLU_171>
0

>  <ASN_172>
1

>  <ILE_173>
0

>  <LEU_174>
1

>  <LEU_177>
0

>  <LYS_183>
0

>  <ILE_185>
1

>  <ASP_186>
1

>  <PHE_187>
0

>  <GLY_188>
0

>  <SER_189>
0

>  <ASP_202>
0

>  <GLY_203>
0

>  <THR_204>
0

>  <ARG_205>
0

>  <HOH_334>
1

>  <Inhibitor_flag>
1

$$$$

Actelion Java MolfileCreator 2.0

  0  0  0  0  0  0              0 V3000
M  V30 BEGIN CTAB
M  V30 COUNTS 0 0 0 0 0
M  V30 BEGIN ATOM
M  V30 END ATOM
M  V30 BEGIN BOND
M  V30 END BOND
M  V30 END CTAB
M  END
>  <Inhibitor order by BE>
28

>  <Decoy order by BE>
0

>  <Name>
 CHEMBL3809565 

>  <Binding Energy (BE)>
11,7670

>  <Ligand Efficiency by DW>
0,4029

>  <PIC50>
9,5229

>  <IC50 (um)>
0,0003

>  <Predictive score X5>
2,2876

>  <P class 5>
0,9078

>  <Number of interactions>
17

>  <Class4>
1

>  <Class5>
1

>  <Class6>
1

>  <Class7>
1

>  <Class8>
1

>  <Dummy variable>
0

>  <PRO_42>
0

>  <LEU_43>
0

>  <LEU_44>
1

>  <GLY_45>
1

>  <SER_46>
0

>  <GLY_47>
0

>  <GLY_48>
0

>  <PHE_49>
1

>  <VAL_52>
1

>  <SER_54>
0

>  <ALA_65>
1

>  <ILE_66>
0

>  <LYS_67>
1

>  <VAL_69>
0

>  <ARG_73>
0

>  <ILE_74>
0

>  <SER_75>
0

>  <PRO_87>
0

>  <GLU_89>
0

>  <ILE_104>
0

>  <LEU_120>
1

>  <GLU_121>
0

>  <ARG_122>
1

>  <PRO_123>
0

>  <GLU_124>
0

>  <PRO_125>
0

>  <VAL_126>
1

>  <GLN_127>
1

>  <ASP_128>
1

>  <PHE_130>
0

>  <ASP_131>
0

>  <GLU_135>
0

>  <ASP_167>
0

>  <LYS_169>
0

>  <GLU_171>
1

>  <ASN_172>
1

>  <ILE_173>
0

>  <LEU_174>
1

>  <LEU_177>
0

>  <LYS_183>
0

>  <ILE_185>
1

>  <ASP_186>
1

>  <PHE_187>
0

>  <GLY_188>
0

>  <SER_189>
0

>  <ASP_202>
0

>  <GLY_203>
0

>  <THR_204>
0

>  <ARG_205>
0

>  <HOH_334>
1

>  <Inhibitor_flag>
1

$$$$

Actelion Java MolfileCreator 2.0

  0  0  0  0  0  0              0 V3000
M  V30 BEGIN CTAB
M  V30 COUNTS 0 0 0 0 0
M  V30 BEGIN ATOM
M  V30 END ATOM
M  V30 BEGIN BOND
M  V30 END BOND
M  V30 END CTAB
M  END
>  <Inhibitor order by BE>
29

>  <Decoy order by BE>
0

>  <Name>
 CHEMBL3808942 

>  <Binding Energy (BE)>
11,7500

>  <Ligand Efficiency by DW>
0,4184

>  <PIC50>
9,3979

>  <IC50 (um)>
0,0004

>  <Predictive score X5>
2,1155

>  <P class 5>
0,8924

>  <Number of interactions>
20

>  <Class4>
1

>  <Class5>
1

>  <Class6>
1

>  <Class7>
1

>  <Class8>
1

>  <Dummy variable>
0

>  <PRO_42>
0

>  <LEU_43>
0

>  <LEU_44>
1

>  <GLY_45>
0

>  <SER_46>
0

>  <GLY_47>
0

>  <GLY_48>
0

>  <PHE_49>
1

>  <VAL_52>
1

>  <SER_54>
0

>  <ALA_65>
1

>  <ILE_66>
0

>  <LYS_67>
1

>  <VAL_69>
0

>  <ARG_73>
0

>  <ILE_74>
0

>  <SER_75>
0

>  <PRO_87>
0

>  <GLU_89>
0

>  <ILE_104>
1

>  <LEU_120>
1

>  <GLU_121>
1

>  <ARG_122>
1

>  <PRO_123>
1

>  <GLU_124>
0

>  <PRO_125>
0

>  <VAL_126>
1

>  <GLN_127>
1

>  <ASP_128>
1

>  <PHE_130>
1

>  <ASP_131>
0

>  <GLU_135>
0

>  <ASP_167>
0

>  <LYS_169>
0

>  <GLU_171>
1

>  <ASN_172>
1

>  <ILE_173>
0

>  <LEU_174>
1

>  <LEU_177>
0

>  <LYS_183>
0

>  <ILE_185>
1

>  <ASP_186>
1

>  <PHE_187>
0

>  <GLY_188>
0

>  <SER_189>
0

>  <ASP_202>
0

>  <GLY_203>
0

>  <THR_204>
0

>  <ARG_205>
0

>  <HOH_334>
1

>  <Inhibitor_flag>
1

$$$$

Actelion Java MolfileCreator 2.0

  0  0  0  0  0  0              0 V3000
M  V30 BEGIN CTAB
M  V30 COUNTS 0 0 0 0 0
M  V30 BEGIN ATOM
M  V30 END ATOM
M  V30 BEGIN BOND
M  V30 END BOND
M  V30 END CTAB
M  END
>  <Inhibitor order by BE>
30

>  <Decoy order by BE>
0

>  <Name>
 CHEMBL3949372 

>  <Binding Energy (BE)>
11,7130

>  <Ligand Efficiency by DW>
0,3886

>  <PIC50>
4,3561

>  <IC50 (um)>
44,0440

>  <Predictive score X5>
2,2378

>  <P class 5>
0,9036

>  <Number of interactions>
17

>  <Class4>
1

>  <Class5>
0

>  <Class6>
0

>  <Class7>
0

>  <Class8>
0

>  <Dummy variable>
0

>  <PRO_42>
0

>  <LEU_43>
0

>  <LEU_44>
1

>  <GLY_45>
1

>  <SER_46>
0

>  <GLY_47>
0

>  <GLY_48>
0

>  <PHE_49>
1

>  <VAL_52>
1

>  <SER_54>
0

>  <ALA_65>
1

>  <ILE_66>
0

>  <LYS_67>
1

>  <VAL_69>
0

>  <ARG_73>
0

>  <ILE_74>
0

>  <SER_75>
0

>  <PRO_87>
0

>  <GLU_89>
0

>  <ILE_104>
1

>  <LEU_120>
1

>  <GLU_121>
0

>  <ARG_122>
1

>  <PRO_123>
0

>  <GLU_124>
0

>  <PRO_125>
0

>  <VAL_126>
1

>  <GLN_127>
1

>  <ASP_128>
1

>  <PHE_130>
0

>  <ASP_131>
0

>  <GLU_135>
0

>  <ASP_167>
0

>  <LYS_169>
0

>  <GLU_171>
1

>  <ASN_172>
0

>  <ILE_173>
0

>  <LEU_174>
1

>  <LEU_177>
0

>  <LYS_183>
0

>  <ILE_185>
1

>  <ASP_186>
1

>  <PHE_187>
0

>  <GLY_188>
0

>  <SER_189>
0

>  <ASP_202>
0

>  <GLY_203>
0

>  <THR_204>
0

>  <ARG_205>
0

>  <HOH_334>
1

>  <Inhibitor_flag>
1

$$$$

Actelion Java MolfileCreator 2.0

  0  0  0  0  0  0              0 V3000
M  V30 BEGIN CTAB
M  V30 COUNTS 0 0 0 0 0
M  V30 BEGIN ATOM
M  V30 END ATOM
M  V30 BEGIN BOND
M  V30 END BOND
M  V30 END CTAB
M  END
>  <Inhibitor order by BE>
31

>  <Decoy order by BE>
0

>  <Name>
 CHEMBL3808445 

>  <Binding Energy (BE)>
11,7010

>  <Ligand Efficiency by DW>
0,4185

>  <PIC50>
8,6990

>  <IC50 (um)>
0,0020

>  <Predictive score X5>
2,0703

>  <P class 5>
0,8880

>  <Number of interactions>
18

>  <Class4>
1

>  <Class5>
1

>  <Class6>
1

>  <Class7>
1

>  <Class8>
1

>  <Dummy variable>
1

>  <PRO_42>
0

>  <LEU_43>
0

>  <LEU_44>
1

>  <GLY_45>
0

>  <SER_46>
0

>  <GLY_47>
0

>  <GLY_48>
0

>  <PHE_49>
1

>  <VAL_52>
1

>  <SER_54>
0

>  <ALA_65>
1

>  <ILE_66>
0

>  <LYS_67>
1

>  <VAL_69>
0

>  <ARG_73>
0

>  <ILE_74>
0

>  <SER_75>
0

>  <PRO_87>
0

>  <GLU_89>
0

>  <ILE_104>
1

>  <LEU_120>
1

>  <GLU_121>
1

>  <ARG_122>
1

>  <PRO_123>
1

>  <GLU_124>
0

>  <PRO_125>
0

>  <VAL_126>
1

>  <GLN_127>
0

>  <ASP_128>
1

>  <PHE_130>
0

>  <ASP_131>
0

>  <GLU_135>
0

>  <ASP_167>
0

>  <LYS_169>
0

>  <GLU_171>
1

>  <ASN_172>
1

>  <ILE_173>
0

>  <LEU_174>
1

>  <LEU_177>
0

>  <LYS_183>
0

>  <ILE_185>
1

>  <ASP_186>
1

>  <PHE_187>
0

>  <GLY_188>
0

>  <SER_189>
0

>  <ASP_202>
0

>  <GLY_203>
0

>  <THR_204>
0

>  <ARG_205>
0

>  <HOH_334>
1

>  <Inhibitor_flag>
1

$$$$

Actelion Java MolfileCreator 2.0

  0  0  0  0  0  0              0 V3000
M  V30 BEGIN CTAB
M  V30 COUNTS 0 0 0 0 0
M  V30 BEGIN ATOM
M  V30 END ATOM
M  V30 BEGIN BOND
M  V30 END BOND
M  V30 END CTAB
M  END
>  <Inhibitor order by BE>
32

>  <Decoy order by BE>
0

>  <Name>
 CHEMBL3660077 

>  <Binding Energy (BE)>
11,6980

>  <Ligand Efficiency by DW>
0,3201

>  <PIC50>
9,3468

>  <IC50 (um)>
0,0005

>  <Predictive score X5>
3,3679

>  <P class 5>
0,9667

>  <Number of interactions>
21

>  <Class4>
1

>  <Class5>
1

>  <Class6>
1

>  <Class7>
1

>  <Class8>
1

>  <Dummy variable>
0

>  <PRO_42>
0

>  <LEU_43>
0

>  <LEU_44>
1

>  <GLY_45>
1

>  <SER_46>
0

>  <GLY_47>
0

>  <GLY_48>
0

>  <PHE_49>
1

>  <VAL_52>
1

>  <SER_54>
0

>  <ALA_65>
1

>  <ILE_66>
0

>  <LYS_67>
1

>  <VAL_69>
0

>  <ARG_73>
0

>  <ILE_74>
0

>  <SER_75>
0

>  <PRO_87>
0

>  <GLU_89>
0

>  <ILE_104>
1

>  <LEU_120>
1

>  <GLU_121>
1

>  <ARG_122>
1

>  <PRO_123>
1

>  <GLU_124>
0

>  <PRO_125>
0

>  <VAL_126>
1

>  <GLN_127>
1

>  <ASP_128>
1

>  <PHE_130>
0

>  <ASP_131>
1

>  <GLU_135>
0

>  <ASP_167>
0

>  <LYS_169>
0

>  <GLU_171>
1

>  <ASN_172>
1

>  <ILE_173>
0

>  <LEU_174>
1

>  <LEU_177>
0

>  <LYS_183>
0

>  <ILE_185>
1

>  <ASP_186>
1

>  <PHE_187>
0

>  <GLY_188>
0

>  <SER_189>
0

>  <ASP_202>
0

>  <GLY_203>
0

>  <THR_204>
0

>  <ARG_205>
0

>  <HOH_334>
1

>  <Inhibitor_flag>
1

$$$$

Actelion Java MolfileCreator 2.0

  0  0  0  0  0  0              0 V3000
M  V30 BEGIN CTAB
M  V30 COUNTS 0 0 0 0 0
M  V30 BEGIN ATOM
M  V30 END ATOM
M  V30 BEGIN BOND
M  V30 END BOND
M  V30 END CTAB
M  END
>  <Inhibitor order by BE>
33

>  <Decoy order by BE>
0

>  <Name>
 CHEMBL1915634 

>  <Binding Energy (BE)>
11,6910

>  <Ligand Efficiency by DW>
0,3886

>  <PIC50>
8,1549

>  <IC50 (um)>
0,0070

>  <Predictive score X5>
2,6005

>  <P class 5>
0,9309

>  <Number of interactions>
17

>  <Class4>
1

>  <Class5>
1

>  <Class6>
1

>  <Class7>
1

>  <Class8>
1

>  <Dummy variable>
1

>  <PRO_42>
0

>  <LEU_43>
0

>  <LEU_44>
1

>  <GLY_45>
1

>  <SER_46>
0

>  <GLY_47>
0

>  <GLY_48>
0

>  <PHE_49>
1

>  <VAL_52>
1

>  <SER_54>
0

>  <ALA_65>
1

>  <ILE_66>
0

>  <LYS_67>
1

>  <VAL_69>
0

>  <ARG_73>
0

>  <ILE_74>
0

>  <SER_75>
0

>  <PRO_87>
0

>  <GLU_89>
0

>  <ILE_104>
0

>  <LEU_120>
1

>  <GLU_121>
0

>  <ARG_122>
1

>  <PRO_123>
1

>  <GLU_124>
0

>  <PRO_125>
0

>  <VAL_126>
1

>  <GLN_127>
0

>  <ASP_128>
1

>  <PHE_130>
0

>  <ASP_131>
0

>  <GLU_135>
0

>  <ASP_167>
0

>  <LYS_169>
0

>  <GLU_171>
1

>  <ASN_172>
1

>  <ILE_173>
0

>  <LEU_174>
1

>  <LEU_177>
0

>  <LYS_183>
0

>  <ILE_185>
1

>  <ASP_186>
1

>  <PHE_187>
0

>  <GLY_188>
0

>  <SER_189>
0

>  <ASP_202>
0

>  <GLY_203>
0

>  <THR_204>
0

>  <ARG_205>
0

>  <HOH_334>
1

>  <Inhibitor_flag>
1

$$$$

Actelion Java MolfileCreator 2.0

  0  0  0  0  0  0              0 V3000
M  V30 BEGIN CTAB
M  V30 COUNTS 0 0 0 0 0
M  V30 BEGIN ATOM
M  V30 END ATOM
M  V30 BEGIN BOND
M  V30 END BOND
M  V30 END CTAB
M  END
>  <Inhibitor order by BE>
34

>  <Decoy order by BE>
0

>  <Name>
 CHEMBL3942833 

>  <Binding Energy (BE)>
11,6800

>  <Ligand Efficiency by DW>
0,4031

>  <PIC50>
4,3567

>  <IC50 (um)>
43,9830

>  <Predictive score X5>
2,9683

>  <P class 5>
0,9511

>  <Number of interactions>
18

>  <Class4>
1

>  <Class5>
0

>  <Class6>
0

>  <Class7>
0

>  <Class8>
0

>  <Dummy variable>
1

>  <PRO_42>
0

>  <LEU_43>
0

>  <LEU_44>
1

>  <GLY_45>
1

>  <SER_46>
0

>  <GLY_47>
0

>  <GLY_48>
0

>  <PHE_49>
1

>  <VAL_52>
1

>  <SER_54>
0

>  <ALA_65>
1

>  <ILE_66>
0

>  <LYS_67>
1

>  <VAL_69>
0

>  <ARG_73>
0

>  <ILE_74>
0

>  <SER_75>
0

>  <PRO_87>
0

>  <GLU_89>
0

>  <ILE_104>
0

>  <LEU_120>
1

>  <GLU_121>
0

>  <ARG_122>
1

>  <PRO_123>
0

>  <GLU_124>
0

>  <PRO_125>
0

>  <VAL_126>
1

>  <GLN_127>
0

>  <ASP_128>
1

>  <PHE_130>
1

>  <ASP_131>
1

>  <GLU_135>
0

>  <ASP_167>
0

>  <LYS_169>
0

>  <GLU_171>
1

>  <ASN_172>
1

>  <ILE_173>
0

>  <LEU_174>
1

>  <LEU_177>
0

>  <LYS_183>
0

>  <ILE_185>
1

>  <ASP_186>
1

>  <PHE_187>
0

>  <GLY_188>
0

>  <SER_189>
0

>  <ASP_202>
0

>  <GLY_203>
0

>  <THR_204>
0

>  <ARG_205>
0

>  <HOH_334>
1

>  <Inhibitor_flag>
1

$$$$

Actelion Java MolfileCreator 2.0

  0  0  0  0  0  0              0 V3000
M  V30 BEGIN CTAB
M  V30 COUNTS 0 0 0 0 0
M  V30 BEGIN ATOM
M  V30 END ATOM
M  V30 BEGIN BOND
M  V30 END BOND
M  V30 END CTAB
M  END
>  <Inhibitor order by BE>
35

>  <Decoy order by BE>
0

>  <Name>
 CHEMBL3930311 

>  <Binding Energy (BE)>
11,6780

>  <Ligand Efficiency by DW>
0,3401

>  <PIC50>
6,9633

>  <IC50 (um)>
0,1088

>  <Predictive score X5>
2,5885

>  <P class 5>
0,9301

>  <Number of interactions>
22

>  <Class4>
1

>  <Class5>
1

>  <Class6>
1

>  <Class7>
0

>  <Class8>
0

>  <Dummy variable>
1

>  <PRO_42>
0

>  <LEU_43>
0

>  <LEU_44>
1

>  <GLY_45>
1

>  <SER_46>
1

>  <GLY_47>
1

>  <GLY_48>
1

>  <PHE_49>
1

>  <VAL_52>
1

>  <SER_54>
0

>  <ALA_65>
1

>  <ILE_66>
0

>  <LYS_67>
1

>  <VAL_69>
0

>  <ARG_73>
0

>  <ILE_74>
0

>  <SER_75>
0

>  <PRO_87>
0

>  <GLU_89>
1

>  <ILE_104>
1

>  <LEU_120>
1

>  <GLU_121>
1

>  <ARG_122>
1

>  <PRO_123>
1

>  <GLU_124>
0

>  <PRO_125>
0

>  <VAL_126>
1

>  <GLN_127>
0

>  <ASP_128>
0

>  <PHE_130>
0

>  <ASP_131>
0

>  <GLU_135>
0

>  <ASP_167>
0

>  <LYS_169>
1

>  <GLU_171>
1

>  <ASN_172>
0

>  <ILE_173>
0

>  <LEU_174>
1

>  <LEU_177>
0

>  <LYS_183>
0

>  <ILE_185>
1

>  <ASP_186>
1

>  <PHE_187>
0

>  <GLY_188>
0

>  <SER_189>
0

>  <ASP_202>
0

>  <GLY_203>
0

>  <THR_204>
0

>  <ARG_205>
0

>  <HOH_334>
1

>  <Inhibitor_flag>
1

$$$$

Actelion Java MolfileCreator 2.0

  0  0  0  0  0  0              0 V3000
M  V30 BEGIN CTAB
M  V30 COUNTS 0 0 0 0 0
M  V30 BEGIN ATOM
M  V30 END ATOM
M  V30 BEGIN BOND
M  V30 END BOND
M  V30 END CTAB
M  END
>  <Inhibitor order by BE>
36

>  <Decoy order by BE>
0

>  <Name>
 CHEMBL3808662 

>  <Binding Energy (BE)>
11,6750

>  <Ligand Efficiency by DW>
0,4031

>  <PIC50>
10,0000

>  <IC50 (um)>
0,0001

>  <Predictive score X5>
2,2027

>  <P class 5>
0,9005

>  <Number of interactions>
17

>  <Class4>
1

>  <Class5>
1

>  <Class6>
1

>  <Class7>
1

>  <Class8>
1

>  <Dummy variable>
0

>  <PRO_42>
0

>  <LEU_43>
0

>  <LEU_44>
1

>  <GLY_45>
1

>  <SER_46>
0

>  <GLY_47>
0

>  <GLY_48>
0

>  <PHE_49>
1

>  <VAL_52>
1

>  <SER_54>
0

>  <ALA_65>
1

>  <ILE_66>
0

>  <LYS_67>
1

>  <VAL_69>
0

>  <ARG_73>
0

>  <ILE_74>
0

>  <SER_75>
0

>  <PRO_87>
0

>  <GLU_89>
0

>  <ILE_104>
0

>  <LEU_120>
1

>  <GLU_121>
0

>  <ARG_122>
1

>  <PRO_123>
0

>  <GLU_124>
0

>  <PRO_125>
0

>  <VAL_126>
1

>  <GLN_127>
1

>  <ASP_128>
1

>  <PHE_130>
0

>  <ASP_131>
0

>  <GLU_135>
0

>  <ASP_167>
0

>  <LYS_169>
0

>  <GLU_171>
1

>  <ASN_172>
1

>  <ILE_173>
0

>  <LEU_174>
1

>  <LEU_177>
0

>  <LYS_183>
0

>  <ILE_185>
1

>  <ASP_186>
1

>  <PHE_187>
0

>  <GLY_188>
0

>  <SER_189>
0

>  <ASP_202>
0

>  <GLY_203>
0

>  <THR_204>
0

>  <ARG_205>
0

>  <HOH_334>
1

>  <Inhibitor_flag>
1

$$$$

Actelion Java MolfileCreator 2.0

  0  0  0  0  0  0              0 V3000
M  V30 BEGIN CTAB
M  V30 COUNTS 0 0 0 0 0
M  V30 BEGIN ATOM
M  V30 END ATOM
M  V30 BEGIN BOND
M  V30 END BOND
M  V30 END CTAB
M  END
>  <Inhibitor order by BE>
37

>  <Decoy order by BE>
0

>  <Name>
 CHEMBL3639846 

>  <Binding Energy (BE)>
11,6640

>  <Ligand Efficiency by DW>
0,3401

>  <PIC50>
5,2676

>  <IC50 (um)>
5,4000

>  <Predictive score X5>
3,3365

>  <P class 5>
0,9657

>  <Number of interactions>
22

>  <Class4>
1

>  <Class5>
1

>  <Class6>
0

>  <Class7>
0

>  <Class8>
0

>  <Dummy variable>
1

>  <PRO_42>
0

>  <LEU_43>
0

>  <LEU_44>
1

>  <GLY_45>
1

>  <SER_46>
0

>  <GLY_47>
0

>  <GLY_48>
0

>  <PHE_49>
1

>  <VAL_52>
1

>  <SER_54>
0

>  <ALA_65>
1

>  <ILE_66>
0

>  <LYS_67>
1

>  <VAL_69>
0

>  <ARG_73>
0

>  <ILE_74>
0

>  <SER_75>
0

>  <PRO_87>
0

>  <GLU_89>
0

>  <ILE_104>
1

>  <LEU_120>
1

>  <GLU_121>
1

>  <ARG_122>
1

>  <PRO_123>
1

>  <GLU_124>
0

>  <PRO_125>
0

>  <VAL_126>
1

>  <GLN_127>
1

>  <ASP_128>
1

>  <PHE_130>
1

>  <ASP_131>
1

>  <GLU_135>
0

>  <ASP_167>
0

>  <LYS_169>
0

>  <GLU_171>
1

>  <ASN_172>
1

>  <ILE_173>
0

>  <LEU_174>
1

>  <LEU_177>
0

>  <LYS_183>
0

>  <ILE_185>
1

>  <ASP_186>
1

>  <PHE_187>
0

>  <GLY_188>
0

>  <SER_189>
0

>  <ASP_202>
0

>  <GLY_203>
0

>  <THR_204>
0

>  <ARG_205>
0

>  <HOH_334>
1

>  <Inhibitor_flag>
1

$$$$

Actelion Java MolfileCreator 2.0

  0  0  0  0  0  0              0 V3000
M  V30 BEGIN CTAB
M  V30 COUNTS 0 0 0 0 0
M  V30 BEGIN ATOM
M  V30 END ATOM
M  V30 BEGIN BOND
M  V30 END BOND
M  V30 END CTAB
M  END
>  <Inhibitor order by BE>
38

>  <Decoy order by BE>
0

>  <Name>
 CHEMBL3920138 

>  <Binding Energy (BE)>
11,6530

>  <Ligand Efficiency by DW>
0,3401

>  <PIC50>
4,3564

>  <IC50 (um)>
44,0180

>  <Predictive score X5>
3,3264

>  <P class 5>
0,9653

>  <Number of interactions>
23

>  <Class4>
1

>  <Class5>
0

>  <Class6>
0

>  <Class7>
0

>  <Class8>
0

>  <Dummy variable>
1

>  <PRO_42>
0

>  <LEU_43>
0

>  <LEU_44>
1

>  <GLY_45>
1

>  <SER_46>
0

>  <GLY_47>
0

>  <GLY_48>
0

>  <PHE_49>
1

>  <VAL_52>
1

>  <SER_54>
0

>  <ALA_65>
1

>  <ILE_66>
0

>  <LYS_67>
1

>  <VAL_69>
0

>  <ARG_73>
0

>  <ILE_74>
0

>  <SER_75>
0

>  <PRO_87>
0

>  <GLU_89>
1

>  <ILE_104>
1

>  <LEU_120>
1

>  <GLU_121>
1

>  <ARG_122>
1

>  <PRO_123>
1

>  <GLU_124>
0

>  <PRO_125>
0

>  <VAL_126>
1

>  <GLN_127>
0

>  <ASP_128>
1

>  <PHE_130>
1

>  <ASP_131>
1

>  <GLU_135>
0

>  <ASP_167>
0

>  <LYS_169>
1

>  <GLU_171>
1

>  <ASN_172>
1

>  <ILE_173>
0

>  <LEU_174>
1

>  <LEU_177>
0

>  <LYS_183>
0

>  <ILE_185>
1

>  <ASP_186>
1

>  <PHE_187>
0

>  <GLY_188>
0

>  <SER_189>
0

>  <ASP_202>
0

>  <GLY_203>
0

>  <THR_204>
0

>  <ARG_205>
0

>  <HOH_334>
1

>  <Inhibitor_flag>
1

$$$$

Actelion Java MolfileCreator 2.0

  0  0  0  0  0  0              0 V3000
M  V30 BEGIN CTAB
M  V30 COUNTS 0 0 0 0 0
M  V30 BEGIN ATOM
M  V30 END ATOM
M  V30 BEGIN BOND
M  V30 END BOND
M  V30 END CTAB
M  END
>  <Inhibitor order by BE>
39

>  <Decoy order by BE>
0

>  <Name>
 CHEMBL3810095 

>  <Binding Energy (BE)>
11,6520

>  <Ligand Efficiency by DW>
0,4031

>  <PIC50>
10,0000

>  <IC50 (um)>
0,0001

>  <Predictive score X5>
2,1815

>  <P class 5>
0,8986

>  <Number of interactions>
18

>  <Class4>
1

>  <Class5>
1

>  <Class6>
1

>  <Class7>
1

>  <Class8>
1

>  <Dummy variable>
0

>  <PRO_42>
0

>  <LEU_43>
0

>  <LEU_44>
1

>  <GLY_45>
1

>  <SER_46>
0

>  <GLY_47>
0

>  <GLY_48>
0

>  <PHE_49>
1

>  <VAL_52>
1

>  <SER_54>
0

>  <ALA_65>
1

>  <ILE_66>
0

>  <LYS_67>
1

>  <VAL_69>
0

>  <ARG_73>
0

>  <ILE_74>
0

>  <SER_75>
0

>  <PRO_87>
0

>  <GLU_89>
1

>  <ILE_104>
0

>  <LEU_120>
1

>  <GLU_121>
0

>  <ARG_122>
1

>  <PRO_123>
0

>  <GLU_124>
0

>  <PRO_125>
0

>  <VAL_126>
1

>  <GLN_127>
0

>  <ASP_128>
1

>  <PHE_130>
0

>  <ASP_131>
0

>  <GLU_135>
0

>  <ASP_167>
0

>  <LYS_169>
1

>  <GLU_171>
1

>  <ASN_172>
1

>  <ILE_173>
0

>  <LEU_174>
1

>  <LEU_177>
0

>  <LYS_183>
0

>  <ILE_185>
1

>  <ASP_186>
1

>  <PHE_187>
0

>  <GLY_188>
0

>  <SER_189>
0

>  <ASP_202>
0

>  <GLY_203>
0

>  <THR_204>
0

>  <ARG_205>
0

>  <HOH_334>
1

>  <Inhibitor_flag>
1

$$$$

Actelion Java MolfileCreator 2.0

  0  0  0  0  0  0              0 V3000
M  V30 BEGIN CTAB
M  V30 COUNTS 0 0 0 0 0
M  V30 BEGIN ATOM
M  V30 END ATOM
M  V30 BEGIN BOND
M  V30 END BOND
M  V30 END CTAB
M  END
>  <Inhibitor order by BE>
40

>  <Decoy order by BE>
0

>  <Name>
 CHEMBL3809044 

>  <Binding Energy (BE)>
11,6410

>  <Ligand Efficiency by DW>
0,4186

>  <PIC50>
9,0000

>  <IC50 (um)>
0,0010

>  <Predictive score X5>
2,0149

>  <P class 5>
0,8824

>  <Number of interactions>
17

>  <Class4>
1

>  <Class5>
1

>  <Class6>
1

>  <Class7>
1

>  <Class8>
1

>  <Dummy variable>
1

>  <PRO_42>
0

>  <LEU_43>
0

>  <LEU_44>
1

>  <GLY_45>
0

>  <SER_46>
0

>  <GLY_47>
0

>  <GLY_48>
0

>  <PHE_49>
1

>  <VAL_52>
1

>  <SER_54>
0

>  <ALA_65>
1

>  <ILE_66>
0

>  <LYS_67>
1

>  <VAL_69>
0

>  <ARG_73>
0

>  <ILE_74>
0

>  <SER_75>
0

>  <PRO_87>
0

>  <GLU_89>
0

>  <ILE_104>
1

>  <LEU_120>
1

>  <GLU_121>
1

>  <ARG_122>
1

>  <PRO_123>
1

>  <GLU_124>
0

>  <PRO_125>
0

>  <VAL_126>
1

>  <GLN_127>
1

>  <ASP_128>
1

>  <PHE_130>
0

>  <ASP_131>
0

>  <GLU_135>
0

>  <ASP_167>
0

>  <LYS_169>
0

>  <GLU_171>
0

>  <ASN_172>
0

>  <ILE_173>
0

>  <LEU_174>
1

>  <LEU_177>
0

>  <LYS_183>
0

>  <ILE_185>
1

>  <ASP_186>
1

>  <PHE_187>
0

>  <GLY_188>
0

>  <SER_189>
0

>  <ASP_202>
0

>  <GLY_203>
0

>  <THR_204>
0

>  <ARG_205>
0

>  <HOH_334>
1

>  <Inhibitor_flag>
1

$$$$

Actelion Java MolfileCreator 2.0

  0  0  0  0  0  0              0 V3000
M  V30 BEGIN CTAB
M  V30 COUNTS 0 0 0 0 0
M  V30 BEGIN ATOM
M  V30 END ATOM
M  V30 BEGIN BOND
M  V30 END BOND
M  V30 END CTAB
M  END
>  <Inhibitor order by BE>
41

>  <Decoy order by BE>
0

>  <Name>
 CHEMBL3918521 

>  <Binding Energy (BE)>
11,6370

>  <Ligand Efficiency by DW>
0,4186

>  <PIC50>
4,3574

>  <IC50 (um)>
43,9150

>  <Predictive score X5>
3,3116

>  <P class 5>
0,9648

>  <Number of interactions>
20

>  <Class4>
1

>  <Class5>
0

>  <Class6>
0

>  <Class7>
0

>  <Class8>
0

>  <Dummy variable>
1

>  <PRO_42>
0

>  <LEU_43>
0

>  <LEU_44>
1

>  <GLY_45>
1

>  <SER_46>
0

>  <GLY_47>
0

>  <GLY_48>
0

>  <PHE_49>
1

>  <VAL_52>
1

>  <SER_54>
0

>  <ALA_65>
1

>  <ILE_66>
0

>  <LYS_67>
1

>  <VAL_69>
0

>  <ARG_73>
0

>  <ILE_74>
0

>  <SER_75>
0

>  <PRO_87>
0

>  <GLU_89>
0

>  <ILE_104>
1

>  <LEU_120>
1

>  <GLU_121>
1

>  <ARG_122>
1

>  <PRO_123>
1

>  <GLU_124>
0

>  <PRO_125>
0

>  <VAL_126>
1

>  <GLN_127>
0

>  <ASP_128>
1

>  <PHE_130>
0

>  <ASP_131>
1

>  <GLU_135>
0

>  <ASP_167>
0

>  <LYS_169>
0

>  <GLU_171>
1

>  <ASN_172>
1

>  <ILE_173>
0

>  <LEU_174>
1

>  <LEU_177>
0

>  <LYS_183>
0

>  <ILE_185>
1

>  <ASP_186>
1

>  <PHE_187>
0

>  <GLY_188>
0

>  <SER_189>
0

>  <ASP_202>
0

>  <GLY_203>
0

>  <THR_204>
0

>  <ARG_205>
0

>  <HOH_334>
1

>  <Inhibitor_flag>
1

$$$$

Actelion Java MolfileCreator 2.0

  0  0  0  0  0  0              0 V3000
M  V30 BEGIN CTAB
M  V30 COUNTS 0 0 0 0 0
M  V30 BEGIN ATOM
M  V30 END ATOM
M  V30 BEGIN BOND
M  V30 END BOND
M  V30 END CTAB
M  END
>  <Inhibitor order by BE>
42

>  <Decoy order by BE>
0

>  <Name>
 CHEMBL3906821 

>  <Binding Energy (BE)>
11,6360

>  <Ligand Efficiency by DW>
0,4031

>  <PIC50>
4,3582

>  <IC50 (um)>
43,8310

>  <Predictive score X5>
1,6273

>  <P class 5>
0,8358

>  <Number of interactions>
17

>  <Class4>
1

>  <Class5>
0

>  <Class6>
0

>  <Class7>
0

>  <Class8>
0

>  <Dummy variable>
0

>  <PRO_42>
0

>  <LEU_43>
0

>  <LEU_44>
1

>  <GLY_45>
0

>  <SER_46>
0

>  <GLY_47>
0

>  <GLY_48>
0

>  <PHE_49>
1

>  <VAL_52>
1

>  <SER_54>
0

>  <ALA_65>
1

>  <ILE_66>
0

>  <LYS_67>
1

>  <VAL_69>
0

>  <ARG_73>
0

>  <ILE_74>
0

>  <SER_75>
0

>  <PRO_87>
0

>  <GLU_89>
0

>  <ILE_104>
0

>  <LEU_120>
1

>  <GLU_121>
0

>  <ARG_122>
1

>  <PRO_123>
0

>  <GLU_124>
0

>  <PRO_125>
0

>  <VAL_126>
1

>  <GLN_127>
1

>  <ASP_128>
1

>  <PHE_130>
0

>  <ASP_131>
0

>  <GLU_135>
0

>  <ASP_167>
0

>  <LYS_169>
1

>  <GLU_171>
1

>  <ASN_172>
1

>  <ILE_173>
0

>  <LEU_174>
1

>  <LEU_177>
0

>  <LYS_183>
0

>  <ILE_185>
1

>  <ASP_186>
1

>  <PHE_187>
0

>  <GLY_188>
0

>  <SER_189>
0

>  <ASP_202>
0

>  <GLY_203>
0

>  <THR_204>
0

>  <ARG_205>
0

>  <HOH_334>
1

>  <Inhibitor_flag>
1

$$$$

Actelion Java MolfileCreator 2.0

  0  0  0  0  0  0              0 V3000
M  V30 BEGIN CTAB
M  V30 COUNTS 0 0 0 0 0
M  V30 BEGIN ATOM
M  V30 END ATOM
M  V30 BEGIN BOND
M  V30 END BOND
M  V30 END CTAB
M  END
>  <Inhibitor order by BE>
43

>  <Decoy order by BE>
0

>  <Name>
 CHEMBL3896782 

>  <Binding Energy (BE)>
11,6190

>  <Ligand Efficiency by DW>
0,3754

>  <PIC50>
10,0000

>  <IC50 (um)>
0,0001

>  <Predictive score X5>
2,5340

>  <P class 5>
0,9265

>  <Number of interactions>
19

>  <Class4>
1

>  <Class5>
1

>  <Class6>
1

>  <Class7>
1

>  <Class8>
1

>  <Dummy variable>
0

>  <PRO_42>
0

>  <LEU_43>
0

>  <LEU_44>
1

>  <GLY_45>
1

>  <SER_46>
0

>  <GLY_47>
0

>  <GLY_48>
0

>  <PHE_49>
1

>  <VAL_52>
1

>  <SER_54>
0

>  <ALA_65>
1

>  <ILE_66>
0

>  <LYS_67>
1

>  <VAL_69>
0

>  <ARG_73>
0

>  <ILE_74>
0

>  <SER_75>
0

>  <PRO_87>
0

>  <GLU_89>
0

>  <ILE_104>
1

>  <LEU_120>
1

>  <GLU_121>
1

>  <ARG_122>
1

>  <PRO_123>
1

>  <GLU_124>
0

>  <PRO_125>
0

>  <VAL_126>
1

>  <GLN_127>
0

>  <ASP_128>
1

>  <PHE_130>
0

>  <ASP_131>
0

>  <GLU_135>
0

>  <ASP_167>
0

>  <LYS_169>
0

>  <GLU_171>
1

>  <ASN_172>
1

>  <ILE_173>
0

>  <LEU_174>
1

>  <LEU_177>
0

>  <LYS_183>
0

>  <ILE_185>
1

>  <ASP_186>
1

>  <PHE_187>
0

>  <GLY_188>
0

>  <SER_189>
0

>  <ASP_202>
0

>  <GLY_203>
0

>  <THR_204>
0

>  <ARG_205>
0

>  <HOH_334>
1

>  <Inhibitor_flag>
1

$$$$

Actelion Java MolfileCreator 2.0

  0  0  0  0  0  0              0 V3000
M  V30 BEGIN CTAB
M  V30 COUNTS 0 0 0 0 0
M  V30 BEGIN ATOM
M  V30 END ATOM
M  V30 BEGIN BOND
M  V30 END BOND
M  V30 END CTAB
M  END
>  <Inhibitor order by BE>
44

>  <Decoy order by BE>
0

>  <Name>
 CHEMBL3809127 

>  <Binding Energy (BE)>
11,6170

>  <Ligand Efficiency by DW>
0,4032

>  <PIC50>
9,0000

>  <IC50 (um)>
0,0010

>  <Predictive score X5>
3,2932

>  <P class 5>
0,9642

>  <Number of interactions>
19

>  <Class4>
1

>  <Class5>
1

>  <Class6>
1

>  <Class7>
1

>  <Class8>
1

>  <Dummy variable>
0

>  <PRO_42>
0

>  <LEU_43>
0

>  <LEU_44>
1

>  <GLY_45>
1

>  <SER_46>
0

>  <GLY_47>
0

>  <GLY_48>
0

>  <PHE_49>
1

>  <VAL_52>
1

>  <SER_54>
0

>  <ALA_65>
1

>  <ILE_66>
0

>  <LYS_67>
1

>  <VAL_69>
0

>  <ARG_73>
0

>  <ILE_74>
0

>  <SER_75>
0

>  <PRO_87>
0

>  <GLU_89>
0

>  <ILE_104>
1

>  <LEU_120>
1

>  <GLU_121>
1

>  <ARG_122>
1

>  <PRO_123>
1

>  <GLU_124>
0

>  <PRO_125>
0

>  <VAL_126>
1

>  <GLN_127>
0

>  <ASP_128>
1

>  <PHE_130>
0

>  <ASP_131>
1

>  <GLU_135>
0

>  <ASP_167>
0

>  <LYS_169>
0

>  <GLU_171>
1

>  <ASN_172>
0

>  <ILE_173>
0

>  <LEU_174>
1

>  <LEU_177>
0

>  <LYS_183>
0

>  <ILE_185>
1

>  <ASP_186>
1

>  <PHE_187>
0

>  <GLY_188>
0

>  <SER_189>
0

>  <ASP_202>
0

>  <GLY_203>
0

>  <THR_204>
0

>  <ARG_205>
0

>  <HOH_334>
1

>  <Inhibitor_flag>
1

$$$$

Actelion Java MolfileCreator 2.0

  0  0  0  0  0  0              0 V3000
M  V30 BEGIN CTAB
M  V30 COUNTS 0 0 0 0 0
M  V30 BEGIN ATOM
M  V30 END ATOM
M  V30 BEGIN BOND
M  V30 END BOND
M  V30 END CTAB
M  END
>  <Inhibitor order by BE>
45

>  <Decoy order by BE>
0

>  <Name>
 CHEMBL3973961 

>  <Binding Energy (BE)>
11,6010

>  <Ligand Efficiency by DW>
0,3888

>  <PIC50>
8,3979

>  <IC50 (um)>
0,0040

>  <Predictive score X5>
2,8954

>  <P class 5>
0,9476

>  <Number of interactions>
18

>  <Class4>
1

>  <Class5>
1

>  <Class6>
1

>  <Class7>
1

>  <Class8>
1

>  <Dummy variable>
1

>  <PRO_42>
0

>  <LEU_43>
0

>  <LEU_44>
1

>  <GLY_45>
1

>  <SER_46>
0

>  <GLY_47>
0

>  <GLY_48>
0

>  <PHE_49>
1

>  <VAL_52>
1

>  <SER_54>
0

>  <ALA_65>
1

>  <ILE_66>
0

>  <LYS_67>
1

>  <VAL_69>
0

>  <ARG_73>
0

>  <ILE_74>
0

>  <SER_75>
0

>  <PRO_87>
0

>  <GLU_89>
0

>  <ILE_104>
0

>  <LEU_120>
1

>  <GLU_121>
0

>  <ARG_122>
1

>  <PRO_123>
0

>  <GLU_124>
0

>  <PRO_125>
0

>  <VAL_126>
1

>  <GLN_127>
0

>  <ASP_128>
1

>  <PHE_130>
1

>  <ASP_131>
1

>  <GLU_135>
0

>  <ASP_167>
0

>  <LYS_169>
0

>  <GLU_171>
1

>  <ASN_172>
1

>  <ILE_173>
0

>  <LEU_174>
1

>  <LEU_177>
0

>  <LYS_183>
0

>  <ILE_185>
1

>  <ASP_186>
1

>  <PHE_187>
0

>  <GLY_188>
0

>  <SER_189>
0

>  <ASP_202>
0

>  <GLY_203>
0

>  <THR_204>
0

>  <ARG_205>
0

>  <HOH_334>
1

>  <Inhibitor_flag>
1

$$$$

Actelion Java MolfileCreator 2.0

  0  0  0  0  0  0              0 V3000
M  V30 BEGIN CTAB
M  V30 COUNTS 0 0 0 0 0
M  V30 BEGIN ATOM
M  V30 END ATOM
M  V30 BEGIN BOND
M  V30 END BOND
M  V30 END CTAB
M  END
>  <Inhibitor order by BE>
46

>  <Decoy order by BE>
0

>  <Name>
 CHEMBL3986342 

>  <Binding Energy (BE)>
11,5980

>  <Ligand Efficiency by DW>
0,3888

>  <PIC50>
4,3582

>  <IC50 (um)>
43,8310

>  <Predictive score X5>
2,7362

>  <P class 5>
0,9391

>  <Number of interactions>
18

>  <Class4>
1

>  <Class5>
0

>  <Class6>
0

>  <Class7>
0

>  <Class8>
0

>  <Dummy variable>
0

>  <PRO_42>
0

>  <LEU_43>
0

>  <LEU_44>
1

>  <GLY_45>
0

>  <SER_46>
0

>  <GLY_47>
0

>  <GLY_48>
0

>  <PHE_49>
1

>  <VAL_52>
1

>  <SER_54>
0

>  <ALA_65>
1

>  <ILE_66>
0

>  <LYS_67>
1

>  <VAL_69>
0

>  <ARG_73>
0

>  <ILE_74>
0

>  <SER_75>
0

>  <PRO_87>
0

>  <GLU_89>
0

>  <ILE_104>
0

>  <LEU_120>
1

>  <GLU_121>
1

>  <ARG_122>
1

>  <PRO_123>
1

>  <GLU_124>
0

>  <PRO_125>
0

>  <VAL_126>
1

>  <GLN_127>
0

>  <ASP_128>
1

>  <PHE_130>
1

>  <ASP_131>
1

>  <GLU_135>
0

>  <ASP_167>
0

>  <LYS_169>
0

>  <GLU_171>
1

>  <ASN_172>
0

>  <ILE_173>
0

>  <LEU_174>
1

>  <LEU_177>
0

>  <LYS_183>
0

>  <ILE_185>
1

>  <ASP_186>
1

>  <PHE_187>
0

>  <GLY_188>
0

>  <SER_189>
0

>  <ASP_202>
0

>  <GLY_203>
0

>  <THR_204>
0

>  <ARG_205>
0

>  <HOH_334>
1

>  <Inhibitor_flag>
1

$$$$

Actelion Java MolfileCreator 2.0

  0  0  0  0  0  0              0 V3000
M  V30 BEGIN CTAB
M  V30 COUNTS 0 0 0 0 0
M  V30 BEGIN ATOM
M  V30 END ATOM
M  V30 BEGIN BOND
M  V30 END BOND
M  V30 END CTAB
M  END
>  <Inhibitor order by BE>
47

>  <Decoy order by BE>
0

>  <Name>
 CHEMBL3978196 

>  <Binding Energy (BE)>
11,5700

>  <Ligand Efficiency by DW>
0,3889

>  <PIC50>
8,5229

>  <IC50 (um)>
0,0030

>  <Predictive score X5>
1,5664

>  <P class 5>
0,8273

>  <Number of interactions>
16

>  <Class4>
1

>  <Class5>
1

>  <Class6>
1

>  <Class7>
1

>  <Class8>
1

>  <Dummy variable>
1

>  <PRO_42>
0

>  <LEU_43>
0

>  <LEU_44>
1

>  <GLY_45>
0

>  <SER_46>
0

>  <GLY_47>
0

>  <GLY_48>
0

>  <PHE_49>
1

>  <VAL_52>
1

>  <SER_54>
0

>  <ALA_65>
1

>  <ILE_66>
0

>  <LYS_67>
1

>  <VAL_69>
0

>  <ARG_73>
0

>  <ILE_74>
0

>  <SER_75>
0

>  <PRO_87>
0

>  <GLU_89>
0

>  <ILE_104>
1

>  <LEU_120>
1

>  <GLU_121>
0

>  <ARG_122>
1

>  <PRO_123>
0

>  <GLU_124>
0

>  <PRO_125>
0

>  <VAL_126>
1

>  <GLN_127>
1

>  <ASP_128>
1

>  <PHE_130>
0

>  <ASP_131>
0

>  <GLU_135>
0

>  <ASP_167>
0

>  <LYS_169>
0

>  <GLU_171>
1

>  <ASN_172>
0

>  <ILE_173>
0

>  <LEU_174>
1

>  <LEU_177>
0

>  <LYS_183>
0

>  <ILE_185>
1

>  <ASP_186>
1

>  <PHE_187>
0

>  <GLY_188>
0

>  <SER_189>
0

>  <ASP_202>
0

>  <GLY_203>
0

>  <THR_204>
0

>  <ARG_205>
0

>  <HOH_334>
1

>  <Inhibitor_flag>
1

$$$$

Actelion Java MolfileCreator 2.0

  0  0  0  0  0  0              0 V3000
M  V30 BEGIN CTAB
M  V30 COUNTS 0 0 0 0 0
M  V30 BEGIN ATOM
M  V30 END ATOM
M  V30 BEGIN BOND
M  V30 END BOND
M  V30 END CTAB
M  END
>  <Inhibitor order by BE>
48

>  <Decoy order by BE>
0

>  <Name>
 CHEMBL3809986 

>  <Binding Energy (BE)>
11,5680

>  <Ligand Efficiency by DW>
0,4033

>  <PIC50>
9,2218

>  <IC50 (um)>
0,0006

>  <Predictive score X5>
2,8650

>  <P class 5>
0,9461

>  <Number of interactions>
18

>  <Class4>
1

>  <Class5>
1

>  <Class6>
1

>  <Class7>
1

>  <Class8>
1

>  <Dummy variable>
0

>  <PRO_42>
0

>  <LEU_43>
0

>  <LEU_44>
1

>  <GLY_45>
1

>  <SER_46>
0

>  <GLY_47>
0

>  <GLY_48>
0

>  <PHE_49>
1

>  <VAL_52>
1

>  <SER_54>
0

>  <ALA_65>
1

>  <ILE_66>
0

>  <LYS_67>
1

>  <VAL_69>
0

>  <ARG_73>
0

>  <ILE_74>
0

>  <SER_75>
0

>  <PRO_87>
0

>  <GLU_89>
0

>  <ILE_104>
1

>  <LEU_120>
1

>  <GLU_121>
1

>  <ARG_122>
1

>  <PRO_123>
0

>  <GLU_124>
0

>  <PRO_125>
0

>  <VAL_126>
1

>  <GLN_127>
0

>  <ASP_128>
1

>  <PHE_130>
0

>  <ASP_131>
1

>  <GLU_135>
0

>  <ASP_167>
0

>  <LYS_169>
0

>  <GLU_171>
1

>  <ASN_172>
0

>  <ILE_173>
0

>  <LEU_174>
1

>  <LEU_177>
0

>  <LYS_183>
0

>  <ILE_185>
1

>  <ASP_186>
1

>  <PHE_187>
0

>  <GLY_188>
0

>  <SER_189>
0

>  <ASP_202>
0

>  <GLY_203>
0

>  <THR_204>
0

>  <ARG_205>
0

>  <HOH_334>
1

>  <Inhibitor_flag>
1

$$$$

Actelion Java MolfileCreator 2.0

  0  0  0  0  0  0              0 V3000
M  V30 BEGIN CTAB
M  V30 COUNTS 0 0 0 0 0
M  V30 BEGIN ATOM
M  V30 END ATOM
M  V30 BEGIN BOND
M  V30 END BOND
M  V30 END CTAB
M  END
>  <Inhibitor order by BE>
49

>  <Decoy order by BE>
0

>  <Name>
 CHEMBL3928492 

>  <Binding Energy (BE)>
11,5610

>  <Ligand Efficiency by DW>
0,3889

>  <PIC50>
9,0969

>  <IC50 (um)>
0,0008

>  <Predictive score X5>
2,8585

>  <P class 5>
0,9458

>  <Number of interactions>
17

>  <Class4>
1

>  <Class5>
1

>  <Class6>
1

>  <Class7>
1

>  <Class8>
1

>  <Dummy variable>
1

>  <PRO_42>
0

>  <LEU_43>
0

>  <LEU_44>
1

>  <GLY_45>
1

>  <SER_46>
1

>  <GLY_47>
0

>  <GLY_48>
0

>  <PHE_49>
1

>  <VAL_52>
1

>  <SER_54>
0

>  <ALA_65>
1

>  <ILE_66>
0

>  <LYS_67>
1

>  <VAL_69>
0

>  <ARG_73>
0

>  <ILE_74>
0

>  <SER_75>
0

>  <PRO_87>
0

>  <GLU_89>
0

>  <ILE_104>
1

>  <LEU_120>
1

>  <GLU_121>
0

>  <ARG_122>
1

>  <PRO_123>
0

>  <GLU_124>
0

>  <PRO_125>
0

>  <VAL_126>
1

>  <GLN_127>
0

>  <ASP_128>
1

>  <PHE_130>
0

>  <ASP_131>
1

>  <GLU_135>
0

>  <ASP_167>
0

>  <LYS_169>
0

>  <GLU_171>
0

>  <ASN_172>
0

>  <ILE_173>
0

>  <LEU_174>
1

>  <LEU_177>
0

>  <LYS_183>
0

>  <ILE_185>
1

>  <ASP_186>
1

>  <PHE_187>
0

>  <GLY_188>
0

>  <SER_189>
0

>  <ASP_202>
0

>  <GLY_203>
0

>  <THR_204>
0

>  <ARG_205>
0

>  <HOH_334>
1

>  <Inhibitor_flag>
1

$$$$

Actelion Java MolfileCreator 2.0

  0  0  0  0  0  0              0 V3000
M  V30 BEGIN CTAB
M  V30 COUNTS 0 0 0 0 0
M  V30 BEGIN ATOM
M  V30 END ATOM
M  V30 BEGIN BOND
M  V30 END BOND
M  V30 END CTAB
M  END
>  <Inhibitor order by BE>
50

>  <Decoy order by BE>
0

>  <Name>
 CHEMBL3944661 

>  <Binding Energy (BE)>
11,5590

>  <Ligand Efficiency by DW>
0,4033

>  <PIC50>
7,1357

>  <IC50 (um)>
0,0732

>  <Predictive score X5>
3,2396

>  <P class 5>
0,9623

>  <Number of interactions>
21

>  <Class4>
1

>  <Class5>
1

>  <Class6>
1

>  <Class7>
1

>  <Class8>
0

>  <Dummy variable>
0

>  <PRO_42>
0

>  <LEU_43>
0

>  <LEU_44>
1

>  <GLY_45>
1

>  <SER_46>
0

>  <GLY_47>
0

>  <GLY_48>
0

>  <PHE_49>
1

>  <VAL_52>
1

>  <SER_54>
0

>  <ALA_65>
1

>  <ILE_66>
0

>  <LYS_67>
1

>  <VAL_69>
0

>  <ARG_73>
0

>  <ILE_74>
0

>  <SER_75>
0

>  <PRO_87>
0

>  <GLU_89>
1

>  <ILE_104>
1

>  <LEU_120>
1

>  <GLU_121>
1

>  <ARG_122>
1

>  <PRO_123>
1

>  <GLU_124>
0

>  <PRO_125>
0

>  <VAL_126>
1

>  <GLN_127>
0

>  <ASP_128>
1

>  <PHE_130>
1

>  <ASP_131>
1

>  <GLU_135>
0

>  <ASP_167>
0

>  <LYS_169>
0

>  <GLU_171>
1

>  <ASN_172>
0

>  <ILE_173>
0

>  <LEU_174>
1

>  <LEU_177>
0

>  <LYS_183>
0

>  <ILE_185>
1

>  <ASP_186>
1

>  <PHE_187>
0

>  <GLY_188>
0

>  <SER_189>
0

>  <ASP_202>
0

>  <GLY_203>
0

>  <THR_204>
0

>  <ARG_205>
0

>  <HOH_334>
1

>  <Inhibitor_flag>
1

$$$$

Actelion Java MolfileCreator 2.0

  0  0  0  0  0  0              0 V3000
M  V30 BEGIN CTAB
M  V30 COUNTS 0 0 0 0 0
M  V30 BEGIN ATOM
M  V30 END ATOM
M  V30 BEGIN BOND
M  V30 END BOND
M  V30 END CTAB
M  END
>  <Inhibitor order by BE>
51

>  <Decoy order by BE>
0

>  <Name>
 CHEMBL3939931 

>  <Binding Energy (BE)>
11,5510

>  <Ligand Efficiency by DW>
0,3889

>  <PIC50>
5,5529

>  <IC50 (um)>
2,7993

>  <Predictive score X5>
2,4713

>  <P class 5>
0,9221

>  <Number of interactions>
18

>  <Class4>
1

>  <Class5>
1

>  <Class6>
0

>  <Class7>
0

>  <Class8>
0

>  <Dummy variable>
1

>  <PRO_42>
0

>  <LEU_43>
0

>  <LEU_44>
1

>  <GLY_45>
1

>  <SER_46>
0

>  <GLY_47>
0

>  <GLY_48>
0

>  <PHE_49>
1

>  <VAL_52>
1

>  <SER_54>
0

>  <ALA_65>
1

>  <ILE_66>
0

>  <LYS_67>
1

>  <VAL_69>
0

>  <ARG_73>
0

>  <ILE_74>
0

>  <SER_75>
0

>  <PRO_87>
0

>  <GLU_89>
0

>  <ILE_104>
1

>  <LEU_120>
1

>  <GLU_121>
1

>  <ARG_122>
1

>  <PRO_123>
1

>  <GLU_124>
0

>  <PRO_125>
0

>  <VAL_126>
1

>  <GLN_127>
0

>  <ASP_128>
0

>  <PHE_130>
0

>  <ASP_131>
0

>  <GLU_135>
0

>  <ASP_167>
0

>  <LYS_169>
0

>  <GLU_171>
1

>  <ASN_172>
1

>  <ILE_173>
0

>  <LEU_174>
1

>  <LEU_177>
0

>  <LYS_183>
0

>  <ILE_185>
1

>  <ASP_186>
1

>  <PHE_187>
0

>  <GLY_188>
0

>  <SER_189>
0

>  <ASP_202>
0

>  <GLY_203>
0

>  <THR_204>
0

>  <ARG_205>
0

>  <HOH_334>
1

>  <Inhibitor_flag>
1

$$$$

Actelion Java MolfileCreator 2.0

  0  0  0  0  0  0              0 V3000
M  V30 BEGIN CTAB
M  V30 COUNTS 0 0 0 0 0
M  V30 BEGIN ATOM
M  V30 END ATOM
M  V30 BEGIN BOND
M  V30 END BOND
M  V30 END CTAB
M  END
>  <Inhibitor order by BE>
52

>  <Decoy order by BE>
0

>  <Name>
 CHEMBL3660007 

>  <Binding Energy (BE)>
11,5500

>  <Ligand Efficiency by DW>
0,3630

>  <PIC50>
7,0223

>  <IC50 (um)>
0,0950

>  <Predictive score X5>
2,0873

>  <P class 5>
0,8897

>  <Number of interactions>
18

>  <Class4>
1

>  <Class5>
1

>  <Class6>
1

>  <Class7>
1

>  <Class8>
0

>  <Dummy variable>
0

>  <PRO_42>
0

>  <LEU_43>
0

>  <LEU_44>
1

>  <GLY_45>
1

>  <SER_46>
1

>  <GLY_47>
0

>  <GLY_48>
0

>  <PHE_49>
1

>  <VAL_52>
1

>  <SER_54>
0

>  <ALA_65>
1

>  <ILE_66>
0

>  <LYS_67>
1

>  <VAL_69>
0

>  <ARG_73>
0

>  <ILE_74>
0

>  <SER_75>
0

>  <PRO_87>
0

>  <GLU_89>
0

>  <ILE_104>
1

>  <LEU_120>
1

>  <GLU_121>
0

>  <ARG_122>
1

>  <PRO_123>
0

>  <GLU_124>
0

>  <PRO_125>
0

>  <VAL_126>
1

>  <GLN_127>
0

>  <ASP_128>
1

>  <PHE_130>
1

>  <ASP_131>
0

>  <GLU_135>
0

>  <ASP_167>
0

>  <LYS_169>
0

>  <GLU_171>
1

>  <ASN_172>
0

>  <ILE_173>
0

>  <LEU_174>
1

>  <LEU_177>
0

>  <LYS_183>
0

>  <ILE_185>
1

>  <ASP_186>
1

>  <PHE_187>
0

>  <GLY_188>
0

>  <SER_189>
0

>  <ASP_202>
0

>  <GLY_203>
0

>  <THR_204>
0

>  <ARG_205>
0

>  <HOH_334>
1

>  <Inhibitor_flag>
1

$$$$

Actelion Java MolfileCreator 2.0

  0  0  0  0  0  0              0 V3000
M  V30 BEGIN CTAB
M  V30 COUNTS 0 0 0 0 0
M  V30 BEGIN ATOM
M  V30 END ATOM
M  V30 BEGIN BOND
M  V30 END BOND
M  V30 END CTAB
M  END
>  <Inhibitor order by BE>
53

>  <Decoy order by BE>
0

>  <Name>
 CHEMBL3966882 

>  <Binding Energy (BE)>
11,5480

>  <Ligand Efficiency by DW>
0,3630

>  <PIC50>
5,4123

>  <IC50 (um)>
3,8700

>  <Predictive score X5>
2,4685

>  <P class 5>
0,9219

>  <Number of interactions>
19

>  <Class4>
1

>  <Class5>
1

>  <Class6>
0

>  <Class7>
0

>  <Class8>
0

>  <Dummy variable>
0

>  <PRO_42>
0

>  <LEU_43>
0

>  <LEU_44>
1

>  <GLY_45>
1

>  <SER_46>
0

>  <GLY_47>
0

>  <GLY_48>
0

>  <PHE_49>
1

>  <VAL_52>
1

>  <SER_54>
0

>  <ALA_65>
1

>  <ILE_66>
0

>  <LYS_67>
1

>  <VAL_69>
0

>  <ARG_73>
0

>  <ILE_74>
0

>  <SER_75>
0

>  <PRO_87>
0

>  <GLU_89>
0

>  <ILE_104>
1

>  <LEU_120>
1

>  <GLU_121>
1

>  <ARG_122>
1

>  <PRO_123>
1

>  <GLU_124>
0

>  <PRO_125>
0

>  <VAL_126>
1

>  <GLN_127>
1

>  <ASP_128>
1

>  <PHE_130>
0

>  <ASP_131>
0

>  <GLU_135>
0

>  <ASP_167>
0

>  <LYS_169>
0

>  <GLU_171>
1

>  <ASN_172>
0

>  <ILE_173>
0

>  <LEU_174>
1

>  <LEU_177>
0

>  <LYS_183>
0

>  <ILE_185>
1

>  <ASP_186>
1

>  <PHE_187>
0

>  <GLY_188>
0

>  <SER_189>
0

>  <ASP_202>
0

>  <GLY_203>
0

>  <THR_204>
0

>  <ARG_205>
0

>  <HOH_334>
1

>  <Inhibitor_flag>
1

$$$$

Actelion Java MolfileCreator 2.0

  0  0  0  0  0  0              0 V3000
M  V30 BEGIN CTAB
M  V30 COUNTS 0 0 0 0 0
M  V30 BEGIN ATOM
M  V30 END ATOM
M  V30 BEGIN BOND
M  V30 END BOND
M  V30 END CTAB
M  END
>  <Inhibitor order by BE>
54

>  <Decoy order by BE>
0

>  <Name>
 CHEMBL1915436 

>  <Binding Energy (BE)>
11,5450

>  <Ligand Efficiency by DW>
0,3889

>  <PIC50>
7,5528

>  <IC50 (um)>
0,0280

>  <Predictive score X5>
2,4657

>  <P class 5>
0,9217

>  <Number of interactions>
18

>  <Class4>
1

>  <Class5>
1

>  <Class6>
1

>  <Class7>
1

>  <Class8>
0

>  <Dummy variable>
0

>  <PRO_42>
0

>  <LEU_43>
0

>  <LEU_44>
1

>  <GLY_45>
1

>  <SER_46>
0

>  <GLY_47>
0

>  <GLY_48>
0

>  <PHE_49>
1

>  <VAL_52>
1

>  <SER_54>
0

>  <ALA_65>
1

>  <ILE_66>
0

>  <LYS_67>
1

>  <VAL_69>
0

>  <ARG_73>
0

>  <ILE_74>
0

>  <SER_75>
0

>  <PRO_87>
0

>  <GLU_89>
0

>  <ILE_104>
1

>  <LEU_120>
1

>  <GLU_121>
1

>  <ARG_122>
1

>  <PRO_123>
1

>  <GLU_124>
0

>  <PRO_125>
0

>  <VAL_126>
1

>  <GLN_127>
1

>  <ASP_128>
1

>  <PHE_130>
0

>  <ASP_131>
0

>  <GLU_135>
0

>  <ASP_167>
0

>  <LYS_169>
0

>  <GLU_171>
0

>  <ASN_172>
0

>  <ILE_173>
0

>  <LEU_174>
1

>  <LEU_177>
0

>  <LYS_183>
0

>  <ILE_185>
1

>  <ASP_186>
1

>  <PHE_187>
0

>  <GLY_188>
0

>  <SER_189>
0

>  <ASP_202>
0

>  <GLY_203>
0

>  <THR_204>
0

>  <ARG_205>
0

>  <HOH_334>
1

>  <Inhibitor_flag>
1

$$$$

Actelion Java MolfileCreator 2.0

  0  0  0  0  0  0              0 V3000
M  V30 BEGIN CTAB
M  V30 COUNTS 0 0 0 0 0
M  V30 BEGIN ATOM
M  V30 END ATOM
M  V30 BEGIN BOND
M  V30 END BOND
M  V30 END CTAB
M  END
>  <Inhibitor order by BE>
55

>  <Decoy order by BE>
0

>  <Name>
 CHEMBL3809463 

>  <Binding Energy (BE)>
11,5200

>  <Ligand Efficiency by DW>
0,4189

>  <PIC50>
9,0000

>  <IC50 (um)>
0,0010

>  <Predictive score X5>
2,0597

>  <P class 5>
0,8869

>  <Number of interactions>
17

>  <Class4>
1

>  <Class5>
1

>  <Class6>
1

>  <Class7>
1

>  <Class8>
1

>  <Dummy variable>
1

>  <PRO_42>
0

>  <LEU_43>
0

>  <LEU_44>
1

>  <GLY_45>
1

>  <SER_46>
0

>  <GLY_47>
0

>  <GLY_48>
0

>  <PHE_49>
1

>  <VAL_52>
1

>  <SER_54>
0

>  <ALA_65>
1

>  <ILE_66>
0

>  <LYS_67>
1

>  <VAL_69>
0

>  <ARG_73>
0

>  <ILE_74>
0

>  <SER_75>
0

>  <PRO_87>
0

>  <GLU_89>
0

>  <ILE_104>
0

>  <LEU_120>
1

>  <GLU_121>
0

>  <ARG_122>
1

>  <PRO_123>
0

>  <GLU_124>
0

>  <PRO_125>
0

>  <VAL_126>
1

>  <GLN_127>
1

>  <ASP_128>
1

>  <PHE_130>
0

>  <ASP_131>
0

>  <GLU_135>
0

>  <ASP_167>
0

>  <LYS_169>
0

>  <GLU_171>
1

>  <ASN_172>
1

>  <ILE_173>
0

>  <LEU_174>
1

>  <LEU_177>
0

>  <LYS_183>
0

>  <ILE_185>
1

>  <ASP_186>
1

>  <PHE_187>
0

>  <GLY_188>
0

>  <SER_189>
0

>  <ASP_202>
0

>  <GLY_203>
0

>  <THR_204>
0

>  <ARG_205>
0

>  <HOH_334>
1

>  <Inhibitor_flag>
1

$$$$

Actelion Java MolfileCreator 2.0

  0  0  0  0  0  0              0 V3000
M  V30 BEGIN CTAB
M  V30 COUNTS 0 0 0 0 0
M  V30 BEGIN ATOM
M  V30 END ATOM
M  V30 BEGIN BOND
M  V30 END BOND
M  V30 END CTAB
M  END
>  <Inhibitor order by BE>
56

>  <Decoy order by BE>
0

>  <Name>
 CHEMBL3393720 

>  <Binding Energy (BE)>
11,5190

>  <Ligand Efficiency by DW>
0,3025

>  <PIC50>
9,5229

>  <IC50 (um)>
0,0003

>  <Predictive score X5>
3,2027

>  <P class 5>
0,9609

>  <Number of interactions>
23

>  <Class4>
1

>  <Class5>
1

>  <Class6>
1

>  <Class7>
1

>  <Class8>
1

>  <Dummy variable>
1

>  <PRO_42>
0

>  <LEU_43>
0

>  <LEU_44>
1

>  <GLY_45>
1

>  <SER_46>
0

>  <GLY_47>
0

>  <GLY_48>
0

>  <PHE_49>
1

>  <VAL_52>
1

>  <SER_54>
0

>  <ALA_65>
1

>  <ILE_66>
0

>  <LYS_67>
1

>  <VAL_69>
0

>  <ARG_73>
0

>  <ILE_74>
0

>  <SER_75>
0

>  <PRO_87>
0

>  <GLU_89>
1

>  <ILE_104>
1

>  <LEU_120>
1

>  <GLU_121>
1

>  <ARG_122>
1

>  <PRO_123>
1

>  <GLU_124>
0

>  <PRO_125>
0

>  <VAL_126>
1

>  <GLN_127>
1

>  <ASP_128>
1

>  <PHE_130>
1

>  <ASP_131>
1

>  <GLU_135>
0

>  <ASP_167>
0

>  <LYS_169>
0

>  <GLU_171>
1

>  <ASN_172>
1

>  <ILE_173>
0

>  <LEU_174>
1

>  <LEU_177>
0

>  <LYS_183>
0

>  <ILE_185>
1

>  <ASP_186>
1

>  <PHE_187>
0

>  <GLY_188>
0

>  <SER_189>
0

>  <ASP_202>
0

>  <GLY_203>
0

>  <THR_204>
0

>  <ARG_205>
0

>  <HOH_334>
1

>  <Inhibitor_flag>
1

$$$$

Actelion Java MolfileCreator 2.0

  0  0  0  0  0  0              0 V3000
M  V30 BEGIN CTAB
M  V30 COUNTS 0 0 0 0 0
M  V30 BEGIN ATOM
M  V30 END ATOM
M  V30 BEGIN BOND
M  V30 END BOND
M  V30 END CTAB
M  END
>  <Inhibitor order by BE>
57

>  <Decoy order by BE>
0

>  <Name>
 CHEMBL3810121 

>  <Binding Energy (BE)>
11,5050

>  <Ligand Efficiency by DW>
0,4189

>  <PIC50>
10,2218

>  <IC50 (um)>
0,0001

>  <Predictive score X5>
2,4288

>  <P class 5>
0,9190

>  <Number of interactions>
18

>  <Class4>
1

>  <Class5>
1

>  <Class6>
1

>  <Class7>
1

>  <Class8>
1

>  <Dummy variable>
1

>  <PRO_42>
0

>  <LEU_43>
0

>  <LEU_44>
1

>  <GLY_45>
1

>  <SER_46>
0

>  <GLY_47>
0

>  <GLY_48>
0

>  <PHE_49>
1

>  <VAL_52>
1

>  <SER_54>
0

>  <ALA_65>
1

>  <ILE_66>
0

>  <LYS_67>
1

>  <VAL_69>
0

>  <ARG_73>
0

>  <ILE_74>
0

>  <SER_75>
0

>  <PRO_87>
0

>  <GLU_89>
0

>  <ILE_104>
0

>  <LEU_120>
1

>  <GLU_121>
0

>  <ARG_122>
1

>  <PRO_123>
1

>  <GLU_124>
0

>  <PRO_125>
0

>  <VAL_126>
1

>  <GLN_127>
1

>  <ASP_128>
1

>  <PHE_130>
0

>  <ASP_131>
0

>  <GLU_135>
0

>  <ASP_167>
0

>  <LYS_169>
0

>  <GLU_171>
1

>  <ASN_172>
1

>  <ILE_173>
0

>  <LEU_174>
1

>  <LEU_177>
0

>  <LYS_183>
0

>  <ILE_185>
1

>  <ASP_186>
1

>  <PHE_187>
0

>  <GLY_188>
0

>  <SER_189>
0

>  <ASP_202>
0

>  <GLY_203>
0

>  <THR_204>
0

>  <ARG_205>
0

>  <HOH_334>
1

>  <Inhibitor_flag>
1

$$$$

Actelion Java MolfileCreator 2.0

  0  0  0  0  0  0              0 V3000
M  V30 BEGIN CTAB
M  V30 COUNTS 0 0 0 0 0
M  V30 BEGIN ATOM
M  V30 END ATOM
M  V30 BEGIN BOND
M  V30 END BOND
M  V30 END CTAB
M  END
>  <Inhibitor order by BE>
58

>  <Decoy order by BE>
0

>  <Name>
 CHEMBL3931746 

>  <Binding Energy (BE)>
11,5010

>  <Ligand Efficiency by DW>
0,3631

>  <PIC50>
4,3582

>  <IC50 (um)>
43,8330

>  <Predictive score X5>
3,1861

>  <P class 5>
0,9603

>  <Number of interactions>
23

>  <Class4>
1

>  <Class5>
0

>  <Class6>
0

>  <Class7>
0

>  <Class8>
0

>  <Dummy variable>
1

>  <PRO_42>
0

>  <LEU_43>
0

>  <LEU_44>
1

>  <GLY_45>
1

>  <SER_46>
0

>  <GLY_47>
0

>  <GLY_48>
0

>  <PHE_49>
1

>  <VAL_52>
1

>  <SER_54>
0

>  <ALA_65>
1

>  <ILE_66>
0

>  <LYS_67>
1

>  <VAL_69>
0

>  <ARG_73>
0

>  <ILE_74>
0

>  <SER_75>
0

>  <PRO_87>
0

>  <GLU_89>
1

>  <ILE_104>
1

>  <LEU_120>
1

>  <GLU_121>
1

>  <ARG_122>
1

>  <PRO_123>
1

>  <GLU_124>
0

>  <PRO_125>
0

>  <VAL_126>
1

>  <GLN_127>
1

>  <ASP_128>
1

>  <PHE_130>
0

>  <ASP_131>
1

>  <GLU_135>
0

>  <ASP_167>
0

>  <LYS_169>
1

>  <GLU_171>
1

>  <ASN_172>
1

>  <ILE_173>
0

>  <LEU_174>
1

>  <LEU_177>
0

>  <LYS_183>
0

>  <ILE_185>
1

>  <ASP_186>
1

>  <PHE_187>
0

>  <GLY_188>
0

>  <SER_189>
0

>  <ASP_202>
0

>  <GLY_203>
0

>  <THR_204>
0

>  <ARG_205>
0

>  <HOH_334>
1

>  <Inhibitor_flag>
1

$$$$

Actelion Java MolfileCreator 2.0

  0  0  0  0  0  0              0 V3000
M  V30 BEGIN CTAB
M  V30 COUNTS 0 0 0 0 0
M  V30 BEGIN ATOM
M  V30 END ATOM
M  V30 BEGIN BOND
M  V30 END BOND
M  V30 END CTAB
M  END
>  <Inhibitor order by BE>
59

>  <Decoy order by BE>
0

>  <Name>
 CHEMBL1952136 

>  <Binding Energy (BE)>
11,5000

>  <Ligand Efficiency by DW>
0,3631

>  <PIC50>
8,0458

>  <IC50 (um)>
0,0090

>  <Predictive score X5>
3,1852

>  <P class 5>
0,9603

>  <Number of interactions>
20

>  <Class4>
1

>  <Class5>
1

>  <Class6>
1

>  <Class7>
1

>  <Class8>
1

>  <Dummy variable>
0

>  <PRO_42>
0

>  <LEU_43>
0

>  <LEU_44>
1

>  <GLY_45>
1

>  <SER_46>
0

>  <GLY_47>
0

>  <GLY_48>
0

>  <PHE_49>
1

>  <VAL_52>
1

>  <SER_54>
0

>  <ALA_65>
1

>  <ILE_66>
0

>  <LYS_67>
1

>  <VAL_69>
0

>  <ARG_73>
0

>  <ILE_74>
0

>  <SER_75>
0

>  <PRO_87>
0

>  <GLU_89>
0

>  <ILE_104>
1

>  <LEU_120>
1

>  <GLU_121>
1

>  <ARG_122>
1

>  <PRO_123>
1

>  <GLU_124>
0

>  <PRO_125>
0

>  <VAL_126>
1

>  <GLN_127>
0

>  <ASP_128>
1

>  <PHE_130>
1

>  <ASP_131>
1

>  <GLU_135>
0

>  <ASP_167>
0

>  <LYS_169>
0

>  <GLU_171>
1

>  <ASN_172>
0

>  <ILE_173>
0

>  <LEU_174>
1

>  <LEU_177>
0

>  <LYS_183>
0

>  <ILE_185>
1

>  <ASP_186>
1

>  <PHE_187>
0

>  <GLY_188>
0

>  <SER_189>
0

>  <ASP_202>
0

>  <GLY_203>
0

>  <THR_204>
0

>  <ARG_205>
0

>  <HOH_334>
1

>  <Inhibitor_flag>
1

$$$$

Actelion Java MolfileCreator 2.0

  0  0  0  0  0  0              0 V3000
M  V30 BEGIN CTAB
M  V30 COUNTS 0 0 0 0 0
M  V30 BEGIN ATOM
M  V30 END ATOM
M  V30 BEGIN BOND
M  V30 END BOND
M  V30 END CTAB
M  END
>  <Inhibitor order by BE>
60

>  <Decoy order by BE>
0

>  <Name>
 CHEMBL3972742 

>  <Binding Energy (BE)>
11,4920

>  <Ligand Efficiency by DW>
0,3514

>  <PIC50>
4,3560

>  <IC50 (um)>
44,0540

>  <Predictive score X5>
2,6384

>  <P class 5>
0,9333

>  <Number of interactions>
18

>  <Class4>
1

>  <Class5>
0

>  <Class6>
0

>  <Class7>
0

>  <Class8>
0

>  <Dummy variable>
0

>  <PRO_42>
0

>  <LEU_43>
0

>  <LEU_44>
1

>  <GLY_45>
0

>  <SER_46>
0

>  <GLY_47>
0

>  <GLY_48>
0

>  <PHE_49>
1

>  <VAL_52>
1

>  <SER_54>
0

>  <ALA_65>
1

>  <ILE_66>
0

>  <LYS_67>
1

>  <VAL_69>
0

>  <ARG_73>
0

>  <ILE_74>
0

>  <SER_75>
0

>  <PRO_87>
0

>  <GLU_89>
0

>  <ILE_104>
1

>  <LEU_120>
1

>  <GLU_121>
1

>  <ARG_122>
1

>  <PRO_123>
1

>  <GLU_124>
0

>  <PRO_125>
0

>  <VAL_126>
1

>  <GLN_127>
0

>  <ASP_128>
1

>  <PHE_130>
0

>  <ASP_131>
1

>  <GLU_135>
0

>  <ASP_167>
0

>  <LYS_169>
0

>  <GLU_171>
1

>  <ASN_172>
0

>  <ILE_173>
0

>  <LEU_174>
1

>  <LEU_177>
0

>  <LYS_183>
0

>  <ILE_185>
1

>  <ASP_186>
1

>  <PHE_187>
0

>  <GLY_188>
0

>  <SER_189>
0

>  <ASP_202>
0

>  <GLY_203>
0

>  <THR_204>
0

>  <ARG_205>
0

>  <HOH_334>
1

>  <Inhibitor_flag>
1

$$$$

Actelion Java MolfileCreator 2.0

  0  0  0  0  0  0              0 V3000
M  V30 BEGIN CTAB
M  V30 COUNTS 0 0 0 0 0
M  V30 BEGIN ATOM
M  V30 END ATOM
M  V30 BEGIN BOND
M  V30 END BOND
M  V30 END CTAB
M  END
>  <Inhibitor order by BE>
61

>  <Decoy order by BE>
0

>  <Name>
 CHEMBL3393719 

>  <Binding Energy (BE)>
11,4900

>  <Ligand Efficiency by DW>
0,3112

>  <PIC50>
4,3573

>  <IC50 (um)>
43,9220

>  <Predictive score X5>
2,4150

>  <P class 5>
0,9180

>  <Number of interactions>
21

>  <Class4>
1

>  <Class5>
0

>  <Class6>
0

>  <Class7>
0

>  <Class8>
0

>  <Dummy variable>
1

>  <PRO_42>
0

>  <LEU_43>
0

>  <LEU_44>
1

>  <GLY_45>
1

>  <SER_46>
0

>  <GLY_47>
0

>  <GLY_48>
0

>  <PHE_49>
1

>  <VAL_52>
1

>  <SER_54>
0

>  <ALA_65>
1

>  <ILE_66>
0

>  <LYS_67>
1

>  <VAL_69>
0

>  <ARG_73>
0

>  <ILE_74>
0

>  <SER_75>
0

>  <PRO_87>
0

>  <GLU_89>
0

>  <ILE_104>
1

>  <LEU_120>
1

>  <GLU_121>
1

>  <ARG_122>
1

>  <PRO_123>
1

>  <GLU_124>
0

>  <PRO_125>
0

>  <VAL_126>
1

>  <GLN_127>
1

>  <ASP_128>
1

>  <PHE_130>
0

>  <ASP_131>
0

>  <GLU_135>
0

>  <ASP_167>
0

>  <LYS_169>
1

>  <GLU_171>
1

>  <ASN_172>
1

>  <ILE_173>
0

>  <LEU_174>
1

>  <LEU_177>
0

>  <LYS_183>
0

>  <ILE_185>
1

>  <ASP_186>
1

>  <PHE_187>
0

>  <GLY_188>
0

>  <SER_189>
0

>  <ASP_202>
0

>  <GLY_203>
0

>  <THR_204>
0

>  <ARG_205>
0

>  <HOH_334>
1

>  <Inhibitor_flag>
1

$$$$

Actelion Java MolfileCreator 2.0

  0  0  0  0  0  0              0 V3000
M  V30 BEGIN CTAB
M  V30 COUNTS 0 0 0 0 0
M  V30 BEGIN ATOM
M  V30 END ATOM
M  V30 BEGIN BOND
M  V30 END BOND
M  V30 END CTAB
M  END
>  <Inhibitor order by BE>
62

>  <Decoy order by BE>
0

>  <Name>
 CHEMBL3685749 

>  <Binding Energy (BE)>
11,4820

>  <Ligand Efficiency by DW>
0,3404

>  <PIC50>
7,6778

>  <IC50 (um)>
0,0210

>  <Predictive score X5>
3,1686

>  <P class 5>
0,9596

>  <Number of interactions>
21

>  <Class4>
1

>  <Class5>
1

>  <Class6>
1

>  <Class7>
1

>  <Class8>
0

>  <Dummy variable>
0

>  <PRO_42>
0

>  <LEU_43>
0

>  <LEU_44>
1

>  <GLY_45>
1

>  <SER_46>
0

>  <GLY_47>
0

>  <GLY_48>
0

>  <PHE_49>
1

>  <VAL_52>
1

>  <SER_54>
0

>  <ALA_65>
1

>  <ILE_66>
0

>  <LYS_67>
1

>  <VAL_69>
0

>  <ARG_73>
0

>  <ILE_74>
0

>  <SER_75>
0

>  <PRO_87>
0

>  <GLU_89>
0

>  <ILE_104>
1

>  <LEU_120>
1

>  <GLU_121>
1

>  <ARG_122>
1

>  <PRO_123>
1

>  <GLU_124>
0

>  <PRO_125>
0

>  <VAL_126>
1

>  <GLN_127>
0

>  <ASP_128>
1

>  <PHE_130>
1

>  <ASP_131>
1

>  <GLU_135>
0

>  <ASP_167>
0

>  <LYS_169>
0

>  <GLU_171>
1

>  <ASN_172>
1

>  <ILE_173>
0

>  <LEU_174>
1

>  <LEU_177>
0

>  <LYS_183>
0

>  <ILE_185>
1

>  <ASP_186>
1

>  <PHE_187>
0

>  <GLY_188>
0

>  <SER_189>
0

>  <ASP_202>
0

>  <GLY_203>
0

>  <THR_204>
0

>  <ARG_205>
0

>  <HOH_334>
1

>  <Inhibitor_flag>
1

$$$$

Actelion Java MolfileCreator 2.0

  0  0  0  0  0  0              0 V3000
M  V30 BEGIN CTAB
M  V30 COUNTS 0 0 0 0 0
M  V30 BEGIN ATOM
M  V30 END ATOM
M  V30 BEGIN BOND
M  V30 END BOND
M  V30 END CTAB
M  END
>  <Inhibitor order by BE>
63

>  <Decoy order by BE>
0

>  <Name>
 CHEMBL3918076 

>  <Binding Energy (BE)>
11,4770

>  <Ligand Efficiency by DW>
0,3026

>  <PIC50>
9,6990

>  <IC50 (um)>
0,0002

>  <Predictive score X5>
2,7810

>  <P class 5>
0,9416

>  <Number of interactions>
22

>  <Class4>
1

>  <Class5>
1

>  <Class6>
1

>  <Class7>
1

>  <Class8>
1

>  <Dummy variable>
1

>  <PRO_42>
0

>  <LEU_43>
0

>  <LEU_44>
1

>  <GLY_45>
1

>  <SER_46>
0

>  <GLY_47>
0

>  <GLY_48>
1

>  <PHE_49>
1

>  <VAL_52>
1

>  <SER_54>
0

>  <ALA_65>
1

>  <ILE_66>
0

>  <LYS_67>
1

>  <VAL_69>
0

>  <ARG_73>
0

>  <ILE_74>
0

>  <SER_75>
0

>  <PRO_87>
0

>  <GLU_89>
0

>  <ILE_104>
0

>  <LEU_120>
1

>  <GLU_121>
0

>  <ARG_122>
1

>  <PRO_123>
0

>  <GLU_124>
0

>  <PRO_125>
0

>  <VAL_126>
1

>  <GLN_127>
1

>  <ASP_128>
1

>  <PHE_130>
0

>  <ASP_131>
1

>  <GLU_135>
0

>  <ASP_167>
1

>  <LYS_169>
1

>  <GLU_171>
1

>  <ASN_172>
1

>  <ILE_173>
0

>  <LEU_174>
1

>  <LEU_177>
0

>  <LYS_183>
0

>  <ILE_185>
1

>  <ASP_186>
1

>  <PHE_187>
0

>  <GLY_188>
0

>  <SER_189>
1

>  <ASP_202>
0

>  <GLY_203>
0

>  <THR_204>
0

>  <ARG_205>
0

>  <HOH_334>
1

>  <Inhibitor_flag>
1

$$$$

Actelion Java MolfileCreator 2.0

  0  0  0  0  0  0              0 V3000
M  V30 BEGIN CTAB
M  V30 COUNTS 0 0 0 0 0
M  V30 BEGIN ATOM
M  V30 END ATOM
M  V30 BEGIN BOND
M  V30 END BOND
M  V30 END CTAB
M  END
>  <Inhibitor order by BE>
64

>  <Decoy order by BE>
0

>  <Name>
 CHEMBL3945081 

>  <Binding Energy (BE)>
11,4740

>  <Ligand Efficiency by DW>
0,3756

>  <PIC50>
4,3558

>  <IC50 (um)>
44,0800

>  <Predictive score X5>
2,4002

>  <P class 5>
0,9168

>  <Number of interactions>
19

>  <Class4>
1

>  <Class5>
0

>  <Class6>
0

>  <Class7>
0

>  <Class8>
0

>  <Dummy variable>
1

>  <PRO_42>
0

>  <LEU_43>
0

>  <LEU_44>
1

>  <GLY_45>
1

>  <SER_46>
0

>  <GLY_47>
0

>  <GLY_48>
0

>  <PHE_49>
1

>  <VAL_52>
1

>  <SER_54>
0

>  <ALA_65>
1

>  <ILE_66>
0

>  <LYS_67>
1

>  <VAL_69>
0

>  <ARG_73>
0

>  <ILE_74>
0

>  <SER_75>
0

>  <PRO_87>
0

>  <GLU_89>
0

>  <ILE_104>
1

>  <LEU_120>
1

>  <GLU_121>
1

>  <ARG_122>
1

>  <PRO_123>
1

>  <GLU_124>
0

>  <PRO_125>
0

>  <VAL_126>
1

>  <GLN_127>
1

>  <ASP_128>
1

>  <PHE_130>
0

>  <ASP_131>
0

>  <GLU_135>
0

>  <ASP_167>
0

>  <LYS_169>
0

>  <GLU_171>
1

>  <ASN_172>
0

>  <ILE_173>
0

>  <LEU_174>
1

>  <LEU_177>
0

>  <LYS_183>
0

>  <ILE_185>
1

>  <ASP_186>
1

>  <PHE_187>
0

>  <GLY_188>
0

>  <SER_189>
0

>  <ASP_202>
0

>  <GLY_203>
0

>  <THR_204>
0

>  <ARG_205>
0

>  <HOH_334>
1

>  <Inhibitor_flag>
1

$$$$

Actelion Java MolfileCreator 2.0

  0  0  0  0  0  0              0 V3000
M  V30 BEGIN CTAB
M  V30 COUNTS 0 0 0 0 0
M  V30 BEGIN ATOM
M  V30 END ATOM
M  V30 BEGIN BOND
M  V30 END BOND
M  V30 END CTAB
M  END
>  <Inhibitor order by BE>
65

>  <Decoy order by BE>
0

>  <Name>
 CHEMBL3393705 

>  <Binding Energy (BE)>
11,4590

>  <Ligand Efficiency by DW>
0,3404

>  <PIC50>
8,5229

>  <IC50 (um)>
0,0030

>  <Predictive score X5>
2,3864

>  <P class 5>
0,9158

>  <Number of interactions>
20

>  <Class4>
1

>  <Class5>
1

>  <Class6>
1

>  <Class7>
1

>  <Class8>
1

>  <Dummy variable>
0

>  <PRO_42>
0

>  <LEU_43>
0

>  <LEU_44>
1

>  <GLY_45>
1

>  <SER_46>
0

>  <GLY_47>
0

>  <GLY_48>
0

>  <PHE_49>
1

>  <VAL_52>
1

>  <SER_54>
0

>  <ALA_65>
1

>  <ILE_66>
0

>  <LYS_67>
1

>  <VAL_69>
0

>  <ARG_73>
0

>  <ILE_74>
0

>  <SER_75>
0

>  <PRO_87>
0

>  <GLU_89>
0

>  <ILE_104>
1

>  <LEU_120>
1

>  <GLU_121>
1

>  <ARG_122>
1

>  <PRO_123>
1

>  <GLU_124>
0

>  <PRO_125>
0

>  <VAL_126>
1

>  <GLN_127>
1

>  <ASP_128>
1

>  <PHE_130>
0

>  <ASP_131>
0

>  <GLU_135>
0

>  <ASP_167>
0

>  <LYS_169>
0

>  <GLU_171>
1

>  <ASN_172>
1

>  <ILE_173>
0

>  <LEU_174>
1

>  <LEU_177>
0

>  <LYS_183>
0

>  <ILE_185>
1

>  <ASP_186>
1

>  <PHE_187>
0

>  <GLY_188>
0

>  <SER_189>
0

>  <ASP_202>
0

>  <GLY_203>
0

>  <THR_204>
0

>  <ARG_205>
0

>  <HOH_334>
1

>  <Inhibitor_flag>
1

$$$$

Actelion Java MolfileCreator 2.0

  0  0  0  0  0  0              0 V3000
M  V30 BEGIN CTAB
M  V30 COUNTS 0 0 0 0 0
M  V30 BEGIN ATOM
M  V30 END ATOM
M  V30 BEGIN BOND
M  V30 END BOND
M  V30 END CTAB
M  END
>  <Inhibitor order by BE>
66

>  <Decoy order by BE>
0

>  <Name>
 CHEMBL1915635 

>  <Binding Energy (BE)>
11,4510

>  <Ligand Efficiency by DW>
0,3891

>  <PIC50>
8,2218

>  <IC50 (um)>
0,0060

>  <Predictive score X5>
1,9960

>  <P class 5>
0,8804

>  <Number of interactions>
15

>  <Class4>
1

>  <Class5>
1

>  <Class6>
1

>  <Class7>
1

>  <Class8>
1

>  <Dummy variable>
0

>  <PRO_42>
0

>  <LEU_43>
0

>  <LEU_44>
1

>  <GLY_45>
1

>  <SER_46>
0

>  <GLY_47>
0

>  <GLY_48>
0

>  <PHE_49>
1

>  <VAL_52>
1

>  <SER_54>
0

>  <ALA_65>
1

>  <ILE_66>
0

>  <LYS_67>
1

>  <VAL_69>
0

>  <ARG_73>
0

>  <ILE_74>
0

>  <SER_75>
0

>  <PRO_87>
0

>  <GLU_89>
0

>  <ILE_104>
0

>  <LEU_120>
0

>  <GLU_121>
0

>  <ARG_122>
0

>  <PRO_123>
0

>  <GLU_124>
0

>  <PRO_125>
0

>  <VAL_126>
1

>  <GLN_127>
1

>  <ASP_128>
1

>  <PHE_130>
0

>  <ASP_131>
0

>  <GLU_135>
0

>  <ASP_167>
0

>  <LYS_169>
0

>  <GLU_171>
1

>  <ASN_172>
1

>  <ILE_173>
0

>  <LEU_174>
1

>  <LEU_177>
0

>  <LYS_183>
0

>  <ILE_185>
1

>  <ASP_186>
1

>  <PHE_187>
0

>  <GLY_188>
0

>  <SER_189>
0

>  <ASP_202>
0

>  <GLY_203>
0

>  <THR_204>
0

>  <ARG_205>
0

>  <HOH_334>
1

>  <Inhibitor_flag>
1

$$$$

Actelion Java MolfileCreator 2.0

  0  0  0  0  0  0              0 V3000
M  V30 BEGIN CTAB
M  V30 COUNTS 0 0 0 0 0
M  V30 BEGIN ATOM
M  V30 END ATOM
M  V30 BEGIN BOND
M  V30 END BOND
M  V30 END CTAB
M  END
>  <Inhibitor order by BE>
67

>  <Decoy order by BE>
0

>  <Name>
 CHEMBL3912306 

>  <Binding Energy (BE)>
11,4480

>  <Ligand Efficiency by DW>
0,3514

>  <PIC50>
6,7548

>  <IC50 (um)>
0,1759

>  <Predictive score X5>
1,8368

>  <P class 5>
0,8626

>  <Number of interactions>
18

>  <Class4>
1

>  <Class5>
1

>  <Class6>
1

>  <Class7>
0

>  <Class8>
0

>  <Dummy variable>
1

>  <PRO_42>
0

>  <LEU_43>
0

>  <LEU_44>
1

>  <GLY_45>
0

>  <SER_46>
0

>  <GLY_47>
0

>  <GLY_48>
0

>  <PHE_49>
1

>  <VAL_52>
1

>  <SER_54>
0

>  <ALA_65>
1

>  <ILE_66>
0

>  <LYS_67>
1

>  <VAL_69>
0

>  <ARG_73>
0

>  <ILE_74>
0

>  <SER_75>
0

>  <PRO_87>
0

>  <GLU_89>
1

>  <ILE_104>
1

>  <LEU_120>
1

>  <GLU_121>
1

>  <ARG_122>
1

>  <PRO_123>
1

>  <GLU_124>
0

>  <PRO_125>
0

>  <VAL_126>
1

>  <GLN_127>
0

>  <ASP_128>
1

>  <PHE_130>
0

>  <ASP_131>
0

>  <GLU_135>
0

>  <ASP_167>
0

>  <LYS_169>
0

>  <GLU_171>
1

>  <ASN_172>
0

>  <ILE_173>
0

>  <LEU_174>
1

>  <LEU_177>
0

>  <LYS_183>
0

>  <ILE_185>
1

>  <ASP_186>
1

>  <PHE_187>
0

>  <GLY_188>
0

>  <SER_189>
0

>  <ASP_202>
0

>  <GLY_203>
0

>  <THR_204>
0

>  <ARG_205>
0

>  <HOH_334>
1

>  <Inhibitor_flag>
1

$$$$

Actelion Java MolfileCreator 2.0

  0  0  0  0  0  0              0 V3000
M  V30 BEGIN CTAB
M  V30 COUNTS 0 0 0 0 0
M  V30 BEGIN ATOM
M  V30 END ATOM
M  V30 BEGIN BOND
M  V30 END BOND
M  V30 END CTAB
M  END
>  <Inhibitor order by BE>
68

>  <Decoy order by BE>
0

>  <Name>
 CHEMBL3809377 

>  <Binding Energy (BE)>
11,4470

>  <Ligand Efficiency by DW>
0,4035

>  <PIC50>
9,3010

>  <IC50 (um)>
0,0005

>  <Predictive score X5>
1,9923

>  <P class 5>
0,8800

>  <Number of interactions>
18

>  <Class4>
1

>  <Class5>
1

>  <Class6>
1

>  <Class7>
1

>  <Class8>
1

>  <Dummy variable>
0

>  <PRO_42>
0

>  <LEU_43>
0

>  <LEU_44>
1

>  <GLY_45>
1

>  <SER_46>
0

>  <GLY_47>
0

>  <GLY_48>
0

>  <PHE_49>
1

>  <VAL_52>
1

>  <SER_54>
0

>  <ALA_65>
1

>  <ILE_66>
0

>  <LYS_67>
1

>  <VAL_69>
0

>  <ARG_73>
0

>  <ILE_74>
0

>  <SER_75>
0

>  <PRO_87>
0

>  <GLU_89>
1

>  <ILE_104>
0

>  <LEU_120>
1

>  <GLU_121>
0

>  <ARG_122>
1

>  <PRO_123>
0

>  <GLU_124>
0

>  <PRO_125>
0

>  <VAL_126>
1

>  <GLN_127>
0

>  <ASP_128>
1

>  <PHE_130>
0

>  <ASP_131>
0

>  <GLU_135>
0

>  <ASP_167>
0

>  <LYS_169>
1

>  <GLU_171>
1

>  <ASN_172>
1

>  <ILE_173>
0

>  <LEU_174>
1

>  <LEU_177>
0

>  <LYS_183>
0

>  <ILE_185>
1

>  <ASP_186>
1

>  <PHE_187>
0

>  <GLY_188>
0

>  <SER_189>
0

>  <ASP_202>
0

>  <GLY_203>
0

>  <THR_204>
0

>  <ARG_205>
0

>  <HOH_334>
1

>  <Inhibitor_flag>
1

$$$$

Actelion Java MolfileCreator 2.0

  0  0  0  0  0  0              0 V3000
M  V30 BEGIN CTAB
M  V30 COUNTS 0 0 0 0 0
M  V30 BEGIN ATOM
M  V30 END ATOM
M  V30 BEGIN BOND
M  V30 END BOND
M  V30 END CTAB
M  END
>  <Inhibitor order by BE>
69

>  <Decoy order by BE>
0

>  <Name>
 CHEMBL3967572 

>  <Binding Energy (BE)>
11,4440

>  <Ligand Efficiency by DW>
0,4035

>  <PIC50>
9,0969

>  <IC50 (um)>
0,0008

>  <Predictive score X5>
2,5941

>  <P class 5>
0,9305

>  <Number of interactions>
18

>  <Class4>
1

>  <Class5>
1

>  <Class6>
1

>  <Class7>
1

>  <Class8>
1

>  <Dummy variable>
0

>  <PRO_42>
0

>  <LEU_43>
0

>  <LEU_44>
1

>  <GLY_45>
0

>  <SER_46>
0

>  <GLY_47>
0

>  <GLY_48>
0

>  <PHE_49>
1

>  <VAL_52>
1

>  <SER_54>
0

>  <ALA_65>
1

>  <ILE_66>
0

>  <LYS_67>
1

>  <VAL_69>
0

>  <ARG_73>
0

>  <ILE_74>
0

>  <SER_75>
0

>  <PRO_87>
0

>  <GLU_89>
0

>  <ILE_104>
0

>  <LEU_120>
1

>  <GLU_121>
1

>  <ARG_122>
1

>  <PRO_123>
1

>  <GLU_124>
0

>  <PRO_125>
0

>  <VAL_126>
1

>  <GLN_127>
0

>  <ASP_128>
1

>  <PHE_130>
0

>  <ASP_131>
1

>  <GLU_135>
0

>  <ASP_167>
0

>  <LYS_169>
0

>  <GLU_171>
1

>  <ASN_172>
1

>  <ILE_173>
0

>  <LEU_174>
1

>  <LEU_177>
0

>  <LYS_183>
0

>  <ILE_185>
1

>  <ASP_186>
1

>  <PHE_187>
0

>  <GLY_188>
0

>  <SER_189>
0

>  <ASP_202>
0

>  <GLY_203>
0

>  <THR_204>
0

>  <ARG_205>
0

>  <HOH_334>
1

>  <Inhibitor_flag>
1

$$$$

Actelion Java MolfileCreator 2.0

  0  0  0  0  0  0              0 V3000
M  V30 BEGIN CTAB
M  V30 COUNTS 0 0 0 0 0
M  V30 BEGIN ATOM
M  V30 END ATOM
M  V30 BEGIN BOND
M  V30 END BOND
M  V30 END CTAB
M  END
>  <Inhibitor order by BE>
70

>  <Decoy order by BE>
0

>  <Name>
 CHEMBL3889660 

>  <Binding Energy (BE)>
11,4410

>  <Ligand Efficiency by DW>
0,3632

>  <PIC50>
9,2218

>  <IC50 (um)>
0,0006

>  <Predictive score X5>
1,9868

>  <P class 5>
0,8794

>  <Number of interactions>
18

>  <Class4>
1

>  <Class5>
1

>  <Class6>
1

>  <Class7>
1

>  <Class8>
1

>  <Dummy variable>
0

>  <PRO_42>
0

>  <LEU_43>
0

>  <LEU_44>
1

>  <GLY_45>
1

>  <SER_46>
0

>  <GLY_47>
0

>  <GLY_48>
0

>  <PHE_49>
1

>  <VAL_52>
1

>  <SER_54>
0

>  <ALA_65>
1

>  <ILE_66>
0

>  <LYS_67>
1

>  <VAL_69>
0

>  <ARG_73>
0

>  <ILE_74>
0

>  <SER_75>
0

>  <PRO_87>
0

>  <GLU_89>
0

>  <ILE_104>
1

>  <LEU_120>
1

>  <GLU_121>
1

>  <ARG_122>
1

>  <PRO_123>
0

>  <GLU_124>
0

>  <PRO_125>
0

>  <VAL_126>
1

>  <GLN_127>
1

>  <ASP_128>
1

>  <PHE_130>
0

>  <ASP_131>
0

>  <GLU_135>
0

>  <ASP_167>
0

>  <LYS_169>
0

>  <GLU_171>
1

>  <ASN_172>
0

>  <ILE_173>
0

>  <LEU_174>
1

>  <LEU_177>
0

>  <LYS_183>
0

>  <ILE_185>
1

>  <ASP_186>
1

>  <PHE_187>
0

>  <GLY_188>
0

>  <SER_189>
0

>  <ASP_202>
0

>  <GLY_203>
0

>  <THR_204>
0

>  <ARG_205>
0

>  <HOH_334>
1

>  <Inhibitor_flag>
1

$$$$

Actelion Java MolfileCreator 2.0

  0  0  0  0  0  0              0 V3000
M  V30 BEGIN CTAB
M  V30 COUNTS 0 0 0 0 0
M  V30 BEGIN ATOM
M  V30 END ATOM
M  V30 BEGIN BOND
M  V30 END BOND
M  V30 END CTAB
M  END
>  <Inhibitor order by BE>
71

>  <Decoy order by BE>
0

>  <Name>
 CHEMBL3902525 

>  <Binding Energy (BE)>
11,4230

>  <Ligand Efficiency by DW>
0,3757

>  <PIC50>
9,1549

>  <IC50 (um)>
0,0007

>  <Predictive score X5>
1,9701

>  <P class 5>
0,8776

>  <Number of interactions>
17

>  <Class4>
1

>  <Class5>
1

>  <Class6>
1

>  <Class7>
1

>  <Class8>
1

>  <Dummy variable>
0

>  <PRO_42>
0

>  <LEU_43>
0

>  <LEU_44>
1

>  <GLY_45>
1

>  <SER_46>
0

>  <GLY_47>
0

>  <GLY_48>
0

>  <PHE_49>
1

>  <VAL_52>
1

>  <SER_54>
0

>  <ALA_65>
1

>  <ILE_66>
0

>  <LYS_67>
1

>  <VAL_69>
0

>  <ARG_73>
0

>  <ILE_74>
0

>  <SER_75>
0

>  <PRO_87>
0

>  <GLU_89>
0

>  <ILE_104>
1

>  <LEU_120>
1

>  <GLU_121>
0

>  <ARG_122>
1

>  <PRO_123>
0

>  <GLU_124>
0

>  <PRO_125>
0

>  <VAL_126>
1

>  <GLN_127>
1

>  <ASP_128>
1

>  <PHE_130>
0

>  <ASP_131>
0

>  <GLU_135>
0

>  <ASP_167>
0

>  <LYS_169>
0

>  <GLU_171>
1

>  <ASN_172>
0

>  <ILE_173>
0

>  <LEU_174>
1

>  <LEU_177>
0

>  <LYS_183>
0

>  <ILE_185>
1

>  <ASP_186>
1

>  <PHE_187>
0

>  <GLY_188>
0

>  <SER_189>
0

>  <ASP_202>
0

>  <GLY_203>
0

>  <THR_204>
0

>  <ARG_205>
0

>  <HOH_334>
1

>  <Inhibitor_flag>
1

$$$$

Actelion Java MolfileCreator 2.0

  0  0  0  0  0  0              0 V3000
M  V30 BEGIN CTAB
M  V30 COUNTS 0 0 0 0 0
M  V30 BEGIN ATOM
M  V30 END ATOM
M  V30 BEGIN BOND
M  V30 END BOND
M  V30 END CTAB
M  END
>  <Inhibitor order by BE>
72

>  <Decoy order by BE>
0

>  <Name>
 CHEMBL2037202 

>  <Binding Energy (BE)>
11,4210

>  <Ligand Efficiency by DW>
0,3302

>  <PIC50>
7,1739

>  <IC50 (um)>
0,0670

>  <Predictive score X5>
2,3513

>  <P class 5>
0,9130

>  <Number of interactions>
22

>  <Class4>
1

>  <Class5>
1

>  <Class6>
1

>  <Class7>
1

>  <Class8>
0

>  <Dummy variable>
1

>  <PRO_42>
0

>  <LEU_43>
0

>  <LEU_44>
1

>  <GLY_45>
1

>  <SER_46>
0

>  <GLY_47>
0

>  <GLY_48>
0

>  <PHE_49>
1

>  <VAL_52>
1

>  <SER_54>
1

>  <ALA_65>
1

>  <ILE_66>
0

>  <LYS_67>
1

>  <VAL_69>
0

>  <ARG_73>
0

>  <ILE_74>
0

>  <SER_75>
0

>  <PRO_87>
0

>  <GLU_89>
1

>  <ILE_104>
1

>  <LEU_120>
1

>  <GLU_121>
1

>  <ARG_122>
1

>  <PRO_123>
1

>  <GLU_124>
1

>  <PRO_125>
1

>  <VAL_126>
1

>  <GLN_127>
1

>  <ASP_128>
1

>  <PHE_130>
0

>  <ASP_131>
0

>  <GLU_135>
0

>  <ASP_167>
0

>  <LYS_169>
0

>  <GLU_171>
0

>  <ASN_172>
0

>  <ILE_173>
0

>  <LEU_174>
1

>  <LEU_177>
0

>  <LYS_183>
0

>  <ILE_185>
1

>  <ASP_186>
1

>  <PHE_187>
0

>  <GLY_188>
0

>  <SER_189>
0

>  <ASP_202>
0

>  <GLY_203>
0

>  <THR_204>
0

>  <ARG_205>
0

>  <HOH_334>
1

>  <Inhibitor_flag>
1

$$$$

Actelion Java MolfileCreator 2.0

  0  0  0  0  0  0              0 V3000
M  V30 BEGIN CTAB
M  V30 COUNTS 0 0 0 0 0
M  V30 BEGIN ATOM
M  V30 END ATOM
M  V30 BEGIN BOND
M  V30 END BOND
M  V30 END CTAB
M  END
>  <Inhibitor order by BE>
73

>  <Decoy order by BE>
0

>  <Name>
 CHEMBL1952137 

>  <Binding Energy (BE)>
11,4210

>  <Ligand Efficiency by DW>
0,3757

>  <PIC50>
7,8539

>  <IC50 (um)>
0,0140

>  <Predictive score X5>
3,1123

>  <P class 5>
0,9574

>  <Number of interactions>
18

>  <Class4>
1

>  <Class5>
1

>  <Class6>
1

>  <Class7>
1

>  <Class8>
0

>  <Dummy variable>
1

>  <PRO_42>
0

>  <LEU_43>
0

>  <LEU_44>
1

>  <GLY_45>
1

>  <SER_46>
0

>  <GLY_47>
0

>  <GLY_48>
0

>  <PHE_49>
1

>  <VAL_52>
1

>  <SER_54>
0

>  <ALA_65>
1

>  <ILE_66>
0

>  <LYS_67>
1

>  <VAL_69>
0

>  <ARG_73>
0

>  <ILE_74>
0

>  <SER_75>
0

>  <PRO_87>
0

>  <GLU_89>
0

>  <ILE_104>
1

>  <LEU_120>
1

>  <GLU_121>
1

>  <ARG_122>
1

>  <PRO_123>
1

>  <GLU_124>
0

>  <PRO_125>
0

>  <VAL_126>
1

>  <GLN_127>
0

>  <ASP_128>
1

>  <PHE_130>
0

>  <ASP_131>
1

>  <GLU_135>
0

>  <ASP_167>
0

>  <LYS_169>
0

>  <GLU_171>
0

>  <ASN_172>
0

>  <ILE_173>
0

>  <LEU_174>
1

>  <LEU_177>
0

>  <LYS_183>
0

>  <ILE_185>
1

>  <ASP_186>
1

>  <PHE_187>
0

>  <GLY_188>
0

>  <SER_189>
0

>  <ASP_202>
0

>  <GLY_203>
0

>  <THR_204>
0

>  <ARG_205>
0

>  <HOH_334>
1

>  <Inhibitor_flag>
1

$$$$

Actelion Java MolfileCreator 2.0

  0  0  0  0  0  0              0 V3000
M  V30 BEGIN CTAB
M  V30 COUNTS 0 0 0 0 0
M  V30 BEGIN ATOM
M  V30 END ATOM
M  V30 BEGIN BOND
M  V30 END BOND
M  V30 END CTAB
M  END
>  <Inhibitor order by BE>
74

>  <Decoy order by BE>
0

>  <Name>
 CHEMBL2442311 

>  <Binding Energy (BE)>
11,4200

>  <Ligand Efficiency by DW>
0,4191

>  <PIC50>
5,8162

>  <IC50 (um)>
1,5270

>  <Predictive score X5>
1,9674

>  <P class 5>
0,8773

>  <Number of interactions>
18

>  <Class4>
1

>  <Class5>
1

>  <Class6>
0

>  <Class7>
0

>  <Class8>
0

>  <Dummy variable>
1

>  <PRO_42>
0

>  <LEU_43>
0

>  <LEU_44>
1

>  <GLY_45>
1

>  <SER_46>
0

>  <GLY_47>
0

>  <GLY_48>
0

>  <PHE_49>
1

>  <VAL_52>
1

>  <SER_54>
0

>  <ALA_65>
1

>  <ILE_66>
0

>  <LYS_67>
1

>  <VAL_69>
0

>  <ARG_73>
0

>  <ILE_74>
0

>  <SER_75>
0

>  <PRO_87>
0

>  <GLU_89>
0

>  <ILE_104>
1

>  <LEU_120>
1

>  <GLU_121>
0

>  <ARG_122>
1

>  <PRO_123>
0

>  <GLU_124>
0

>  <PRO_125>
0

>  <VAL_126>
1

>  <GLN_127>
0

>  <ASP_128>
1

>  <PHE_130>
0

>  <ASP_131>
0

>  <GLU_135>
0

>  <ASP_167>
0

>  <LYS_169>
1

>  <GLU_171>
1

>  <ASN_172>
1

>  <ILE_173>
0

>  <LEU_174>
1

>  <LEU_177>
0

>  <LYS_183>
0

>  <ILE_185>
1

>  <ASP_186>
1

>  <PHE_187>
0

>  <GLY_188>
0

>  <SER_189>
0

>  <ASP_202>
0

>  <GLY_203>
0

>  <THR_204>
0

>  <ARG_205>
0

>  <HOH_334>
1

>  <Inhibitor_flag>
1

$$$$

Actelion Java MolfileCreator 2.0

  0  0  0  0  0  0              0 V3000
M  V30 BEGIN CTAB
M  V30 COUNTS 0 0 0 0 0
M  V30 BEGIN ATOM
M  V30 END ATOM
M  V30 BEGIN BOND
M  V30 END BOND
M  V30 END CTAB
M  END
>  <Inhibitor order by BE>
75

>  <Decoy order by BE>
0

>  <Name>
 CHEMBL3946988 

>  <Binding Energy (BE)>
11,4140

>  <Ligand Efficiency by DW>
0,3892

>  <PIC50>
6,5742

>  <IC50 (um)>
0,2666

>  <Predictive score X5>
3,1058

>  <P class 5>
0,9571

>  <Number of interactions>
21

>  <Class4>
1

>  <Class5>
1

>  <Class6>
1

>  <Class7>
0

>  <Class8>
0

>  <Dummy variable>
0

>  <PRO_42>
0

>  <LEU_43>
0

>  <LEU_44>
1

>  <GLY_45>
1

>  <SER_46>
0

>  <GLY_47>
0

>  <GLY_48>
0

>  <PHE_49>
1

>  <VAL_52>
1

>  <SER_54>
0

>  <ALA_65>
1

>  <ILE_66>
0

>  <LYS_67>
1

>  <VAL_69>
0

>  <ARG_73>
0

>  <ILE_74>
0

>  <SER_75>
0

>  <PRO_87>
0

>  <GLU_89>
1

>  <ILE_104>
1

>  <LEU_120>
1

>  <GLU_121>
1

>  <ARG_122>
1

>  <PRO_123>
1

>  <GLU_124>
0

>  <PRO_125>
0

>  <VAL_126>
1

>  <GLN_127>
0

>  <ASP_128>
1

>  <PHE_130>
1

>  <ASP_131>
1

>  <GLU_135>
0

>  <ASP_167>
0

>  <LYS_169>
0

>  <GLU_171>
1

>  <ASN_172>
0

>  <ILE_173>
0

>  <LEU_174>
1

>  <LEU_177>
0

>  <LYS_183>
0

>  <ILE_185>
1

>  <ASP_186>
1

>  <PHE_187>
0

>  <GLY_188>
0

>  <SER_189>
0

>  <ASP_202>
0

>  <GLY_203>
0

>  <THR_204>
0

>  <ARG_205>
0

>  <HOH_334>
1

>  <Inhibitor_flag>
1

$$$$

Actelion Java MolfileCreator 2.0

  0  0  0  0  0  0              0 V3000
M  V30 BEGIN CTAB
M  V30 COUNTS 0 0 0 0 0
M  V30 BEGIN ATOM
M  V30 END ATOM
M  V30 BEGIN BOND
M  V30 END BOND
M  V30 END CTAB
M  END
>  <Inhibitor order by BE>
76

>  <Decoy order by BE>
0

>  <Name>
 CHEMBL2037200 

>  <Binding Energy (BE)>
11,3910

>  <Ligand Efficiency by DW>
0,3302

>  <PIC50>
8,3010

>  <IC50 (um)>
0,0050

>  <Predictive score X5>
1,9406

>  <P class 5>
0,8744

>  <Number of interactions>
18

>  <Class4>
1

>  <Class5>
1

>  <Class6>
1

>  <Class7>
1

>  <Class8>
1

>  <Dummy variable>
1

>  <PRO_42>
0

>  <LEU_43>
0

>  <LEU_44>
1

>  <GLY_45>
1

>  <SER_46>
0

>  <GLY_47>
0

>  <GLY_48>
0

>  <PHE_49>
1

>  <VAL_52>
1

>  <SER_54>
0

>  <ALA_65>
1

>  <ILE_66>
0

>  <LYS_67>
1

>  <VAL_69>
0

>  <ARG_73>
0

>  <ILE_74>
0

>  <SER_75>
0

>  <PRO_87>
0

>  <GLU_89>
1

>  <ILE_104>
1

>  <LEU_120>
1

>  <GLU_121>
1

>  <ARG_122>
1

>  <PRO_123>
0

>  <GLU_124>
0

>  <PRO_125>
0

>  <VAL_126>
1

>  <GLN_127>
1

>  <ASP_128>
1

>  <PHE_130>
0

>  <ASP_131>
0

>  <GLU_135>
0

>  <ASP_167>
0

>  <LYS_169>
0

>  <GLU_171>
0

>  <ASN_172>
0

>  <ILE_173>
0

>  <LEU_174>
1

>  <LEU_177>
0

>  <LYS_183>
0

>  <ILE_185>
1

>  <ASP_186>
1

>  <PHE_187>
0

>  <GLY_188>
0

>  <SER_189>
0

>  <ASP_202>
0

>  <GLY_203>
0

>  <THR_204>
0

>  <ARG_205>
0

>  <HOH_334>
1

>  <Inhibitor_flag>
1

$$$$

Actelion Java MolfileCreator 2.0

  0  0  0  0  0  0              0 V3000
M  V30 BEGIN CTAB
M  V30 COUNTS 0 0 0 0 0
M  V30 BEGIN ATOM
M  V30 END ATOM
M  V30 BEGIN BOND
M  V30 END BOND
M  V30 END CTAB
M  END
>  <Inhibitor order by BE>
77

>  <Decoy order by BE>
0

>  <Name>
 CHEMBL2037203 

>  <Binding Energy (BE)>
11,3910

>  <Ligand Efficiency by DW>
0,3205

>  <PIC50>
7,6778

>  <IC50 (um)>
0,0210

>  <Predictive score X5>
3,0846

>  <P class 5>
0,9563

>  <Number of interactions>
23

>  <Class4>
1

>  <Class5>
1

>  <Class6>
1

>  <Class7>
1

>  <Class8>
0

>  <Dummy variable>
0

>  <PRO_42>
0

>  <LEU_43>
0

>  <LEU_44>
1

>  <GLY_45>
1

>  <SER_46>
1

>  <GLY_47>
0

>  <GLY_48>
0

>  <PHE_49>
1

>  <VAL_52>
1

>  <SER_54>
0

>  <ALA_65>
1

>  <ILE_66>
0

>  <LYS_67>
1

>  <VAL_69>
0

>  <ARG_73>
0

>  <ILE_74>
0

>  <SER_75>
0

>  <PRO_87>
0

>  <GLU_89>
0

>  <ILE_104>
1

>  <LEU_120>
1

>  <GLU_121>
1

>  <ARG_122>
1

>  <PRO_123>
1

>  <GLU_124>
0

>  <PRO_125>
0

>  <VAL_126>
1

>  <GLN_127>
0

>  <ASP_128>
1

>  <PHE_130>
1

>  <ASP_131>
1

>  <GLU_135>
0

>  <ASP_167>
0

>  <LYS_169>
1

>  <GLU_171>
1

>  <ASN_172>
1

>  <ILE_173>
0

>  <LEU_174>
1

>  <LEU_177>
0

>  <LYS_183>
0

>  <ILE_185>
1

>  <ASP_186>
1

>  <PHE_187>
0

>  <GLY_188>
0

>  <SER_189>
0

>  <ASP_202>
0

>  <GLY_203>
0

>  <THR_204>
0

>  <ARG_205>
0

>  <HOH_334>
1

>  <Inhibitor_flag>
1

$$$$

Actelion Java MolfileCreator 2.0

  0  0  0  0  0  0              0 V3000
M  V30 BEGIN CTAB
M  V30 COUNTS 0 0 0 0 0
M  V30 BEGIN ATOM
M  V30 END ATOM
M  V30 BEGIN BOND
M  V30 END BOND
M  V30 END CTAB
M  END
>  <Inhibitor order by BE>
78

>  <Decoy order by BE>
0

>  <Name>
 CHEMBL3968854 

>  <Binding Energy (BE)>
11,3900

>  <Ligand Efficiency by DW>
0,3892

>  <PIC50>
10,1308

>  <IC50 (um)>
0,0001

>  <Predictive score X5>
1,9397

>  <P class 5>
0,8743

>  <Number of interactions>
18

>  <Class4>
1

>  <Class5>
1

>  <Class6>
1

>  <Class7>
1

>  <Class8>
1

>  <Dummy variable>
0

>  <PRO_42>
0

>  <LEU_43>
0

>  <LEU_44>
1

>  <GLY_45>
1

>  <SER_46>
0

>  <GLY_47>
0

>  <GLY_48>
0

>  <PHE_49>
1

>  <VAL_52>
1

>  <SER_54>
0

>  <ALA_65>
1

>  <ILE_66>
0

>  <LYS_67>
1

>  <VAL_69>
0

>  <ARG_73>
0

>  <ILE_74>
0

>  <SER_75>
0

>  <PRO_87>
0

>  <GLU_89>
0

>  <ILE_104>
1

>  <LEU_120>
1

>  <GLU_121>
1

>  <ARG_122>
1

>  <PRO_123>
0

>  <GLU_124>
0

>  <PRO_125>
0

>  <VAL_126>
1

>  <GLN_127>
0

>  <ASP_128>
1

>  <PHE_130>
0

>  <ASP_131>
0

>  <GLU_135>
0

>  <ASP_167>
0

>  <LYS_169>
0

>  <GLU_171>
1

>  <ASN_172>
1

>  <ILE_173>
0

>  <LEU_174>
1

>  <LEU_177>
0

>  <LYS_183>
0

>  <ILE_185>
1

>  <ASP_186>
1

>  <PHE_187>
0

>  <GLY_188>
0

>  <SER_189>
0

>  <ASP_202>
0

>  <GLY_203>
0

>  <THR_204>
0

>  <ARG_205>
0

>  <HOH_334>
1

>  <Inhibitor_flag>
1

$$$$

Actelion Java MolfileCreator 2.0

  0  0  0  0  0  0              0 V3000
M  V30 BEGIN CTAB
M  V30 COUNTS 0 0 0 0 0
M  V30 BEGIN ATOM
M  V30 END ATOM
M  V30 BEGIN BOND
M  V30 END BOND
M  V30 END CTAB
M  END
>  <Inhibitor order by BE>
79

>  <Decoy order by BE>
0

>  <Name>
 CHEMBL1915638 

>  <Binding Energy (BE)>
11,3830

>  <Ligand Efficiency by DW>
0,3892

>  <PIC50>
8,0000

>  <IC50 (um)>
0,0100

>  <Predictive score X5>
1,9332

>  <P class 5>
0,8736

>  <Number of interactions>
16

>  <Class4>
1

>  <Class5>
1

>  <Class6>
1

>  <Class7>
1

>  <Class8>
1

>  <Dummy variable>
1

>  <PRO_42>
0

>  <LEU_43>
0

>  <LEU_44>
1

>  <GLY_45>
1

>  <SER_46>
0

>  <GLY_47>
0

>  <GLY_48>
0

>  <PHE_49>
1

>  <VAL_52>
1

>  <SER_54>
0

>  <ALA_65>
1

>  <ILE_66>
0

>  <LYS_67>
1

>  <VAL_69>
0

>  <ARG_73>
0

>  <ILE_74>
0

>  <SER_75>
0

>  <PRO_87>
0

>  <GLU_89>
0

>  <ILE_104>
0

>  <LEU_120>
1

>  <GLU_121>
0

>  <ARG_122>
1

>  <PRO_123>
0

>  <GLU_124>
0

>  <PRO_125>
0

>  <VAL_126>
1

>  <GLN_127>
0

>  <ASP_128>
1

>  <PHE_130>
0

>  <ASP_131>
0

>  <GLU_135>
0

>  <ASP_167>
0

>  <LYS_169>
0

>  <GLU_171>
1

>  <ASN_172>
1

>  <ILE_173>
0

>  <LEU_174>
1

>  <LEU_177>
0

>  <LYS_183>
0

>  <ILE_185>
1

>  <ASP_186>
1

>  <PHE_187>
0

>  <GLY_188>
0

>  <SER_189>
0

>  <ASP_202>
0

>  <GLY_203>
0

>  <THR_204>
0

>  <ARG_205>
0

>  <HOH_334>
1

>  <Inhibitor_flag>
1

$$$$

Actelion Java MolfileCreator 2.0

  0  0  0  0  0  0              0 V3000
M  V30 BEGIN CTAB
M  V30 COUNTS 0 0 0 0 0
M  V30 BEGIN ATOM
M  V30 END ATOM
M  V30 BEGIN BOND
M  V30 END BOND
M  V30 END CTAB
M  END
>  <Inhibitor order by BE>
80

>  <Decoy order by BE>
0

>  <Name>
 CHEMBL3660089 

>  <Binding Energy (BE)>
11,3750

>  <Ligand Efficiency by DW>
0,3516

>  <PIC50>
9,1549

>  <IC50 (um)>
0,0007

>  <Predictive score X5>
2,5305

>  <P class 5>
0,9262

>  <Number of interactions>
20

>  <Class4>
1

>  <Class5>
1

>  <Class6>
1

>  <Class7>
1

>  <Class8>
1

>  <Dummy variable>
1

>  <PRO_42>
0

>  <LEU_43>
0

>  <LEU_44>
1

>  <GLY_45>
0

>  <SER_46>
0

>  <GLY_47>
0

>  <GLY_48>
0

>  <PHE_49>
1

>  <VAL_52>
1

>  <SER_54>
0

>  <ALA_65>
1

>  <ILE_66>
0

>  <LYS_67>
1

>  <VAL_69>
0

>  <ARG_73>
0

>  <ILE_74>
0

>  <SER_75>
0

>  <PRO_87>
0

>  <GLU_89>
0

>  <ILE_104>
1

>  <LEU_120>
1

>  <GLU_121>
1

>  <ARG_122>
1

>  <PRO_123>
1

>  <GLU_124>
0

>  <PRO_125>
0

>  <VAL_126>
1

>  <GLN_127>
1

>  <ASP_128>
1

>  <PHE_130>
0

>  <ASP_131>
1

>  <GLU_135>
0

>  <ASP_167>
0

>  <LYS_169>
0

>  <GLU_171>
1

>  <ASN_172>
1

>  <ILE_173>
0

>  <LEU_174>
1

>  <LEU_177>
0

>  <LYS_183>
0

>  <ILE_185>
1

>  <ASP_186>
1

>  <PHE_187>
0

>  <GLY_188>
0

>  <SER_189>
0

>  <ASP_202>
0

>  <GLY_203>
0

>  <THR_204>
0

>  <ARG_205>
0

>  <HOH_334>
1

>  <Inhibitor_flag>
1

$$$$

Actelion Java MolfileCreator 2.0

  0  0  0  0  0  0              0 V3000
M  V30 BEGIN CTAB
M  V30 COUNTS 0 0 0 0 0
M  V30 BEGIN ATOM
M  V30 END ATOM
M  V30 BEGIN BOND
M  V30 END BOND
M  V30 END CTAB
M  END
>  <Inhibitor order by BE>
81

>  <Decoy order by BE>
0

>  <Name>
 CHEMBL3809940 

>  <Binding Energy (BE)>
11,3740

>  <Ligand Efficiency by DW>
0,4036

>  <PIC50>
9,3979

>  <IC50 (um)>
0,0004

>  <Predictive score X5>
1,9249

>  <P class 5>
0,8727

>  <Number of interactions>
19

>  <Class4>
1

>  <Class5>
1

>  <Class6>
1

>  <Class7>
1

>  <Class8>
1

>  <Dummy variable>
0

>  <PRO_42>
0

>  <LEU_43>
0

>  <LEU_44>
1

>  <GLY_45>
1

>  <SER_46>
0

>  <GLY_47>
0

>  <GLY_48>
0

>  <PHE_49>
1

>  <VAL_52>
1

>  <SER_54>
0

>  <ALA_65>
1

>  <ILE_66>
0

>  <LYS_67>
1

>  <VAL_69>
0

>  <ARG_73>
0

>  <ILE_74>
0

>  <SER_75>
0

>  <PRO_87>
0

>  <GLU_89>
1

>  <ILE_104>
1

>  <LEU_120>
1

>  <GLU_121>
0

>  <ARG_122>
1

>  <PRO_123>
0

>  <GLU_124>
0

>  <PRO_125>
0

>  <VAL_126>
1

>  <GLN_127>
0

>  <ASP_128>
1

>  <PHE_130>
0

>  <ASP_131>
0

>  <GLU_135>
0

>  <ASP_167>
0

>  <LYS_169>
1

>  <GLU_171>
1

>  <ASN_172>
1

>  <ILE_173>
0

>  <LEU_174>
1

>  <LEU_177>
0

>  <LYS_183>
0

>  <ILE_185>
1

>  <ASP_186>
1

>  <PHE_187>
0

>  <GLY_188>
0

>  <SER_189>
0

>  <ASP_202>
0

>  <GLY_203>
0

>  <THR_204>
0

>  <ARG_205>
0

>  <HOH_334>
1

>  <Inhibitor_flag>
1

$$$$

Actelion Java MolfileCreator 2.0

  0  0  0  0  0  0              0 V3000
M  V30 BEGIN CTAB
M  V30 COUNTS 0 0 0 0 0
M  V30 BEGIN ATOM
M  V30 END ATOM
M  V30 BEGIN BOND
M  V30 END BOND
M  V30 END CTAB
M  END
>  <Inhibitor order by BE>
82

>  <Decoy order by BE>
0

>  <Name>
 CHEMBL3966732 

>  <Binding Energy (BE)>
11,3710

>  <Ligand Efficiency by DW>
0,3303

>  <PIC50>
10,3979

>  <IC50 (um)>
0,0000

>  <Predictive score X5>
3,0662

>  <P class 5>
0,9555

>  <Number of interactions>
22

>  <Class4>
1

>  <Class5>
1

>  <Class6>
1

>  <Class7>
1

>  <Class8>
1

>  <Dummy variable>
0

>  <PRO_42>
0

>  <LEU_43>
0

>  <LEU_44>
1

>  <GLY_45>
1

>  <SER_46>
0

>  <GLY_47>
0

>  <GLY_48>
0

>  <PHE_49>
1

>  <VAL_52>
1

>  <SER_54>
0

>  <ALA_65>
1

>  <ILE_66>
0

>  <LYS_67>
1

>  <VAL_69>
0

>  <ARG_73>
0

>  <ILE_74>
0

>  <SER_75>
0

>  <PRO_87>
0

>  <GLU_89>
1

>  <ILE_104>
1

>  <LEU_120>
1

>  <GLU_121>
1

>  <ARG_122>
1

>  <PRO_123>
1

>  <GLU_124>
0

>  <PRO_125>
0

>  <VAL_126>
1

>  <GLN_127>
0

>  <ASP_128>
1

>  <PHE_130>
1

>  <ASP_131>
1

>  <GLU_135>
0

>  <ASP_167>
0

>  <LYS_169>
1

>  <GLU_171>
1

>  <ASN_172>
0

>  <ILE_173>
0

>  <LEU_174>
1

>  <LEU_177>
0

>  <LYS_183>
0

>  <ILE_185>
1

>  <ASP_186>
1

>  <PHE_187>
0

>  <GLY_188>
0

>  <SER_189>
0

>  <ASP_202>
0

>  <GLY_203>
0

>  <THR_204>
0

>  <ARG_205>
0

>  <HOH_334>
1

>  <Inhibitor_flag>
1

$$$$

Actelion Java MolfileCreator 2.0

  0  0  0  0  0  0              0 V3000
M  V30 BEGIN CTAB
M  V30 COUNTS 0 0 0 0 0
M  V30 BEGIN ATOM
M  V30 END ATOM
M  V30 BEGIN BOND
M  V30 END BOND
M  V30 END CTAB
M  END
>  <Inhibitor order by BE>
83

>  <Decoy order by BE>
0

>  <Name>
 CHEMBL1915639 

>  <Binding Energy (BE)>
11,3710

>  <Ligand Efficiency by DW>
0,3892

>  <PIC50>
8,0969

>  <IC50 (um)>
0,0080

>  <Predictive score X5>
2,3052

>  <P class 5>
0,9093

>  <Number of interactions>
18

>  <Class4>
1

>  <Class5>
1

>  <Class6>
1

>  <Class7>
1

>  <Class8>
1

>  <Dummy variable>
0

>  <PRO_42>
0

>  <LEU_43>
0

>  <LEU_44>
1

>  <GLY_45>
1

>  <SER_46>
0

>  <GLY_47>
0

>  <GLY_48>
0

>  <PHE_49>
1

>  <VAL_52>
1

>  <SER_54>
0

>  <ALA_65>
1

>  <ILE_66>
0

>  <LYS_67>
1

>  <VAL_69>
0

>  <ARG_73>
0

>  <ILE_74>
0

>  <SER_75>
0

>  <PRO_87>
0

>  <GLU_89>
0

>  <ILE_104>
1

>  <LEU_120>
1

>  <GLU_121>
1

>  <ARG_122>
1

>  <PRO_123>
1

>  <GLU_124>
0

>  <PRO_125>
0

>  <VAL_126>
1

>  <GLN_127>
1

>  <ASP_128>
1

>  <PHE_130>
0

>  <ASP_131>
0

>  <GLU_135>
0

>  <ASP_167>
0

>  <LYS_169>
0

>  <GLU_171>
0

>  <ASN_172>
0

>  <ILE_173>
0

>  <LEU_174>
1

>  <LEU_177>
0

>  <LYS_183>
0

>  <ILE_185>
1

>  <ASP_186>
1

>  <PHE_187>
0

>  <GLY_188>
0

>  <SER_189>
0

>  <ASP_202>
0

>  <GLY_203>
0

>  <THR_204>
0

>  <ARG_205>
0

>  <HOH_334>
1

>  <Inhibitor_flag>
1

$$$$

Actelion Java MolfileCreator 2.0

  0  0  0  0  0  0              0 V3000
M  V30 BEGIN CTAB
M  V30 COUNTS 0 0 0 0 0
M  V30 BEGIN ATOM
M  V30 END ATOM
M  V30 BEGIN BOND
M  V30 END BOND
M  V30 END CTAB
M  END
>  <Inhibitor order by BE>
84

>  <Decoy order by BE>
0

>  <Name>
 CHEMBL3913376 

>  <Binding Energy (BE)>
11,3630

>  <Ligand Efficiency by DW>
0,3758

>  <PIC50>
4,3582

>  <IC50 (um)>
43,8330

>  <Predictive score X5>
1,9148

>  <P class 5>
0,8716

>  <Number of interactions>
17

>  <Class4>
1

>  <Class5>
0

>  <Class6>
0

>  <Class7>
0

>  <Class8>
0

>  <Dummy variable>
1

>  <PRO_42>
0

>  <LEU_43>
0

>  <LEU_44>
1

>  <GLY_45>
1

>  <SER_46>
0

>  <GLY_47>
0

>  <GLY_48>
0

>  <PHE_49>
1

>  <VAL_52>
1

>  <SER_54>
0

>  <ALA_65>
1

>  <ILE_66>
0

>  <LYS_67>
1

>  <VAL_69>
0

>  <ARG_73>
0

>  <ILE_74>
0

>  <SER_75>
0

>  <PRO_87>
0

>  <GLU_89>
0

>  <ILE_104>
1

>  <LEU_120>
1

>  <GLU_121>
1

>  <ARG_122>
1

>  <PRO_123>
0

>  <GLU_124>
0

>  <PRO_125>
0

>  <VAL_126>
1

>  <GLN_127>
1

>  <ASP_128>
1

>  <PHE_130>
0

>  <ASP_131>
0

>  <GLU_135>
0

>  <ASP_167>
0

>  <LYS_169>
0

>  <GLU_171>
0

>  <ASN_172>
0

>  <ILE_173>
0

>  <LEU_174>
1

>  <LEU_177>
0

>  <LYS_183>
0

>  <ILE_185>
1

>  <ASP_186>
1

>  <PHE_187>
0

>  <GLY_188>
0

>  <SER_189>
0

>  <ASP_202>
0

>  <GLY_203>
0

>  <THR_204>
0

>  <ARG_205>
0

>  <HOH_334>
1

>  <Inhibitor_flag>
1

$$$$

Actelion Java MolfileCreator 2.0

  0  0  0  0  0  0              0 V3000
M  V30 BEGIN CTAB
M  V30 COUNTS 0 0 0 0 0
M  V30 BEGIN ATOM
M  V30 END ATOM
M  V30 BEGIN BOND
M  V30 END BOND
M  V30 END CTAB
M  END
>  <Inhibitor order by BE>
85

>  <Decoy order by BE>
0

>  <Name>
 CHEMBL3935874 

>  <Binding Energy (BE)>
11,3540

>  <Ligand Efficiency by DW>
0,3633

>  <PIC50>
7,3010

>  <IC50 (um)>
0,0500

>  <Predictive score X5>
3,0505

>  <P class 5>
0,9548

>  <Number of interactions>
20

>  <Class4>
1

>  <Class5>
1

>  <Class6>
1

>  <Class7>
1

>  <Class8>
0

>  <Dummy variable>
0

>  <PRO_42>
0

>  <LEU_43>
0

>  <LEU_44>
1

>  <GLY_45>
1

>  <SER_46>
0

>  <GLY_47>
0

>  <GLY_48>
0

>  <PHE_49>
1

>  <VAL_52>
1

>  <SER_54>
0

>  <ALA_65>
1

>  <ILE_66>
0

>  <LYS_67>
1

>  <VAL_69>
0

>  <ARG_73>
0

>  <ILE_74>
0

>  <SER_75>
0

>  <PRO_87>
0

>  <GLU_89>
0

>  <ILE_104>
1

>  <LEU_120>
1

>  <GLU_121>
1

>  <ARG_122>
1

>  <PRO_123>
1

>  <GLU_124>
0

>  <PRO_125>
0

>  <VAL_126>
1

>  <GLN_127>
0

>  <ASP_128>
1

>  <PHE_130>
1

>  <ASP_131>
1

>  <GLU_135>
0

>  <ASP_167>
0

>  <LYS_169>
0

>  <GLU_171>
1

>  <ASN_172>
0

>  <ILE_173>
0

>  <LEU_174>
1

>  <LEU_177>
0

>  <LYS_183>
0

>  <ILE_185>
1

>  <ASP_186>
1

>  <PHE_187>
0

>  <GLY_188>
0

>  <SER_189>
0

>  <ASP_202>
0

>  <GLY_203>
0

>  <THR_204>
0

>  <ARG_205>
0

>  <HOH_334>
1

>  <Inhibitor_flag>
1

$$$$

Actelion Java MolfileCreator 2.0

  0  0  0  0  0  0              0 V3000
M  V30 BEGIN CTAB
M  V30 COUNTS 0 0 0 0 0
M  V30 BEGIN ATOM
M  V30 END ATOM
M  V30 BEGIN BOND
M  V30 END BOND
M  V30 END CTAB
M  END
>  <Inhibitor order by BE>
86

>  <Decoy order by BE>
0

>  <Name>
 CHEMBL3986154 

>  <Binding Energy (BE)>
11,3480

>  <Ligand Efficiency by DW>
0,3028

>  <PIC50>
10,0000

>  <IC50 (um)>
0,0001

>  <Predictive score X5>
3,0449

>  <P class 5>
0,9546

>  <Number of interactions>
20

>  <Class4>
1

>  <Class5>
1

>  <Class6>
1

>  <Class7>
1

>  <Class8>
1

>  <Dummy variable>
0

>  <PRO_42>
0

>  <LEU_43>
0

>  <LEU_44>
1

>  <GLY_45>
1

>  <SER_46>
0

>  <GLY_47>
0

>  <GLY_48>
0

>  <PHE_49>
1

>  <VAL_52>
1

>  <SER_54>
0

>  <ALA_65>
1

>  <ILE_66>
0

>  <LYS_67>
1

>  <VAL_69>
0

>  <ARG_73>
0

>  <ILE_74>
0

>  <SER_75>
0

>  <PRO_87>
0

>  <GLU_89>
0

>  <ILE_104>
1

>  <LEU_120>
1

>  <GLU_121>
1

>  <ARG_122>
1

>  <PRO_123>
1

>  <GLU_124>
0

>  <PRO_125>
0

>  <VAL_126>
1

>  <GLN_127>
1

>  <ASP_128>
1

>  <PHE_130>
0

>  <ASP_131>
1

>  <GLU_135>
0

>  <ASP_167>
0

>  <LYS_169>
0

>  <GLU_171>
1

>  <ASN_172>
0

>  <ILE_173>
0

>  <LEU_174>
1

>  <LEU_177>
0

>  <LYS_183>
0

>  <ILE_185>
1

>  <ASP_186>
1

>  <PHE_187>
0

>  <GLY_188>
0

>  <SER_189>
0

>  <ASP_202>
0

>  <GLY_203>
0

>  <THR_204>
0

>  <ARG_205>
0

>  <HOH_334>
1

>  <Inhibitor_flag>
1

$$$$

Actelion Java MolfileCreator 2.0

  0  0  0  0  0  0              0 V3000
M  V30 BEGIN CTAB
M  V30 COUNTS 0 0 0 0 0
M  V30 BEGIN ATOM
M  V30 END ATOM
M  V30 BEGIN BOND
M  V30 END BOND
M  V30 END CTAB
M  END
>  <Inhibitor order by BE>
87

>  <Decoy order by BE>
0

>  <Name>
 CHEMBL3903003 

>  <Binding Energy (BE)>
11,3480

>  <Ligand Efficiency by DW>
0,3759

>  <PIC50>
4,3582

>  <IC50 (um)>
43,8310

>  <Predictive score X5>
1,9009

>  <P class 5>
0,8700

>  <Number of interactions>
18

>  <Class4>
1

>  <Class5>
0

>  <Class6>
0

>  <Class7>
0

>  <Class8>
0

>  <Dummy variable>
0

>  <PRO_42>
0

>  <LEU_43>
0

>  <LEU_44>
1

>  <GLY_45>
1

>  <SER_46>
0

>  <GLY_47>
0

>  <GLY_48>
0

>  <PHE_49>
1

>  <VAL_52>
1

>  <SER_54>
0

>  <ALA_65>
1

>  <ILE_66>
0

>  <LYS_67>
1

>  <VAL_69>
0

>  <ARG_73>
0

>  <ILE_74>
0

>  <SER_75>
0

>  <PRO_87>
0

>  <GLU_89>
0

>  <ILE_104>
0

>  <LEU_120>
1

>  <GLU_121>
0

>  <ARG_122>
1

>  <PRO_123>
0

>  <GLU_124>
0

>  <PRO_125>
0

>  <VAL_126>
1

>  <GLN_127>
1

>  <ASP_128>
1

>  <PHE_130>
0

>  <ASP_131>
0

>  <GLU_135>
0

>  <ASP_167>
0

>  <LYS_169>
1

>  <GLU_171>
1

>  <ASN_172>
1

>  <ILE_173>
0

>  <LEU_174>
1

>  <LEU_177>
0

>  <LYS_183>
0

>  <ILE_185>
1

>  <ASP_186>
1

>  <PHE_187>
0

>  <GLY_188>
0

>  <SER_189>
0

>  <ASP_202>
0

>  <GLY_203>
0

>  <THR_204>
0

>  <ARG_205>
0

>  <HOH_334>
1

>  <Inhibitor_flag>
1

$$$$

Actelion Java MolfileCreator 2.0

  0  0  0  0  0  0              0 V3000
M  V30 BEGIN CTAB
M  V30 COUNTS 0 0 0 0 0
M  V30 BEGIN ATOM
M  V30 END ATOM
M  V30 BEGIN BOND
M  V30 END BOND
M  V30 END CTAB
M  END
>  <Inhibitor order by BE>
88

>  <Decoy order by BE>
0

>  <Name>
 CHEMBL3916248 

>  <Binding Energy (BE)>
11,3350

>  <Ligand Efficiency by DW>
0,3114

>  <PIC50>
4,3570

>  <IC50 (um)>
43,9540

>  <Predictive score X5>
2,2719

>  <P class 5>
0,9065

>  <Number of interactions>
21

>  <Class4>
1

>  <Class5>
0

>  <Class6>
0

>  <Class7>
0

>  <Class8>
0

>  <Dummy variable>
0

>  <PRO_42>
0

>  <LEU_43>
0

>  <LEU_44>
1

>  <GLY_45>
1

>  <SER_46>
0

>  <GLY_47>
0

>  <GLY_48>
0

>  <PHE_49>
1

>  <VAL_52>
1

>  <SER_54>
1

>  <ALA_65>
1

>  <ILE_66>
0

>  <LYS_67>
1

>  <VAL_69>
0

>  <ARG_73>
0

>  <ILE_74>
0

>  <SER_75>
0

>  <PRO_87>
0

>  <GLU_89>
0

>  <ILE_104>
1

>  <LEU_120>
1

>  <GLU_121>
1

>  <ARG_122>
1

>  <PRO_123>
1

>  <GLU_124>
1

>  <PRO_125>
1

>  <VAL_126>
1

>  <GLN_127>
0

>  <ASP_128>
1

>  <PHE_130>
0

>  <ASP_131>
0

>  <GLU_135>
0

>  <ASP_167>
0

>  <LYS_169>
0

>  <GLU_171>
1

>  <ASN_172>
0

>  <ILE_173>
0

>  <LEU_174>
1

>  <LEU_177>
0

>  <LYS_183>
0

>  <ILE_185>
1

>  <ASP_186>
1

>  <PHE_187>
0

>  <GLY_188>
0

>  <SER_189>
0

>  <ASP_202>
0

>  <GLY_203>
0

>  <THR_204>
0

>  <ARG_205>
0

>  <HOH_334>
1

>  <Inhibitor_flag>
1

$$$$

Actelion Java MolfileCreator 2.0

  0  0  0  0  0  0              0 V3000
M  V30 BEGIN CTAB
M  V30 COUNTS 0 0 0 0 0
M  V30 BEGIN ATOM
M  V30 END ATOM
M  V30 BEGIN BOND
M  V30 END BOND
M  V30 END CTAB
M  END
>  <Inhibitor order by BE>
89

>  <Decoy order by BE>
0

>  <Name>
 CHEMBL3980066 

>  <Binding Energy (BE)>
11,3300

>  <Ligand Efficiency by DW>
0,3893

>  <PIC50>
4,3558

>  <IC50 (um)>
44,0750

>  <Predictive score X5>
1,8843

>  <P class 5>
0,8681

>  <Number of interactions>
17

>  <Class4>
1

>  <Class5>
0

>  <Class6>
0

>  <Class7>
0

>  <Class8>
0

>  <Dummy variable>
1

>  <PRO_42>
0

>  <LEU_43>
0

>  <LEU_44>
1

>  <GLY_45>
1

>  <SER_46>
0

>  <GLY_47>
0

>  <GLY_48>
0

>  <PHE_49>
1

>  <VAL_52>
1

>  <SER_54>
0

>  <ALA_65>
1

>  <ILE_66>
0

>  <LYS_67>
1

>  <VAL_69>
0

>  <ARG_73>
0

>  <ILE_74>
0

>  <SER_75>
0

>  <PRO_87>
0

>  <GLU_89>
0

>  <ILE_104>
0

>  <LEU_120>
1

>  <GLU_121>
0

>  <ARG_122>
1

>  <PRO_123>
0

>  <GLU_124>
0

>  <PRO_125>
0

>  <VAL_126>
1

>  <GLN_127>
1

>  <ASP_128>
1

>  <PHE_130>
0

>  <ASP_131>
0

>  <GLU_135>
0

>  <ASP_167>
0

>  <LYS_169>
0

>  <GLU_171>
1

>  <ASN_172>
1

>  <ILE_173>
0

>  <LEU_174>
1

>  <LEU_177>
0

>  <LYS_183>
0

>  <ILE_185>
1

>  <ASP_186>
1

>  <PHE_187>
0

>  <GLY_188>
0

>  <SER_189>
0

>  <ASP_202>
0

>  <GLY_203>
0

>  <THR_204>
0

>  <ARG_205>
0

>  <HOH_334>
1

>  <Inhibitor_flag>
1

$$$$

Actelion Java MolfileCreator 2.0

  0  0  0  0  0  0              0 V3000
M  V30 BEGIN CTAB
M  V30 COUNTS 0 0 0 0 0
M  V30 BEGIN ATOM
M  V30 END ATOM
M  V30 BEGIN BOND
M  V30 END BOND
M  V30 END CTAB
M  END
>  <Inhibitor order by BE>
90

>  <Decoy order by BE>
0

>  <Name>
 CHEMBL3980995 

>  <Binding Energy (BE)>
11,3290

>  <Ligand Efficiency by DW>
0,3759

>  <PIC50>
7,0124

>  <IC50 (um)>
0,0972

>  <Predictive score X5>
2,2664

>  <P class 5>
0,9061

>  <Number of interactions>
19

>  <Class4>
1

>  <Class5>
1

>  <Class6>
1

>  <Class7>
1

>  <Class8>
0

>  <Dummy variable>
1

>  <PRO_42>
0

>  <LEU_43>
0

>  <LEU_44>
1

>  <GLY_45>
1

>  <SER_46>
0

>  <GLY_47>
0

>  <GLY_48>
0

>  <PHE_49>
1

>  <VAL_52>
1

>  <SER_54>
0

>  <ALA_65>
1

>  <ILE_66>
0

>  <LYS_67>
1

>  <VAL_69>
0

>  <ARG_73>
0

>  <ILE_74>
0

>  <SER_75>
0

>  <PRO_87>
0

>  <GLU_89>
0

>  <ILE_104>
1

>  <LEU_120>
1

>  <GLU_121>
1

>  <ARG_122>
1

>  <PRO_123>
1

>  <GLU_124>
0

>  <PRO_125>
0

>  <VAL_126>
1

>  <GLN_127>
0

>  <ASP_128>
0

>  <PHE_130>
0

>  <ASP_131>
0

>  <GLU_135>
0

>  <ASP_167>
0

>  <LYS_169>
1

>  <GLU_171>
1

>  <ASN_172>
1

>  <ILE_173>
0

>  <LEU_174>
1

>  <LEU_177>
0

>  <LYS_183>
0

>  <ILE_185>
1

>  <ASP_186>
1

>  <PHE_187>
0

>  <GLY_188>
0

>  <SER_189>
0

>  <ASP_202>
0

>  <GLY_203>
0

>  <THR_204>
0

>  <ARG_205>
0

>  <HOH_334>
1

>  <Inhibitor_flag>
1

$$$$

Actelion Java MolfileCreator 2.0

  0  0  0  0  0  0              0 V3000
M  V30 BEGIN CTAB
M  V30 COUNTS 0 0 0 0 0
M  V30 BEGIN ATOM
M  V30 END ATOM
M  V30 BEGIN BOND
M  V30 END BOND
M  V30 END CTAB
M  END
>  <Inhibitor order by BE>
91

>  <Decoy order by BE>
0

>  <Name>
 CHEMBL3964527 

>  <Binding Energy (BE)>
11,3250

>  <Ligand Efficiency by DW>
0,3893

>  <PIC50>
9,0458

>  <IC50 (um)>
0,0009

>  <Predictive score X5>
2,4843

>  <P class 5>
0,9230

>  <Number of interactions>
19

>  <Class4>
1

>  <Class5>
1

>  <Class6>
1

>  <Class7>
1

>  <Class8>
1

>  <Dummy variable>
0

>  <PRO_42>
0

>  <LEU_43>
0

>  <LEU_44>
1

>  <GLY_45>
0

>  <SER_46>
0

>  <GLY_47>
0

>  <GLY_48>
0

>  <PHE_49>
1

>  <VAL_52>
1

>  <SER_54>
0

>  <ALA_65>
1

>  <ILE_66>
0

>  <LYS_67>
1

>  <VAL_69>
0

>  <ARG_73>
0

>  <ILE_74>
0

>  <SER_75>
0

>  <PRO_87>
0

>  <GLU_89>
0

>  <ILE_104>
0

>  <LEU_120>
1

>  <GLU_121>
1

>  <ARG_122>
1

>  <PRO_123>
1

>  <GLU_124>
0

>  <PRO_125>
0

>  <VAL_126>
1

>  <GLN_127>
0

>  <ASP_128>
1

>  <PHE_130>
1

>  <ASP_131>
1

>  <GLU_135>
0

>  <ASP_167>
0

>  <LYS_169>
0

>  <GLU_171>
1

>  <ASN_172>
1

>  <ILE_173>
0

>  <LEU_174>
1

>  <LEU_177>
0

>  <LYS_183>
0

>  <ILE_185>
1

>  <ASP_186>
1

>  <PHE_187>
0

>  <GLY_188>
0

>  <SER_189>
0

>  <ASP_202>
0

>  <GLY_203>
0

>  <THR_204>
0

>  <ARG_205>
0

>  <HOH_334>
1

>  <Inhibitor_flag>
1

$$$$

Actelion Java MolfileCreator 2.0

  0  0  0  0  0  0              0 V3000
M  V30 BEGIN CTAB
M  V30 COUNTS 0 0 0 0 0
M  V30 BEGIN ATOM
M  V30 END ATOM
M  V30 BEGIN BOND
M  V30 END BOND
M  V30 END CTAB
M  END
>  <Inhibitor order by BE>
92

>  <Decoy order by BE>
0

>  <Name>
 CHEMBL3660090 

>  <Binding Energy (BE)>
11,3120

>  <Ligand Efficiency by DW>
0,3759

>  <PIC50>
4,3572

>  <IC50 (um)>
43,9380

>  <Predictive score X5>
2,2507

>  <P class 5>
0,9047

>  <Number of interactions>
17

>  <Class4>
1

>  <Class5>
0

>  <Class6>
0

>  <Class7>
0

>  <Class8>
0

>  <Dummy variable>
0

>  <PRO_42>
0

>  <LEU_43>
0

>  <LEU_44>
1

>  <GLY_45>
1

>  <SER_46>
0

>  <GLY_47>
0

>  <GLY_48>
0

>  <PHE_49>
1

>  <VAL_52>
1

>  <SER_54>
0

>  <ALA_65>
1

>  <ILE_66>
0

>  <LYS_67>
1

>  <VAL_69>
0

>  <ARG_73>
0

>  <ILE_74>
0

>  <SER_75>
0

>  <PRO_87>
0

>  <GLU_89>
0

>  <ILE_104>
1

>  <LEU_120>
1

>  <GLU_121>
1

>  <ARG_122>
1

>  <PRO_123>
1

>  <GLU_124>
0

>  <PRO_125>
0

>  <VAL_126>
1

>  <GLN_127>
0

>  <ASP_128>
1

>  <PHE_130>
0

>  <ASP_131>
0

>  <GLU_135>
0

>  <ASP_167>
0

>  <LYS_169>
0

>  <GLU_171>
0

>  <ASN_172>
0

>  <ILE_173>
0

>  <LEU_174>
1

>  <LEU_177>
0

>  <LYS_183>
0

>  <ILE_185>
1

>  <ASP_186>
1

>  <PHE_187>
0

>  <GLY_188>
0

>  <SER_189>
0

>  <ASP_202>
0

>  <GLY_203>
0

>  <THR_204>
0

>  <ARG_205>
0

>  <HOH_334>
1

>  <Inhibitor_flag>
1

$$$$

Actelion Java MolfileCreator 2.0

  0  0  0  0  0  0              0 V3000
M  V30 BEGIN CTAB
M  V30 COUNTS 0 0 0 0 0
M  V30 BEGIN ATOM
M  V30 END ATOM
M  V30 BEGIN BOND
M  V30 END BOND
M  V30 END CTAB
M  END
>  <Inhibitor order by BE>
93

>  <Decoy order by BE>
0

>  <Name>
 CHEMBL1915636 

>  <Binding Energy (BE)>
11,3070

>  <Ligand Efficiency by DW>
0,3894

>  <PIC50>
8,6990

>  <IC50 (um)>
0,0020

>  <Predictive score X5>
1,8631

>  <P class 5>
0,8657

>  <Number of interactions>
17

>  <Class4>
1

>  <Class5>
1

>  <Class6>
1

>  <Class7>
1

>  <Class8>
1

>  <Dummy variable>
1

>  <PRO_42>
0

>  <LEU_43>
0

>  <LEU_44>
1

>  <GLY_45>
1

>  <SER_46>
0

>  <GLY_47>
0

>  <GLY_48>
0

>  <PHE_49>
1

>  <VAL_52>
1

>  <SER_54>
0

>  <ALA_65>
1

>  <ILE_66>
0

>  <LYS_67>
1

>  <VAL_69>
0

>  <ARG_73>
0

>  <ILE_74>
0

>  <SER_75>
0

>  <PRO_87>
0

>  <GLU_89>
0

>  <ILE_104>
1

>  <LEU_120>
1

>  <GLU_121>
1

>  <ARG_122>
1

>  <PRO_123>
0

>  <GLU_124>
0

>  <PRO_125>
0

>  <VAL_126>
1

>  <GLN_127>
1

>  <ASP_128>
1

>  <PHE_130>
0

>  <ASP_131>
0

>  <GLU_135>
0

>  <ASP_167>
0

>  <LYS_169>
0

>  <GLU_171>
0

>  <ASN_172>
0

>  <ILE_173>
0

>  <LEU_174>
1

>  <LEU_177>
0

>  <LYS_183>
0

>  <ILE_185>
1

>  <ASP_186>
1

>  <PHE_187>
0

>  <GLY_188>
0

>  <SER_189>
0

>  <ASP_202>
0

>  <GLY_203>
0

>  <THR_204>
0

>  <ARG_205>
0

>  <HOH_334>
1

>  <Inhibitor_flag>
1

$$$$

Actelion Java MolfileCreator 2.0

  0  0  0  0  0  0              0 V3000
M  V30 BEGIN CTAB
M  V30 COUNTS 0 0 0 0 0
M  V30 BEGIN ATOM
M  V30 END ATOM
M  V30 BEGIN BOND
M  V30 END BOND
M  V30 END CTAB
M  END
>  <Inhibitor order by BE>
94

>  <Decoy order by BE>
0

>  <Name>
 CHEMBL3892162 

>  <Binding Energy (BE)>
11,3060

>  <Ligand Efficiency by DW>
0,3206

>  <PIC50>
6,1097

>  <IC50 (um)>
0,7767

>  <Predictive score X5>
2,2452

>  <P class 5>
0,9042

>  <Number of interactions>
22

>  <Class4>
1

>  <Class5>
1

>  <Class6>
1

>  <Class7>
0

>  <Class8>
0

>  <Dummy variable>
1

>  <PRO_42>
0

>  <LEU_43>
0

>  <LEU_44>
1

>  <GLY_45>
1

>  <SER_46>
0

>  <GLY_47>
1

>  <GLY_48>
1

>  <PHE_49>
1

>  <VAL_52>
1

>  <SER_54>
0

>  <ALA_65>
1

>  <ILE_66>
0

>  <LYS_67>
1

>  <VAL_69>
0

>  <ARG_73>
0

>  <ILE_74>
0

>  <SER_75>
0

>  <PRO_87>
0

>  <GLU_89>
1

>  <ILE_104>
1

>  <LEU_120>
1

>  <GLU_121>
1

>  <ARG_122>
1

>  <PRO_123>
1

>  <GLU_124>
0

>  <PRO_125>
0

>  <VAL_126>
1

>  <GLN_127>
0

>  <ASP_128>
0

>  <PHE_130>
0

>  <ASP_131>
0

>  <GLU_135>
0

>  <ASP_167>
0

>  <LYS_169>
1

>  <GLU_171>
1

>  <ASN_172>
1

>  <ILE_173>
0

>  <LEU_174>
1

>  <LEU_177>
0

>  <LYS_183>
0

>  <ILE_185>
1

>  <ASP_186>
1

>  <PHE_187>
0

>  <GLY_188>
0

>  <SER_189>
0

>  <ASP_202>
0

>  <GLY_203>
0

>  <THR_204>
0

>  <ARG_205>
0

>  <HOH_334>
1

>  <Inhibitor_flag>
1

$$$$

Actelion Java MolfileCreator 2.0

  0  0  0  0  0  0              0 V3000
M  V30 BEGIN CTAB
M  V30 COUNTS 0 0 0 0 0
M  V30 BEGIN ATOM
M  V30 END ATOM
M  V30 BEGIN BOND
M  V30 END BOND
M  V30 END CTAB
M  END
>  <Inhibitor order by BE>
95

>  <Decoy order by BE>
0

>  <Name>
 CHEMBL3901121 

>  <Binding Energy (BE)>
11,3050

>  <Ligand Efficiency by DW>
0,3407

>  <PIC50>
5,9018

>  <IC50 (um)>
1,2538

>  <Predictive score X5>
2,2443

>  <P class 5>
0,9042

>  <Number of interactions>
22

>  <Class4>
1

>  <Class5>
1

>  <Class6>
0

>  <Class7>
0

>  <Class8>
0

>  <Dummy variable>
1

>  <PRO_42>
0

>  <LEU_43>
0

>  <LEU_44>
1

>  <GLY_45>
1

>  <SER_46>
1

>  <GLY_47>
1

>  <GLY_48>
1

>  <PHE_49>
1

>  <VAL_52>
1

>  <SER_54>
0

>  <ALA_65>
1

>  <ILE_66>
0

>  <LYS_67>
1

>  <VAL_69>
0

>  <ARG_73>
0

>  <ILE_74>
0

>  <SER_75>
0

>  <PRO_87>
0

>  <GLU_89>
1

>  <ILE_104>
1

>  <LEU_120>
1

>  <GLU_121>
1

>  <ARG_122>
1

>  <PRO_123>
1

>  <GLU_124>
0

>  <PRO_125>
0

>  <VAL_126>
1

>  <GLN_127>
0

>  <ASP_128>
0

>  <PHE_130>
0

>  <ASP_131>
0

>  <GLU_135>
0

>  <ASP_167>
0

>  <LYS_169>
1

>  <GLU_171>
1

>  <ASN_172>
0

>  <ILE_173>
0

>  <LEU_174>
1

>  <LEU_177>
0

>  <LYS_183>
0

>  <ILE_185>
1

>  <ASP_186>
1

>  <PHE_187>
0

>  <GLY_188>
0

>  <SER_189>
0

>  <ASP_202>
0

>  <GLY_203>
0

>  <THR_204>
0

>  <ARG_205>
0

>  <HOH_334>
1

>  <Inhibitor_flag>
1

$$$$

Actelion Java MolfileCreator 2.0

  0  0  0  0  0  0              0 V3000
M  V30 BEGIN CTAB
M  V30 COUNTS 0 0 0 0 0
M  V30 BEGIN ATOM
M  V30 END ATOM
M  V30 BEGIN BOND
M  V30 END BOND
M  V30 END CTAB
M  END
>  <Inhibitor order by BE>
96

>  <Decoy order by BE>
0

>  <Name>
 CHEMBL4096022 

>  <Binding Energy (BE)>
11,3030

>  <Ligand Efficiency by DW>
0,3759

>  <PIC50>
5,9355

>  <IC50 (um)>
1,1600

>  <Predictive score X5>
2,6204

>  <P class 5>
0,9322

>  <Number of interactions>
17

>  <Class4>
1

>  <Class5>
1

>  <Class6>
0

>  <Class7>
0

>  <Class8>
0

>  <Dummy variable>
0

>  <PRO_42>
0

>  <LEU_43>
0

>  <LEU_44>
0

>  <GLY_45>
1

>  <SER_46>
1

>  <GLY_47>
0

>  <GLY_48>
0

>  <PHE_49>
1

>  <VAL_52>
1

>  <SER_54>
0

>  <ALA_65>
1

>  <ILE_66>
0

>  <LYS_67>
1

>  <VAL_69>
0

>  <ARG_73>
0

>  <ILE_74>
0

>  <SER_75>
0

>  <PRO_87>
0

>  <GLU_89>
0

>  <ILE_104>
0

>  <LEU_120>
1

>  <GLU_121>
0

>  <ARG_122>
0

>  <PRO_123>
0

>  <GLU_124>
0

>  <PRO_125>
0

>  <VAL_126>
0

>  <GLN_127>
0

>  <ASP_128>
1

>  <PHE_130>
1

>  <ASP_131>
1

>  <GLU_135>
0

>  <ASP_167>
0

>  <LYS_169>
1

>  <GLU_171>
1

>  <ASN_172>
1

>  <ILE_173>
0

>  <LEU_174>
1

>  <LEU_177>
0

>  <LYS_183>
0

>  <ILE_185>
1

>  <ASP_186>
1

>  <PHE_187>
0

>  <GLY_188>
0

>  <SER_189>
0

>  <ASP_202>
0

>  <GLY_203>
0

>  <THR_204>
0

>  <ARG_205>
0

>  <HOH_334>
1

>  <Inhibitor_flag>
1

$$$$

Actelion Java MolfileCreator 2.0

  0  0  0  0  0  0              0 V3000
M  V30 BEGIN CTAB
M  V30 COUNTS 0 0 0 0 0
M  V30 BEGIN ATOM
M  V30 END ATOM
M  V30 BEGIN BOND
M  V30 END BOND
M  V30 END CTAB
M  END
>  <Inhibitor order by BE>
97

>  <Decoy order by BE>
0

>  <Name>
 CHEMBL4115280 

>  <Binding Energy (BE)>
11,2980

>  <Ligand Efficiency by DW>
0,3517

>  <PIC50>
9,6990

>  <IC50 (um)>
0,0002

>  <Predictive score X5>
2,9988

>  <P class 5>
0,9525

>  <Number of interactions>
23

>  <Class4>
1

>  <Class5>
1

>  <Class6>
1

>  <Class7>
1

>  <Class8>
1

>  <Dummy variable>
1

>  <PRO_42>
0

>  <LEU_43>
0

>  <LEU_44>
1

>  <GLY_45>
1

>  <SER_46>
0

>  <GLY_47>
0

>  <GLY_48>
0

>  <PHE_49>
1

>  <VAL_52>
1

>  <SER_54>
0

>  <ALA_65>
1

>  <ILE_66>
0

>  <LYS_67>
1

>  <VAL_69>
0

>  <ARG_73>
0

>  <ILE_74>
0

>  <SER_75>
0

>  <PRO_87>
0

>  <GLU_89>
1

>  <ILE_104>
1

>  <LEU_120>
1

>  <GLU_121>
1

>  <ARG_122>
1

>  <PRO_123>
1

>  <GLU_124>
0

>  <PRO_125>
0

>  <VAL_126>
1

>  <GLN_127>
0

>  <ASP_128>
1

>  <PHE_130>
1

>  <ASP_131>
1

>  <GLU_135>
0

>  <ASP_167>
0

>  <LYS_169>
1

>  <GLU_171>
1

>  <ASN_172>
1

>  <ILE_173>
0

>  <LEU_174>
1

>  <LEU_177>
0

>  <LYS_183>
0

>  <ILE_185>
1

>  <ASP_186>
1

>  <PHE_187>
0

>  <GLY_188>
0

>  <SER_189>
0

>  <ASP_202>
0

>  <GLY_203>
0

>  <THR_204>
0

>  <ARG_205>
0

>  <HOH_334>
1

>  <Inhibitor_flag>
1

$$$$

Actelion Java MolfileCreator 2.0

  0  0  0  0  0  0              0 V3000
M  V30 BEGIN CTAB
M  V30 COUNTS 0 0 0 0 0
M  V30 BEGIN ATOM
M  V30 END ATOM
M  V30 BEGIN BOND
M  V30 END BOND
M  V30 END CTAB
M  END
>  <Inhibitor order by BE>
98

>  <Decoy order by BE>
0

>  <Name>
 CHEMBL3907991 

>  <Binding Energy (BE)>
11,2950

>  <Ligand Efficiency by DW>
0,3304

>  <PIC50>
8,3979

>  <IC50 (um)>
0,0040

>  <Predictive score X5>
2,2350

>  <P class 5>
0,9034

>  <Number of interactions>
23

>  <Class4>
1

>  <Class5>
1

>  <Class6>
1

>  <Class7>
1

>  <Class8>
1

>  <Dummy variable>
0

>  <PRO_42>
0

>  <LEU_43>
0

>  <LEU_44>
1

>  <GLY_45>
1

>  <SER_46>
1

>  <GLY_47>
0

>  <GLY_48>
0

>  <PHE_49>
1

>  <VAL_52>
1

>  <SER_54>
0

>  <ALA_65>
1

>  <ILE_66>
0

>  <LYS_67>
1

>  <VAL_69>
0

>  <ARG_73>
0

>  <ILE_74>
0

>  <SER_75>
0

>  <PRO_87>
0

>  <GLU_89>
1

>  <ILE_104>
1

>  <LEU_120>
1

>  <GLU_121>
1

>  <ARG_122>
1

>  <PRO_123>
1

>  <GLU_124>
0

>  <PRO_125>
0

>  <VAL_126>
1

>  <GLN_127>
0

>  <ASP_128>
1

>  <PHE_130>
1

>  <ASP_131>
0

>  <GLU_135>
0

>  <ASP_167>
0

>  <LYS_169>
1

>  <GLU_171>
1

>  <ASN_172>
1

>  <ILE_173>
0

>  <LEU_174>
1

>  <LEU_177>
0

>  <LYS_183>
0

>  <ILE_185>
1

>  <ASP_186>
1

>  <PHE_187>
0

>  <GLY_188>
0

>  <SER_189>
0

>  <ASP_202>
0

>  <GLY_203>
0

>  <THR_204>
0

>  <ARG_205>
0

>  <HOH_334>
1

>  <Inhibitor_flag>
1

$$$$

Actelion Java MolfileCreator 2.0

  0  0  0  0  0  0              0 V3000
M  V30 BEGIN CTAB
M  V30 COUNTS 0 0 0 0 0
M  V30 BEGIN ATOM
M  V30 END ATOM
M  V30 BEGIN BOND
M  V30 END BOND
M  V30 END CTAB
M  END
>  <Inhibitor order by BE>
99

>  <Decoy order by BE>
0

>  <Name>
 CHEMBL1952130 

>  <Binding Energy (BE)>
11,2880

>  <Ligand Efficiency by DW>
0,3517

>  <PIC50>
6,7825

>  <IC50 (um)>
0,1650

>  <Predictive score X5>
2,9896

>  <P class 5>
0,9521

>  <Number of interactions>
19

>  <Class4>
1

>  <Class5>
1

>  <Class6>
1

>  <Class7>
0

>  <Class8>
0

>  <Dummy variable>
1

>  <PRO_42>
0

>  <LEU_43>
0

>  <LEU_44>
1

>  <GLY_45>
1

>  <SER_46>
0

>  <GLY_47>
0

>  <GLY_48>
0

>  <PHE_49>
1

>  <VAL_52>
1

>  <SER_54>
0

>  <ALA_65>
1

>  <ILE_66>
0

>  <LYS_67>
1

>  <VAL_69>
0

>  <ARG_73>
0

>  <ILE_74>
0

>  <SER_75>
0

>  <PRO_87>
0

>  <GLU_89>
0

>  <ILE_104>
1

>  <LEU_120>
1

>  <GLU_121>
1

>  <ARG_122>
1

>  <PRO_123>
1

>  <GLU_124>
0

>  <PRO_125>
0

>  <VAL_126>
1

>  <GLN_127>
0

>  <ASP_128>
1

>  <PHE_130>
0

>  <ASP_131>
1

>  <GLU_135>
0

>  <ASP_167>
0

>  <LYS_169>
0

>  <GLU_171>
1

>  <ASN_172>
0

>  <ILE_173>
0

>  <LEU_174>
1

>  <LEU_177>
0

>  <LYS_183>
0

>  <ILE_185>
1

>  <ASP_186>
1

>  <PHE_187>
0

>  <GLY_188>
0

>  <SER_189>
0

>  <ASP_202>
0

>  <GLY_203>
0

>  <THR_204>
0

>  <ARG_205>
0

>  <HOH_334>
1

>  <Inhibitor_flag>
1

$$$$

Actelion Java MolfileCreator 2.0

  0  0  0  0  0  0              0 V3000
M  V30 BEGIN CTAB
M  V30 COUNTS 0 0 0 0 0
M  V30 BEGIN ATOM
M  V30 END ATOM
M  V30 BEGIN BOND
M  V30 END BOND
M  V30 END CTAB
M  END
>  <Inhibitor order by BE>
100

>  <Decoy order by BE>
0

>  <Name>
 CHEMBL3964505 

>  <Binding Energy (BE)>
11,2840

>  <Ligand Efficiency by DW>
0,3894

>  <PIC50>
4,3564

>  <IC50 (um)>
44,0160

>  <Predictive score X5>
1,6855

>  <P class 5>
0,8436

>  <Number of interactions>
19

>  <Class4>
1

>  <Class5>
0

>  <Class6>
0

>  <Class7>
0

>  <Class8>
0

>  <Dummy variable>
0

>  <PRO_42>
0

>  <LEU_43>
0

>  <LEU_44>
1

>  <GLY_45>
0

>  <SER_46>
0

>  <GLY_47>
0

>  <GLY_48>
0

>  <PHE_49>
1

>  <VAL_52>
1

>  <SER_54>
0

>  <ALA_65>
1

>  <ILE_66>
0

>  <LYS_67>
1

>  <VAL_69>
0

>  <ARG_73>
0

>  <ILE_74>
0

>  <SER_75>
0

>  <PRO_87>
0

>  <GLU_89>
0

>  <ILE_104>
1

>  <LEU_120>
1

>  <GLU_121>
1

>  <ARG_122>
1

>  <PRO_123>
1

>  <GLU_124>
0

>  <PRO_125>
0

>  <VAL_126>
1

>  <GLN_127>
1

>  <ASP_128>
1

>  <PHE_130>
0

>  <ASP_131>
0

>  <GLU_135>
0

>  <ASP_167>
0

>  <LYS_169>
0

>  <GLU_171>
1

>  <ASN_172>
1

>  <ILE_173>
0

>  <LEU_174>
1

>  <LEU_177>
0

>  <LYS_183>
0

>  <ILE_185>
1

>  <ASP_186>
1

>  <PHE_187>
0

>  <GLY_188>
0

>  <SER_189>
0

>  <ASP_202>
0

>  <GLY_203>
0

>  <THR_204>
0

>  <ARG_205>
0

>  <HOH_334>
1

>  <Inhibitor_flag>
1

$$$$

Actelion Java MolfileCreator 2.0

  0  0  0  0  0  0              0 V3000
M  V30 BEGIN CTAB
M  V30 COUNTS 0 0 0 0 0
M  V30 BEGIN ATOM
M  V30 END ATOM
M  V30 BEGIN BOND
M  V30 END BOND
M  V30 END CTAB
M  END
>  <Inhibitor order by BE>
101

>  <Decoy order by BE>
0

>  <Name>
 CHEMBL3393706 

>  <Binding Energy (BE)>
11,2790

>  <Ligand Efficiency by DW>
0,3407

>  <PIC50>
9,3979

>  <IC50 (um)>
0,0004

>  <Predictive score X5>
2,2203

>  <P class 5>
0,9021

>  <Number of interactions>
21

>  <Class4>
1

>  <Class5>
1

>  <Class6>
1

>  <Class7>
1

>  <Class8>
1

>  <Dummy variable>
0

>  <PRO_42>
0

>  <LEU_43>
0

>  <LEU_44>
1

>  <GLY_45>
1

>  <SER_46>
0

>  <GLY_47>
0

>  <GLY_48>
0

>  <PHE_49>
1

>  <VAL_52>
1

>  <SER_54>
0

>  <ALA_65>
1

>  <ILE_66>
0

>  <LYS_67>
1

>  <VAL_69>
0

>  <ARG_73>
0

>  <ILE_74>
0

>  <SER_75>
0

>  <PRO_87>
0

>  <GLU_89>
1

>  <ILE_104>
1

>  <LEU_120>
1

>  <GLU_121>
1

>  <ARG_122>
1

>  <PRO_123>
1

>  <GLU_124>
0

>  <PRO_125>
0

>  <VAL_126>
1

>  <GLN_127>
1

>  <ASP_128>
1

>  <PHE_130>
0

>  <ASP_131>
0

>  <GLU_135>
0

>  <ASP_167>
0

>  <LYS_169>
0

>  <GLU_171>
1

>  <ASN_172>
1

>  <ILE_173>
0

>  <LEU_174>
1

>  <LEU_177>
0

>  <LYS_183>
0

>  <ILE_185>
1

>  <ASP_186>
1

>  <PHE_187>
0

>  <GLY_188>
0

>  <SER_189>
0

>  <ASP_202>
0

>  <GLY_203>
0

>  <THR_204>
0

>  <ARG_205>
0

>  <HOH_334>
1

>  <Inhibitor_flag>
1

$$$$

Actelion Java MolfileCreator 2.0

  0  0  0  0  0  0              0 V3000
M  V30 BEGIN CTAB
M  V30 COUNTS 0 0 0 0 0
M  V30 BEGIN ATOM
M  V30 END ATOM
M  V30 BEGIN BOND
M  V30 END BOND
M  V30 END CTAB
M  END
>  <Inhibitor order by BE>
102

>  <Decoy order by BE>
0

>  <Name>
 CHEMBL3920246 

>  <Binding Energy (BE)>
11,2740

>  <Ligand Efficiency by DW>
0,4038

>  <PIC50>
9,0000

>  <IC50 (um)>
0,0010

>  <Predictive score X5>
2,0542

>  <P class 5>
0,8864

>  <Number of interactions>
18

>  <Class4>
1

>  <Class5>
1

>  <Class6>
1

>  <Class7>
1

>  <Class8>
1

>  <Dummy variable>
1

>  <PRO_42>
0

>  <LEU_43>
0

>  <LEU_44>
1

>  <GLY_45>
0

>  <SER_46>
0

>  <GLY_47>
0

>  <GLY_48>
0

>  <PHE_49>
1

>  <VAL_52>
1

>  <SER_54>
0

>  <ALA_65>
1

>  <ILE_66>
0

>  <LYS_67>
1

>  <VAL_69>
0

>  <ARG_73>
0

>  <ILE_74>
0

>  <SER_75>
0

>  <PRO_87>
0

>  <GLU_89>
0

>  <ILE_104>
0

>  <LEU_120>
1

>  <GLU_121>
0

>  <ARG_122>
1

>  <PRO_123>
0

>  <GLU_124>
0

>  <PRO_125>
0

>  <VAL_126>
1

>  <GLN_127>
1

>  <ASP_128>
1

>  <PHE_130>
1

>  <ASP_131>
1

>  <GLU_135>
0

>  <ASP_167>
0

>  <LYS_169>
0

>  <GLU_171>
1

>  <ASN_172>
1

>  <ILE_173>
0

>  <LEU_174>
1

>  <LEU_177>
0

>  <LYS_183>
0

>  <ILE_185>
1

>  <ASP_186>
1

>  <PHE_187>
0

>  <GLY_188>
0

>  <SER_189>
0

>  <ASP_202>
0

>  <GLY_203>
0

>  <THR_204>
0

>  <ARG_205>
0

>  <HOH_334>
1

>  <Inhibitor_flag>
1

$$$$

Actelion Java MolfileCreator 2.0

  0  0  0  0  0  0              0 V3000
M  V30 BEGIN CTAB
M  V30 COUNTS 0 0 0 0 0
M  V30 BEGIN ATOM
M  V30 END ATOM
M  V30 BEGIN BOND
M  V30 END BOND
M  V30 END CTAB
M  END
>  <Inhibitor order by BE>
103

>  <Decoy order by BE>
0

>  <Name>
 CHEMBL3913112 

>  <Binding Energy (BE)>
11,2720

>  <Ligand Efficiency by DW>
0,3407

>  <PIC50>
9,1079

>  <IC50 (um)>
0,0008

>  <Predictive score X5>
2,2138

>  <P class 5>
0,9015

>  <Number of interactions>
20

>  <Class4>
1

>  <Class5>
1

>  <Class6>
1

>  <Class7>
1

>  <Class8>
1

>  <Dummy variable>
0

>  <PRO_42>
0

>  <LEU_43>
0

>  <LEU_44>
1

>  <GLY_45>
1

>  <SER_46>
0

>  <GLY_47>
0

>  <GLY_48>
0

>  <PHE_49>
1

>  <VAL_52>
1

>  <SER_54>
0

>  <ALA_65>
1

>  <ILE_66>
0

>  <LYS_67>
1

>  <VAL_69>
0

>  <ARG_73>
0

>  <ILE_74>
0

>  <SER_75>
0

>  <PRO_87>
0

>  <GLU_89>
0

>  <ILE_104>
1

>  <LEU_120>
1

>  <GLU_121>
1

>  <ARG_122>
1

>  <PRO_123>
1

>  <GLU_124>
0

>  <PRO_125>
0

>  <VAL_126>
1

>  <GLN_127>
0

>  <ASP_128>
1

>  <PHE_130>
1

>  <ASP_131>
0

>  <GLU_135>
0

>  <ASP_167>
0

>  <LYS_169>
0

>  <GLU_171>
1

>  <ASN_172>
1

>  <ILE_173>
0

>  <LEU_174>
1

>  <LEU_177>
0

>  <LYS_183>
0

>  <ILE_185>
1

>  <ASP_186>
1

>  <PHE_187>
0

>  <GLY_188>
0

>  <SER_189>
0

>  <ASP_202>
0

>  <GLY_203>
0

>  <THR_204>
0

>  <ARG_205>
0

>  <HOH_334>
1

>  <Inhibitor_flag>
1

$$$$

Actelion Java MolfileCreator 2.0

  0  0  0  0  0  0              0 V3000
M  V30 BEGIN CTAB
M  V30 COUNTS 0 0 0 0 0
M  V30 BEGIN ATOM
M  V30 END ATOM
M  V30 BEGIN BOND
M  V30 END BOND
M  V30 END CTAB
M  END
>  <Inhibitor order by BE>
104

>  <Decoy order by BE>
0

>  <Name>
 CHEMBL2037204 

>  <Binding Energy (BE)>
11,2720

>  <Ligand Efficiency by DW>
0,3207

>  <PIC50>
8,5229

>  <IC50 (um)>
0,0030

>  <Predictive score X5>
2,2138

>  <P class 5>
0,9015

>  <Number of interactions>
21

>  <Class4>
1

>  <Class5>
1

>  <Class6>
1

>  <Class7>
1

>  <Class8>
1

>  <Dummy variable>
0

>  <PRO_42>
0

>  <LEU_43>
0

>  <LEU_44>
1

>  <GLY_45>
1

>  <SER_46>
1

>  <GLY_47>
1

>  <GLY_48>
0

>  <PHE_49>
1

>  <VAL_52>
1

>  <SER_54>
0

>  <ALA_65>
1

>  <ILE_66>
0

>  <LYS_67>
1

>  <VAL_69>
0

>  <ARG_73>
0

>  <ILE_74>
0

>  <SER_75>
0

>  <PRO_87>
0

>  <GLU_89>
0

>  <ILE_104>
1

>  <LEU_120>
1

>  <GLU_121>
1

>  <ARG_122>
1

>  <PRO_123>
1

>  <GLU_124>
0

>  <PRO_125>
0

>  <VAL_126>
1

>  <GLN_127>
0

>  <ASP_128>
0

>  <PHE_130>
0

>  <ASP_131>
0

>  <GLU_135>
0

>  <ASP_167>
0

>  <LYS_169>
1

>  <GLU_171>
1

>  <ASN_172>
1

>  <ILE_173>
0

>  <LEU_174>
1

>  <LEU_177>
0

>  <LYS_183>
0

>  <ILE_185>
1

>  <ASP_186>
1

>  <PHE_187>
0

>  <GLY_188>
0

>  <SER_189>
0

>  <ASP_202>
0

>  <GLY_203>
0

>  <THR_204>
0

>  <ARG_205>
0

>  <HOH_334>
1

>  <Inhibitor_flag>
1

$$$$

Actelion Java MolfileCreator 2.0

  0  0  0  0  0  0              0 V3000
M  V30 BEGIN CTAB
M  V30 COUNTS 0 0 0 0 0
M  V30 BEGIN ATOM
M  V30 END ATOM
M  V30 BEGIN BOND
M  V30 END BOND
M  V30 END CTAB
M  END
>  <Inhibitor order by BE>
105

>  <Decoy order by BE>
0

>  <Name>
 CHEMBL3893254 

>  <Binding Energy (BE)>
11,2620

>  <Ligand Efficiency by DW>
0,3894

>  <PIC50>
7,1549

>  <IC50 (um)>
0,0700

>  <Predictive score X5>
2,9656

>  <P class 5>
0,9510

>  <Number of interactions>
19

>  <Class4>
1

>  <Class5>
1

>  <Class6>
1

>  <Class7>
1

>  <Class8>
0

>  <Dummy variable>
0

>  <PRO_42>
0

>  <LEU_43>
0

>  <LEU_44>
1

>  <GLY_45>
1

>  <SER_46>
0

>  <GLY_47>
0

>  <GLY_48>
0

>  <PHE_49>
1

>  <VAL_52>
1

>  <SER_54>
0

>  <ALA_65>
1

>  <ILE_66>
0

>  <LYS_67>
1

>  <VAL_69>
0

>  <ARG_73>
0

>  <ILE_74>
0

>  <SER_75>
0

>  <PRO_87>
0

>  <GLU_89>
0

>  <ILE_104>
1

>  <LEU_120>
1

>  <GLU_121>
1

>  <ARG_122>
1

>  <PRO_123>
1

>  <GLU_124>
0

>  <PRO_125>
0

>  <VAL_126>
1

>  <GLN_127>
0

>  <ASP_128>
1

>  <PHE_130>
0

>  <ASP_131>
1

>  <GLU_135>
0

>  <ASP_167>
0

>  <LYS_169>
0

>  <GLU_171>
1

>  <ASN_172>
0

>  <ILE_173>
0

>  <LEU_174>
1

>  <LEU_177>
0

>  <LYS_183>
0

>  <ILE_185>
1

>  <ASP_186>
1

>  <PHE_187>
0

>  <GLY_188>
0

>  <SER_189>
0

>  <ASP_202>
0

>  <GLY_203>
0

>  <THR_204>
0

>  <ARG_205>
0

>  <HOH_334>
1

>  <Inhibitor_flag>
1

$$$$

Actelion Java MolfileCreator 2.0

  0  0  0  0  0  0              0 V3000
M  V30 BEGIN CTAB
M  V30 COUNTS 0 0 0 0 0
M  V30 BEGIN ATOM
M  V30 END ATOM
M  V30 BEGIN BOND
M  V30 END BOND
M  V30 END CTAB
M  END
>  <Inhibitor order by BE>
106

>  <Decoy order by BE>
0

>  <Name>
 CHEMBL1915443 

>  <Binding Energy (BE)>
11,2540

>  <Ligand Efficiency by DW>
0,4039

>  <PIC50>
8,1549

>  <IC50 (um)>
0,0070

>  <Predictive score X5>
2,1972

>  <P class 5>
0,9000

>  <Number of interactions>
19

>  <Class4>
1

>  <Class5>
1

>  <Class6>
1

>  <Class7>
1

>  <Class8>
1

>  <Dummy variable>
1

>  <PRO_42>
0

>  <LEU_43>
0

>  <LEU_44>
1

>  <GLY_45>
1

>  <SER_46>
0

>  <GLY_47>
0

>  <GLY_48>
0

>  <PHE_49>
1

>  <VAL_52>
1

>  <SER_54>
0

>  <ALA_65>
1

>  <ILE_66>
0

>  <LYS_67>
1

>  <VAL_69>
0

>  <ARG_73>
0

>  <ILE_74>
0

>  <SER_75>
0

>  <PRO_87>
0

>  <GLU_89>
0

>  <ILE_104>
1

>  <LEU_120>
1

>  <GLU_121>
1

>  <ARG_122>
1

>  <PRO_123>
1

>  <GLU_124>
0

>  <PRO_125>
0

>  <VAL_126>
1

>  <GLN_127>
1

>  <ASP_128>
1

>  <PHE_130>
0

>  <ASP_131>
0

>  <GLU_135>
0

>  <ASP_167>
0

>  <LYS_169>
0

>  <GLU_171>
1

>  <ASN_172>
0

>  <ILE_173>
0

>  <LEU_174>
1

>  <LEU_177>
0

>  <LYS_183>
0

>  <ILE_185>
1

>  <ASP_186>
1

>  <PHE_187>
0

>  <GLY_188>
0

>  <SER_189>
0

>  <ASP_202>
0

>  <GLY_203>
0

>  <THR_204>
0

>  <ARG_205>
0

>  <HOH_334>
1

>  <Inhibitor_flag>
1

$$$$

Actelion Java MolfileCreator 2.0

  0  0  0  0  0  0              0 V3000
M  V30 BEGIN CTAB
M  V30 COUNTS 0 0 0 0 0
M  V30 BEGIN ATOM
M  V30 END ATOM
M  V30 BEGIN BOND
M  V30 END BOND
M  V30 END CTAB
M  END
>  <Inhibitor order by BE>
107

>  <Decoy order by BE>
0

>  <Name>
 CHEMBL3912242 

>  <Binding Energy (BE)>
11,2420

>  <Ligand Efficiency by DW>
0,3408

>  <PIC50>
8,6990

>  <IC50 (um)>
0,0020

>  <Predictive score X5>
2,9471

>  <P class 5>
0,9501

>  <Number of interactions>
22

>  <Class4>
1

>  <Class5>
1

>  <Class6>
1

>  <Class7>
1

>  <Class8>
1

>  <Dummy variable>
1

>  <PRO_42>
0

>  <LEU_43>
0

>  <LEU_44>
1

>  <GLY_45>
1

>  <SER_46>
0

>  <GLY_47>
0

>  <GLY_48>
0

>  <PHE_49>
1

>  <VAL_52>
1

>  <SER_54>
0

>  <ALA_65>
1

>  <ILE_66>
0

>  <LYS_67>
1

>  <VAL_69>
0

>  <ARG_73>
0

>  <ILE_74>
0

>  <SER_75>
0

>  <PRO_87>
0

>  <GLU_89>
1

>  <ILE_104>
1

>  <LEU_120>
1

>  <GLU_121>
1

>  <ARG_122>
1

>  <PRO_123>
1

>  <GLU_124>
0

>  <PRO_125>
0

>  <VAL_126>
1

>  <GLN_127>
0

>  <ASP_128>
1

>  <PHE_130>
1

>  <ASP_131>
1

>  <GLU_135>
0

>  <ASP_167>
0

>  <LYS_169>
0

>  <GLU_171>
1

>  <ASN_172>
1

>  <ILE_173>
0

>  <LEU_174>
1

>  <LEU_177>
0

>  <LYS_183>
0

>  <ILE_185>
1

>  <ASP_186>
1

>  <PHE_187>
0

>  <GLY_188>
0

>  <SER_189>
0

>  <ASP_202>
0

>  <GLY_203>
0

>  <THR_204>
0

>  <ARG_205>
0

>  <HOH_334>
1

>  <Inhibitor_flag>
1

$$$$

Actelion Java MolfileCreator 2.0

  0  0  0  0  0  0              0 V3000
M  V30 BEGIN CTAB
M  V30 COUNTS 0 0 0 0 0
M  V30 BEGIN ATOM
M  V30 END ATOM
M  V30 BEGIN BOND
M  V30 END BOND
M  V30 END CTAB
M  END
>  <Inhibitor order by BE>
108

>  <Decoy order by BE>
0

>  <Name>
 CHEMBL3934975 

>  <Binding Energy (BE)>
11,2390

>  <Ligand Efficiency by DW>
0,4039

>  <PIC50>
4,3564

>  <IC50 (um)>
44,0140

>  <Predictive score X5>
1,8003

>  <P class 5>
0,8582

>  <Number of interactions>
17

>  <Class4>
1

>  <Class5>
0

>  <Class6>
0

>  <Class7>
0

>  <Class8>
0

>  <Dummy variable>
0

>  <PRO_42>
0

>  <LEU_43>
0

>  <LEU_44>
1

>  <GLY_45>
1

>  <SER_46>
0

>  <GLY_47>
0

>  <GLY_48>
0

>  <PHE_49>
1

>  <VAL_52>
1

>  <SER_54>
0

>  <ALA_65>
1

>  <ILE_66>
0

>  <LYS_67>
1

>  <VAL_69>
0

>  <ARG_73>
0

>  <ILE_74>
0

>  <SER_75>
0

>  <PRO_87>
0

>  <GLU_89>
0

>  <ILE_104>
1

>  <LEU_120>
1

>  <GLU_121>
0

>  <ARG_122>
0

>  <PRO_123>
0

>  <GLU_124>
0

>  <PRO_125>
0

>  <VAL_126>
1

>  <GLN_127>
1

>  <ASP_128>
1

>  <PHE_130>
0

>  <ASP_131>
0

>  <GLU_135>
0

>  <ASP_167>
0

>  <LYS_169>
0

>  <GLU_171>
1

>  <ASN_172>
1

>  <ILE_173>
0

>  <LEU_174>
1

>  <LEU_177>
0

>  <LYS_183>
0

>  <ILE_185>
1

>  <ASP_186>
1

>  <PHE_187>
0

>  <GLY_188>
0

>  <SER_189>
0

>  <ASP_202>
0

>  <GLY_203>
0

>  <THR_204>
0

>  <ARG_205>
0

>  <HOH_334>
1

>  <Inhibitor_flag>
1

$$$$

Actelion Java MolfileCreator 2.0

  0  0  0  0  0  0              0 V3000
M  V30 BEGIN CTAB
M  V30 COUNTS 0 0 0 0 0
M  V30 BEGIN ATOM
M  V30 END ATOM
M  V30 BEGIN BOND
M  V30 END BOND
M  V30 END CTAB
M  END
>  <Inhibitor order by BE>
109

>  <Decoy order by BE>
0

>  <Name>
 CHEMBL3906206 

>  <Binding Energy (BE)>
11,2370

>  <Ligand Efficiency by DW>
0,3895

>  <PIC50>
4,3570

>  <IC50 (um)>
43,9520

>  <Predictive score X5>
1,6421

>  <P class 5>
0,8378

>  <Number of interactions>
17

>  <Class4>
1

>  <Class5>
0

>  <Class6>
0

>  <Class7>
0

>  <Class8>
0

>  <Dummy variable>
0

>  <PRO_42>
0

>  <LEU_43>
0

>  <LEU_44>
1

>  <GLY_45>
0

>  <SER_46>
0

>  <GLY_47>
0

>  <GLY_48>
0

>  <PHE_49>
1

>  <VAL_52>
1

>  <SER_54>
0

>  <ALA_65>
1

>  <ILE_66>
0

>  <LYS_67>
1

>  <VAL_69>
0

>  <ARG_73>
0

>  <ILE_74>
0

>  <SER_75>
0

>  <PRO_87>
0

>  <GLU_89>
0

>  <ILE_104>
0

>  <LEU_120>
1

>  <GLU_121>
0

>  <ARG_122>
1

>  <PRO_123>
1

>  <GLU_124>
0

>  <PRO_125>
0

>  <VAL_126>
1

>  <GLN_127>
0

>  <ASP_128>
1

>  <PHE_130>
1

>  <ASP_131>
0

>  <GLU_135>
0

>  <ASP_167>
0

>  <LYS_169>
0

>  <GLU_171>
1

>  <ASN_172>
1

>  <ILE_173>
0

>  <LEU_174>
1

>  <LEU_177>
0

>  <LYS_183>
0

>  <ILE_185>
1

>  <ASP_186>
1

>  <PHE_187>
0

>  <GLY_188>
0

>  <SER_189>
0

>  <ASP_202>
0

>  <GLY_203>
0

>  <THR_204>
0

>  <ARG_205>
0

>  <HOH_334>
1

>  <Inhibitor_flag>
1

$$$$

Actelion Java MolfileCreator 2.0

  0  0  0  0  0  0              0 V3000
M  V30 BEGIN CTAB
M  V30 COUNTS 0 0 0 0 0
M  V30 BEGIN ATOM
M  V30 END ATOM
M  V30 BEGIN BOND
M  V30 END BOND
M  V30 END CTAB
M  END
>  <Inhibitor order by BE>
110

>  <Decoy order by BE>
0

>  <Name>
 CHEMBL3691934 

>  <Binding Energy (BE)>
11,2140

>  <Ligand Efficiency by DW>
0,2797

>  <PIC50>
6,4197

>  <IC50 (um)>
0,3804

>  <Predictive score X5>
2,9213

>  <P class 5>
0,9489

>  <Number of interactions>
22

>  <Class4>
1

>  <Class5>
1

>  <Class6>
1

>  <Class7>
0

>  <Class8>
0

>  <Dummy variable>
0

>  <PRO_42>
0

>  <LEU_43>
0

>  <LEU_44>
1

>  <GLY_45>
1

>  <SER_46>
0

>  <GLY_47>
0

>  <GLY_48>
0

>  <PHE_49>
1

>  <VAL_52>
1

>  <SER_54>
0

>  <ALA_65>
1

>  <ILE_66>
0

>  <LYS_67>
1

>  <VAL_69>
0

>  <ARG_73>
0

>  <ILE_74>
0

>  <SER_75>
0

>  <PRO_87>
0

>  <GLU_89>
0

>  <ILE_104>
1

>  <LEU_120>
1

>  <GLU_121>
1

>  <ARG_122>
1

>  <PRO_123>
1

>  <GLU_124>
0

>  <PRO_125>
0

>  <VAL_126>
1

>  <GLN_127>
1

>  <ASP_128>
1

>  <PHE_130>
1

>  <ASP_131>
1

>  <GLU_135>
0

>  <ASP_167>
0

>  <LYS_169>
0

>  <GLU_171>
1

>  <ASN_172>
1

>  <ILE_173>
0

>  <LEU_174>
1

>  <LEU_177>
0

>  <LYS_183>
0

>  <ILE_185>
1

>  <ASP_186>
1

>  <PHE_187>
0

>  <GLY_188>
0

>  <SER_189>
0

>  <ASP_202>
0

>  <GLY_203>
0

>  <THR_204>
0

>  <ARG_205>
0

>  <HOH_334>
1

>  <Inhibitor_flag>
1

$$$$

Actelion Java MolfileCreator 2.0

  0  0  0  0  0  0              0 V3000
M  V30 BEGIN CTAB
M  V30 COUNTS 0 0 0 0 0
M  V30 BEGIN ATOM
M  V30 END ATOM
M  V30 BEGIN BOND
M  V30 END BOND
M  V30 END CTAB
M  END
>  <Inhibitor order by BE>
111

>  <Decoy order by BE>
0

>  <Name>
 CHEMBL3660091 

>  <Binding Energy (BE)>
11,2100

>  <Ligand Efficiency by DW>
0,3636

>  <PIC50>
7,8861

>  <IC50 (um)>
0,0130

>  <Predictive score X5>
2,9176

>  <P class 5>
0,9487

>  <Number of interactions>
19

>  <Class4>
1

>  <Class5>
1

>  <Class6>
1

>  <Class7>
1

>  <Class8>
0

>  <Dummy variable>
0

>  <PRO_42>
0

>  <LEU_43>
0

>  <LEU_44>
1

>  <GLY_45>
1

>  <SER_46>
0

>  <GLY_47>
0

>  <GLY_48>
0

>  <PHE_49>
1

>  <VAL_52>
1

>  <SER_54>
0

>  <ALA_65>
1

>  <ILE_66>
0

>  <LYS_67>
1

>  <VAL_69>
0

>  <ARG_73>
0

>  <ILE_74>
0

>  <SER_75>
0

>  <PRO_87>
0

>  <GLU_89>
0

>  <ILE_104>
1

>  <LEU_120>
1

>  <GLU_121>
1

>  <ARG_122>
1

>  <PRO_123>
1

>  <GLU_124>
0

>  <PRO_125>
0

>  <VAL_126>
1

>  <GLN_127>
1

>  <ASP_128>
1

>  <PHE_130>
0

>  <ASP_131>
1

>  <GLU_135>
0

>  <ASP_167>
0

>  <LYS_169>
0

>  <GLU_171>
0

>  <ASN_172>
0

>  <ILE_173>
0

>  <LEU_174>
1

>  <LEU_177>
0

>  <LYS_183>
0

>  <ILE_185>
1

>  <ASP_186>
1

>  <PHE_187>
0

>  <GLY_188>
0

>  <SER_189>
0

>  <ASP_202>
0

>  <GLY_203>
0

>  <THR_204>
0

>  <ARG_205>
0

>  <HOH_334>
1

>  <Inhibitor_flag>
1

$$$$

Actelion Java MolfileCreator 2.0

  0  0  0  0  0  0              0 V3000
M  V30 BEGIN CTAB
M  V30 COUNTS 0 0 0 0 0
M  V30 BEGIN ATOM
M  V30 END ATOM
M  V30 BEGIN BOND
M  V30 END BOND
M  V30 END CTAB
M  END
>  <Inhibitor order by BE>
112

>  <Decoy order by BE>
0

>  <Name>
 CHEMBL3660067 

>  <Binding Energy (BE)>
11,2080

>  <Ligand Efficiency by DW>
0,3116

>  <PIC50>
7,7959

>  <IC50 (um)>
0,0160

>  <Predictive score X5>
2,9157

>  <P class 5>
0,9486

>  <Number of interactions>
21

>  <Class4>
1

>  <Class5>
1

>  <Class6>
1

>  <Class7>
1

>  <Class8>
0

>  <Dummy variable>
1

>  <PRO_42>
0

>  <LEU_43>
0

>  <LEU_44>
1

>  <GLY_45>
1

>  <SER_46>
0

>  <GLY_47>
0

>  <GLY_48>
0

>  <PHE_49>
1

>  <VAL_52>
1

>  <SER_54>
0

>  <ALA_65>
1

>  <ILE_66>
0

>  <LYS_67>
1

>  <VAL_69>
0

>  <ARG_73>
0

>  <ILE_74>
0

>  <SER_75>
0

>  <PRO_87>
0

>  <GLU_89>
0

>  <ILE_104>
1

>  <LEU_120>
1

>  <GLU_121>
1

>  <ARG_122>
1

>  <PRO_123>
1

>  <GLU_124>
0

>  <PRO_125>
0

>  <VAL_126>
1

>  <GLN_127>
0

>  <ASP_128>
1

>  <PHE_130>
0

>  <ASP_131>
1

>  <GLU_135>
0

>  <ASP_167>
0

>  <LYS_169>
1

>  <GLU_171>
1

>  <ASN_172>
1

>  <ILE_173>
0

>  <LEU_174>
1

>  <LEU_177>
0

>  <LYS_183>
0

>  <ILE_185>
1

>  <ASP_186>
1

>  <PHE_187>
0

>  <GLY_188>
0

>  <SER_189>
0

>  <ASP_202>
0

>  <GLY_203>
0

>  <THR_204>
0

>  <ARG_205>
0

>  <HOH_334>
1

>  <Inhibitor_flag>
1

$$$$

Actelion Java MolfileCreator 2.0

  0  0  0  0  0  0              0 V3000
M  V30 BEGIN CTAB
M  V30 COUNTS 0 0 0 0 0
M  V30 BEGIN ATOM
M  V30 END ATOM
M  V30 BEGIN BOND
M  V30 END BOND
M  V30 END CTAB
M  END
>  <Inhibitor order by BE>
113

>  <Decoy order by BE>
0

>  <Name>
 CHEMBL3933369 

>  <Binding Energy (BE)>
11,2060

>  <Ligand Efficiency by DW>
0,3895

>  <PIC50>
9,3010

>  <IC50 (um)>
0,0005

>  <Predictive score X5>
1,7699

>  <P class 5>
0,8544

>  <Number of interactions>
17

>  <Class4>
1

>  <Class5>
1

>  <Class6>
1

>  <Class7>
1

>  <Class8>
1

>  <Dummy variable>
1

>  <PRO_42>
0

>  <LEU_43>
0

>  <LEU_44>
1

>  <GLY_45>
1

>  <SER_46>
0

>  <GLY_47>
0

>  <GLY_48>
0

>  <PHE_49>
1

>  <VAL_52>
1

>  <SER_54>
0

>  <ALA_65>
1

>  <ILE_66>
0

>  <LYS_67>
1

>  <VAL_69>
0

>  <ARG_73>
0

>  <ILE_74>
0

>  <SER_75>
0

>  <PRO_87>
0

>  <GLU_89>
0

>  <ILE_104>
0

>  <LEU_120>
1

>  <GLU_121>
0

>  <ARG_122>
1

>  <PRO_123>
0

>  <GLU_124>
0

>  <PRO_125>
0

>  <VAL_126>
1

>  <GLN_127>
1

>  <ASP_128>
1

>  <PHE_130>
0

>  <ASP_131>
0

>  <GLU_135>
0

>  <ASP_167>
0

>  <LYS_169>
0

>  <GLU_171>
1

>  <ASN_172>
1

>  <ILE_173>
0

>  <LEU_174>
1

>  <LEU_177>
0

>  <LYS_183>
0

>  <ILE_185>
1

>  <ASP_186>
1

>  <PHE_187>
0

>  <GLY_188>
0

>  <SER_189>
0

>  <ASP_202>
0

>  <GLY_203>
0

>  <THR_204>
0

>  <ARG_205>
0

>  <HOH_334>
1

>  <Inhibitor_flag>
1

$$$$

Actelion Java MolfileCreator 2.0

  0  0  0  0  0  0              0 V3000
M  V30 BEGIN CTAB
M  V30 COUNTS 0 0 0 0 0
M  V30 BEGIN ATOM
M  V30 END ATOM
M  V30 BEGIN BOND
M  V30 END BOND
M  V30 END CTAB
M  END
>  <Inhibitor order by BE>
114

>  <Decoy order by BE>
0

>  <Name>
 CHEMBL1915442 

>  <Binding Energy (BE)>
11,2050

>  <Ligand Efficiency by DW>
0,4040

>  <PIC50>
8,3010

>  <IC50 (um)>
0,0050

>  <Predictive score X5>
1,7690

>  <P class 5>
0,8543

>  <Number of interactions>
17

>  <Class4>
1

>  <Class5>
1

>  <Class6>
1

>  <Class7>
1

>  <Class8>
1

>  <Dummy variable>
1

>  <PRO_42>
0

>  <LEU_43>
0

>  <LEU_44>
1

>  <GLY_45>
1

>  <SER_46>
0

>  <GLY_47>
0

>  <GLY_48>
0

>  <PHE_49>
1

>  <VAL_52>
1

>  <SER_54>
0

>  <ALA_65>
1

>  <ILE_66>
0

>  <LYS_67>
1

>  <VAL_69>
0

>  <ARG_73>
0

>  <ILE_74>
0

>  <SER_75>
0

>  <PRO_87>
0

>  <GLU_89>
0

>  <ILE_104>
1

>  <LEU_120>
1

>  <GLU_121>
1

>  <ARG_122>
1

>  <PRO_123>
0

>  <GLU_124>
0

>  <PRO_125>
0

>  <VAL_126>
1

>  <GLN_127>
1

>  <ASP_128>
1

>  <PHE_130>
0

>  <ASP_131>
0

>  <GLU_135>
0

>  <ASP_167>
0

>  <LYS_169>
0

>  <GLU_171>
0

>  <ASN_172>
0

>  <ILE_173>
0

>  <LEU_174>
1

>  <LEU_177>
0

>  <LYS_183>
0

>  <ILE_185>
1

>  <ASP_186>
1

>  <PHE_187>
0

>  <GLY_188>
0

>  <SER_189>
0

>  <ASP_202>
0

>  <GLY_203>
0

>  <THR_204>
0

>  <ARG_205>
0

>  <HOH_334>
1

>  <Inhibitor_flag>
1

$$$$

Actelion Java MolfileCreator 2.0

  0  0  0  0  0  0              0 V3000
M  V30 BEGIN CTAB
M  V30 COUNTS 0 0 0 0 0
M  V30 BEGIN ATOM
M  V30 END ATOM
M  V30 BEGIN BOND
M  V30 END BOND
M  V30 END CTAB
M  END
>  <Inhibitor order by BE>
115

>  <Decoy order by BE>
0

>  <Name>
 CHEMBL3660034 

>  <Binding Energy (BE)>
11,1980

>  <Ligand Efficiency by DW>
0,3896

>  <PIC50>
8,3010

>  <IC50 (um)>
0,0050

>  <Predictive score X5>
1,6061

>  <P class 5>
0,8329

>  <Number of interactions>
18

>  <Class4>
1

>  <Class5>
1

>  <Class6>
1

>  <Class7>
1

>  <Class8>
1

>  <Dummy variable>
0

>  <PRO_42>
0

>  <LEU_43>
0

>  <LEU_44>
1

>  <GLY_45>
0

>  <SER_46>
0

>  <GLY_47>
0

>  <GLY_48>
0

>  <PHE_49>
1

>  <VAL_52>
1

>  <SER_54>
0

>  <ALA_65>
1

>  <ILE_66>
0

>  <LYS_67>
1

>  <VAL_69>
0

>  <ARG_73>
0

>  <ILE_74>
0

>  <SER_75>
0

>  <PRO_87>
0

>  <GLU_89>
0

>  <ILE_104>
1

>  <LEU_120>
1

>  <GLU_121>
1

>  <ARG_122>
1

>  <PRO_123>
1

>  <GLU_124>
0

>  <PRO_125>
0

>  <VAL_126>
1

>  <GLN_127>
1

>  <ASP_128>
1

>  <PHE_130>
0

>  <ASP_131>
0

>  <GLU_135>
0

>  <ASP_167>
0

>  <LYS_169>
0

>  <GLU_171>
1

>  <ASN_172>
0

>  <ILE_173>
0

>  <LEU_174>
1

>  <LEU_177>
0

>  <LYS_183>
0

>  <ILE_185>
1

>  <ASP_186>
1

>  <PHE_187>
0

>  <GLY_188>
0

>  <SER_189>
0

>  <ASP_202>
0

>  <GLY_203>
0

>  <THR_204>
0

>  <ARG_205>
0

>  <HOH_334>
1

>  <Inhibitor_flag>
1

$$$$

Actelion Java MolfileCreator 2.0

  0  0  0  0  0  0              0 V3000
M  V30 BEGIN CTAB
M  V30 COUNTS 0 0 0 0 0
M  V30 BEGIN ATOM
M  V30 END ATOM
M  V30 BEGIN BOND
M  V30 END BOND
M  V30 END CTAB
M  END
>  <Inhibitor order by BE>
116

>  <Decoy order by BE>
0

>  <Name>
 CHEMBL2017356 

>  <Binding Energy (BE)>
11,1970

>  <Ligand Efficiency by DW>
0,4040

>  <PIC50>
8,2218

>  <IC50 (um)>
0,0060

>  <Predictive score X5>
1,7616

>  <P class 5>
0,8534

>  <Number of interactions>
16

>  <Class4>
1

>  <Class5>
1

>  <Class6>
1

>  <Class7>
1

>  <Class8>
1

>  <Dummy variable>
1

>  <PRO_42>
0

>  <LEU_43>
0

>  <LEU_44>
1

>  <GLY_45>
1

>  <SER_46>
0

>  <GLY_47>
0

>  <GLY_48>
0

>  <PHE_49>
1

>  <VAL_52>
1

>  <SER_54>
0

>  <ALA_65>
1

>  <ILE_66>
0

>  <LYS_67>
1

>  <VAL_69>
0

>  <ARG_73>
0

>  <ILE_74>
0

>  <SER_75>
0

>  <PRO_87>
0

>  <GLU_89>
0

>  <ILE_104>
1

>  <LEU_120>
1

>  <GLU_121>
1

>  <ARG_122>
1

>  <PRO_123>
0

>  <GLU_124>
0

>  <PRO_125>
0

>  <VAL_126>
1

>  <GLN_127>
0

>  <ASP_128>
1

>  <PHE_130>
0

>  <ASP_131>
0

>  <GLU_135>
0

>  <ASP_167>
0

>  <LYS_169>
0

>  <GLU_171>
0

>  <ASN_172>
0

>  <ILE_173>
0

>  <LEU_174>
1

>  <LEU_177>
0

>  <LYS_183>
0

>  <ILE_185>
1

>  <ASP_186>
1

>  <PHE_187>
0

>  <GLY_188>
0

>  <SER_189>
0

>  <ASP_202>
0

>  <GLY_203>
0

>  <THR_204>
0

>  <ARG_205>
0

>  <HOH_334>
1

>  <Inhibitor_flag>
1

$$$$

Actelion Java MolfileCreator 2.0

  0  0  0  0  0  0              0 V3000
M  V30 BEGIN CTAB
M  V30 COUNTS 0 0 0 0 0
M  V30 BEGIN ATOM
M  V30 END ATOM
M  V30 BEGIN BOND
M  V30 END BOND
M  V30 END CTAB
M  END
>  <Inhibitor order by BE>
117

>  <Decoy order by BE>
0

>  <Name>
 CHEMBL1915426 

>  <Binding Energy (BE)>
11,1950

>  <Ligand Efficiency by DW>
0,4040

>  <PIC50>
7,5686

>  <IC50 (um)>
0,0270

>  <Predictive score X5>
2,1427

>  <P class 5>
0,8950

>  <Number of interactions>
18

>  <Class4>
1

>  <Class5>
1

>  <Class6>
1

>  <Class7>
1

>  <Class8>
0

>  <Dummy variable>
1

>  <PRO_42>
0

>  <LEU_43>
0

>  <LEU_44>
1

>  <GLY_45>
1

>  <SER_46>
0

>  <GLY_47>
0

>  <GLY_48>
0

>  <PHE_49>
1

>  <VAL_52>
1

>  <SER_54>
0

>  <ALA_65>
1

>  <ILE_66>
0

>  <LYS_67>
1

>  <VAL_69>
0

>  <ARG_73>
0

>  <ILE_74>
0

>  <SER_75>
0

>  <PRO_87>
0

>  <GLU_89>
0

>  <ILE_104>
1

>  <LEU_120>
1

>  <GLU_121>
1

>  <ARG_122>
1

>  <PRO_123>
1

>  <GLU_124>
0

>  <PRO_125>
0

>  <VAL_126>
1

>  <GLN_127>
1

>  <ASP_128>
1

>  <PHE_130>
0

>  <ASP_131>
0

>  <GLU_135>
0

>  <ASP_167>
0

>  <LYS_169>
0

>  <GLU_171>
0

>  <ASN_172>
0

>  <ILE_173>
0

>  <LEU_174>
1

>  <LEU_177>
0

>  <LYS_183>
0

>  <ILE_185>
1

>  <ASP_186>
1

>  <PHE_187>
0

>  <GLY_188>
0

>  <SER_189>
0

>  <ASP_202>
0

>  <GLY_203>
0

>  <THR_204>
0

>  <ARG_205>
0

>  <HOH_334>
1

>  <Inhibitor_flag>
1

$$$$

Actelion Java MolfileCreator 2.0

  0  0  0  0  0  0              0 V3000
M  V30 BEGIN CTAB
M  V30 COUNTS 0 0 0 0 0
M  V30 BEGIN ATOM
M  V30 END ATOM
M  V30 BEGIN BOND
M  V30 END BOND
M  V30 END CTAB
M  END
>  <Inhibitor order by BE>
118

>  <Decoy order by BE>
0

>  <Name>
 CHEMBL3899005 

>  <Binding Energy (BE)>
11,1940

>  <Ligand Efficiency by DW>
0,4040

>  <PIC50>
4,3558

>  <IC50 (um)>
44,0750

>  <Predictive score X5>
1,2194

>  <P class 5>
0,7720

>  <Number of interactions>
17

>  <Class4>
1

>  <Class5>
0

>  <Class6>
0

>  <Class7>
0

>  <Class8>
0

>  <Dummy variable>
0

>  <PRO_42>
0

>  <LEU_43>
0

>  <LEU_44>
1

>  <GLY_45>
0

>  <SER_46>
0

>  <GLY_47>
0

>  <GLY_48>
0

>  <PHE_49>
1

>  <VAL_52>
1

>  <SER_54>
0

>  <ALA_65>
1

>  <ILE_66>
0

>  <LYS_67>
1

>  <VAL_69>
0

>  <ARG_73>
0

>  <ILE_74>
0

>  <SER_75>
0

>  <PRO_87>
0

>  <GLU_89>
0

>  <ILE_104>
0

>  <LEU_120>
1

>  <GLU_121>
0

>  <ARG_122>
1

>  <PRO_123>
0

>  <GLU_124>
0

>  <PRO_125>
0

>  <VAL_126>
1

>  <GLN_127>
1

>  <ASP_128>
1

>  <PHE_130>
0

>  <ASP_131>
0

>  <GLU_135>
0

>  <ASP_167>
0

>  <LYS_169>
1

>  <GLU_171>
1

>  <ASN_172>
1

>  <ILE_173>
0

>  <LEU_174>
1

>  <LEU_177>
0

>  <LYS_183>
0

>  <ILE_185>
1

>  <ASP_186>
1

>  <PHE_187>
0

>  <GLY_188>
0

>  <SER_189>
0

>  <ASP_202>
0

>  <GLY_203>
0

>  <THR_204>
0

>  <ARG_205>
0

>  <HOH_334>
1

>  <Inhibitor_flag>
1

$$$$

Actelion Java MolfileCreator 2.0

  0  0  0  0  0  0              0 V3000
M  V30 BEGIN CTAB
M  V30 COUNTS 0 0 0 0 0
M  V30 BEGIN ATOM
M  V30 END ATOM
M  V30 BEGIN BOND
M  V30 END BOND
M  V30 END CTAB
M  END
>  <Inhibitor order by BE>
119

>  <Decoy order by BE>
0

>  <Name>
 CHEMBL1952127 

>  <Binding Energy (BE)>
11,1910

>  <Ligand Efficiency by DW>
0,3636

>  <PIC50>
7,1675

>  <IC50 (um)>
0,0680

>  <Predictive score X5>
2,1391

>  <P class 5>
0,8946

>  <Number of interactions>
19

>  <Class4>
1

>  <Class5>
1

>  <Class6>
1

>  <Class7>
1

>  <Class8>
0

>  <Dummy variable>
1

>  <PRO_42>
0

>  <LEU_43>
0

>  <LEU_44>
1

>  <GLY_45>
1

>  <SER_46>
0

>  <GLY_47>
0

>  <GLY_48>
0

>  <PHE_49>
1

>  <VAL_52>
1

>  <SER_54>
0

>  <ALA_65>
1

>  <ILE_66>
0

>  <LYS_67>
1

>  <VAL_69>
0

>  <ARG_73>
0

>  <ILE_74>
0

>  <SER_75>
0

>  <PRO_87>
0

>  <GLU_89>
0

>  <ILE_104>
1

>  <LEU_120>
1

>  <GLU_121>
1

>  <ARG_122>
1

>  <PRO_123>
1

>  <GLU_124>
0

>  <PRO_125>
0

>  <VAL_126>
1

>  <GLN_127>
0

>  <ASP_128>
1

>  <PHE_130>
1

>  <ASP_131>
0

>  <GLU_135>
0

>  <ASP_167>
0

>  <LYS_169>
0

>  <GLU_171>
1

>  <ASN_172>
0

>  <ILE_173>
0

>  <LEU_174>
1

>  <LEU_177>
0

>  <LYS_183>
0

>  <ILE_185>
1

>  <ASP_186>
1

>  <PHE_187>
0

>  <GLY_188>
0

>  <SER_189>
0

>  <ASP_202>
0

>  <GLY_203>
0

>  <THR_204>
0

>  <ARG_205>
0

>  <HOH_334>
1

>  <Inhibitor_flag>
1

$$$$

Actelion Java MolfileCreator 2.0

  0  0  0  0  0  0              0 V3000
M  V30 BEGIN CTAB
M  V30 COUNTS 0 0 0 0 0
M  V30 BEGIN ATOM
M  V30 END ATOM
M  V30 BEGIN BOND
M  V30 END BOND
M  V30 END CTAB
M  END
>  <Inhibitor order by BE>
120

>  <Decoy order by BE>
0

>  <Name>
 CHEMBL3926288 

>  <Binding Energy (BE)>
11,1890

>  <Ligand Efficiency by DW>
0,3636

>  <PIC50>
6,9781

>  <IC50 (um)>
0,1052

>  <Predictive score X5>
2,1372

>  <P class 5>
0,8945

>  <Number of interactions>
21

>  <Class4>
1

>  <Class5>
1

>  <Class6>
1

>  <Class7>
0

>  <Class8>
0

>  <Dummy variable>
1

>  <PRO_42>
0

>  <LEU_43>
0

>  <LEU_44>
1

>  <GLY_45>
1

>  <SER_46>
0

>  <GLY_47>
0

>  <GLY_48>
0

>  <PHE_49>
1

>  <VAL_52>
1

>  <SER_54>
0

>  <ALA_65>
1

>  <ILE_66>
0

>  <LYS_67>
1

>  <VAL_69>
0

>  <ARG_73>
0

>  <ILE_74>
0

>  <SER_75>
0

>  <PRO_87>
0

>  <GLU_89>
0

>  <ILE_104>
1

>  <LEU_120>
1

>  <GLU_121>
1

>  <ARG_122>
1

>  <PRO_123>
1

>  <GLU_124>
0

>  <PRO_125>
0

>  <VAL_126>
1

>  <GLN_127>
1

>  <ASP_128>
1

>  <PHE_130>
0

>  <ASP_131>
0

>  <GLU_135>
0

>  <ASP_167>
0

>  <LYS_169>
1

>  <GLU_171>
1

>  <ASN_172>
1

>  <ILE_173>
0

>  <LEU_174>
1

>  <LEU_177>
0

>  <LYS_183>
0

>  <ILE_185>
1

>  <ASP_186>
1

>  <PHE_187>
0

>  <GLY_188>
0

>  <SER_189>
0

>  <ASP_202>
0

>  <GLY_203>
0

>  <THR_204>
0

>  <ARG_205>
0

>  <HOH_334>
1

>  <Inhibitor_flag>
1

$$$$

Actelion Java MolfileCreator 2.0

  0  0  0  0  0  0              0 V3000
M  V30 BEGIN CTAB
M  V30 COUNTS 0 0 0 0 0
M  V30 BEGIN ATOM
M  V30 END ATOM
M  V30 BEGIN BOND
M  V30 END BOND
M  V30 END CTAB
M  END
>  <Inhibitor order by BE>
121

>  <Decoy order by BE>
0

>  <Name>
 CHEMBL3393716 

>  <Binding Energy (BE)>
11,1830

>  <Ligand Efficiency by DW>
0,3409

>  <PIC50>
9,6990

>  <IC50 (um)>
0,0002

>  <Predictive score X5>
2,1317

>  <P class 5>
0,8939

>  <Number of interactions>
21

>  <Class4>
1

>  <Class5>
1

>  <Class6>
1

>  <Class7>
1

>  <Class8>
1

>  <Dummy variable>
1

>  <PRO_42>
0

>  <LEU_43>
0

>  <LEU_44>
1

>  <GLY_45>
1

>  <SER_46>
0

>  <GLY_47>
0

>  <GLY_48>
0

>  <PHE_49>
1

>  <VAL_52>
1

>  <SER_54>
0

>  <ALA_65>
1

>  <ILE_66>
0

>  <LYS_67>
1

>  <VAL_69>
0

>  <ARG_73>
0

>  <ILE_74>
0

>  <SER_75>
0

>  <PRO_87>
0

>  <GLU_89>
1

>  <ILE_104>
1

>  <LEU_120>
1

>  <GLU_121>
1

>  <ARG_122>
1

>  <PRO_123>
1

>  <GLU_124>
0

>  <PRO_125>
0

>  <VAL_126>
1

>  <GLN_127>
1

>  <ASP_128>
1

>  <PHE_130>
0

>  <ASP_131>
0

>  <GLU_135>
0

>  <ASP_167>
0

>  <LYS_169>
0

>  <GLU_171>
1

>  <ASN_172>
1

>  <ILE_173>
0

>  <LEU_174>
1

>  <LEU_177>
0

>  <LYS_183>
0

>  <ILE_185>
1

>  <ASP_186>
1

>  <PHE_187>
0

>  <GLY_188>
0

>  <SER_189>
0

>  <ASP_202>
0

>  <GLY_203>
0

>  <THR_204>
0

>  <ARG_205>
0

>  <HOH_334>
1

>  <Inhibitor_flag>
1

$$$$

Actelion Java MolfileCreator 2.0

  0  0  0  0  0  0              0 V3000
M  V30 BEGIN CTAB
M  V30 COUNTS 0 0 0 0 0
M  V30 BEGIN ATOM
M  V30 END ATOM
M  V30 BEGIN BOND
M  V30 END BOND
M  V30 END CTAB
M  END
>  <Inhibitor order by BE>
122

>  <Decoy order by BE>
0

>  <Name>
 CHEMBL3687453 

>  <Binding Energy (BE)>
11,1780

>  <Ligand Efficiency by DW>
0,3030

>  <PIC50>
4,5012

>  <IC50 (um)>
31,5330

>  <Predictive score X5>
2,1271

>  <P class 5>
0,8935

>  <Number of interactions>
21

>  <Class4>
1

>  <Class5>
0

>  <Class6>
0

>  <Class7>
0

>  <Class8>
0

>  <Dummy variable>
1

>  <PRO_42>
0

>  <LEU_43>
0

>  <LEU_44>
1

>  <GLY_45>
1

>  <SER_46>
0

>  <GLY_47>
0

>  <GLY_48>
0

>  <PHE_49>
1

>  <VAL_52>
1

>  <SER_54>
0

>  <ALA_65>
1

>  <ILE_66>
0

>  <LYS_67>
1

>  <VAL_69>
0

>  <ARG_73>
0

>  <ILE_74>
0

>  <SER_75>
0

>  <PRO_87>
0

>  <GLU_89>
0

>  <ILE_104>
1

>  <LEU_120>
1

>  <GLU_121>
1

>  <ARG_122>
1

>  <PRO_123>
1

>  <GLU_124>
0

>  <PRO_125>
0

>  <VAL_126>
1

>  <GLN_127>
1

>  <ASP_128>
1

>  <PHE_130>
1

>  <ASP_131>
0

>  <GLU_135>
0

>  <ASP_167>
0

>  <LYS_169>
0

>  <GLU_171>
1

>  <ASN_172>
1

>  <ILE_173>
0

>  <LEU_174>
1

>  <LEU_177>
0

>  <LYS_183>
0

>  <ILE_185>
1

>  <ASP_186>
1

>  <PHE_187>
0

>  <GLY_188>
0

>  <SER_189>
0

>  <ASP_202>
0

>  <GLY_203>
0

>  <THR_204>
0

>  <ARG_205>
0

>  <HOH_334>
1

>  <Inhibitor_flag>
1

$$$$

Actelion Java MolfileCreator 2.0

  0  0  0  0  0  0              0 V3000
M  V30 BEGIN CTAB
M  V30 COUNTS 0 0 0 0 0
M  V30 BEGIN ATOM
M  V30 END ATOM
M  V30 BEGIN BOND
M  V30 END BOND
M  V30 END CTAB
M  END
>  <Inhibitor order by BE>
123

>  <Decoy order by BE>
0

>  <Name>
 CHEMBL3393718 

>  <Binding Energy (BE)>
11,1780

>  <Ligand Efficiency by DW>
0,3208

>  <PIC50>
9,3010

>  <IC50 (um)>
0,0005

>  <Predictive score X5>
2,1271

>  <P class 5>
0,8935

>  <Number of interactions>
21

>  <Class4>
1

>  <Class5>
1

>  <Class6>
1

>  <Class7>
1

>  <Class8>
1

>  <Dummy variable>
0

>  <PRO_42>
0

>  <LEU_43>
0

>  <LEU_44>
1

>  <GLY_45>
1

>  <SER_46>
0

>  <GLY_47>
0

>  <GLY_48>
0

>  <PHE_49>
1

>  <VAL_52>
1

>  <SER_54>
0

>  <ALA_65>
1

>  <ILE_66>
0

>  <LYS_67>
1

>  <VAL_69>
0

>  <ARG_73>
0

>  <ILE_74>
0

>  <SER_75>
0

>  <PRO_87>
0

>  <GLU_89>
1

>  <ILE_104>
1

>  <LEU_120>
1

>  <GLU_121>
1

>  <ARG_122>
1

>  <PRO_123>
1

>  <GLU_124>
0

>  <PRO_125>
0

>  <VAL_126>
1

>  <GLN_127>
1

>  <ASP_128>
1

>  <PHE_130>
0

>  <ASP_131>
0

>  <GLU_135>
0

>  <ASP_167>
0

>  <LYS_169>
0

>  <GLU_171>
1

>  <ASN_172>
1

>  <ILE_173>
0

>  <LEU_174>
1

>  <LEU_177>
0

>  <LYS_183>
0

>  <ILE_185>
1

>  <ASP_186>
1

>  <PHE_187>
0

>  <GLY_188>
0

>  <SER_189>
0

>  <ASP_202>
0

>  <GLY_203>
0

>  <THR_204>
0

>  <ARG_205>
0

>  <HOH_334>
1

>  <Inhibitor_flag>
1

$$$$

Actelion Java MolfileCreator 2.0

  0  0  0  0  0  0              0 V3000
M  V30 BEGIN CTAB
M  V30 COUNTS 0 0 0 0 0
M  V30 BEGIN ATOM
M  V30 END ATOM
M  V30 BEGIN BOND
M  V30 END BOND
M  V30 END CTAB
M  END
>  <Inhibitor order by BE>
124

>  <Decoy order by BE>
0

>  <Name>
 CHEMBL3899619 

>  <Binding Energy (BE)>
11,1690

>  <Ligand Efficiency by DW>
0,3896

>  <PIC50>
7,4413

>  <IC50 (um)>
0,0362

>  <Predictive score X5>
1,5794

>  <P class 5>
0,8291

>  <Number of interactions>
18

>  <Class4>
1

>  <Class5>
1

>  <Class6>
1

>  <Class7>
1

>  <Class8>
0

>  <Dummy variable>
0

>  <PRO_42>
0

>  <LEU_43>
0

>  <LEU_44>
1

>  <GLY_45>
0

>  <SER_46>
0

>  <GLY_47>
0

>  <GLY_48>
0

>  <PHE_49>
1

>  <VAL_52>
1

>  <SER_54>
0

>  <ALA_65>
1

>  <ILE_66>
0

>  <LYS_67>
1

>  <VAL_69>
0

>  <ARG_73>
0

>  <ILE_74>
0

>  <SER_75>
0

>  <PRO_87>
0

>  <GLU_89>
0

>  <ILE_104>
0

>  <LEU_120>
1

>  <GLU_121>
1

>  <ARG_122>
1

>  <PRO_123>
1

>  <GLU_124>
0

>  <PRO_125>
0

>  <VAL_126>
1

>  <GLN_127>
1

>  <ASP_128>
1

>  <PHE_130>
0

>  <ASP_131>
0

>  <GLU_135>
0

>  <ASP_167>
0

>  <LYS_169>
0

>  <GLU_171>
1

>  <ASN_172>
1

>  <ILE_173>
0

>  <LEU_174>
1

>  <LEU_177>
0

>  <LYS_183>
0

>  <ILE_185>
1

>  <ASP_186>
1

>  <PHE_187>
0

>  <GLY_188>
0

>  <SER_189>
0

>  <ASP_202>
0

>  <GLY_203>
0

>  <THR_204>
0

>  <ARG_205>
0

>  <HOH_334>
1

>  <Inhibitor_flag>
1

$$$$

Actelion Java MolfileCreator 2.0

  0  0  0  0  0  0              0 V3000
M  V30 BEGIN CTAB
M  V30 COUNTS 0 0 0 0 0
M  V30 BEGIN ATOM
M  V30 END ATOM
M  V30 BEGIN BOND
M  V30 END BOND
M  V30 END CTAB
M  END
>  <Inhibitor order by BE>
125

>  <Decoy order by BE>
0

>  <Name>
 CHEMBL3660042 

>  <Binding Energy (BE)>
11,1680

>  <Ligand Efficiency by DW>
0,3762

>  <PIC50>
7,9208

>  <IC50 (um)>
0,0120

>  <Predictive score X5>
1,5784

>  <P class 5>
0,8290

>  <Number of interactions>
17

>  <Class4>
1

>  <Class5>
1

>  <Class6>
1

>  <Class7>
1

>  <Class8>
0

>  <Dummy variable>
1

>  <PRO_42>
0

>  <LEU_43>
0

>  <LEU_44>
1

>  <GLY_45>
0

>  <SER_46>
0

>  <GLY_47>
0

>  <GLY_48>
0

>  <PHE_49>
1

>  <VAL_52>
1

>  <SER_54>
0

>  <ALA_65>
1

>  <ILE_66>
0

>  <LYS_67>
1

>  <VAL_69>
0

>  <ARG_73>
0

>  <ILE_74>
0

>  <SER_75>
0

>  <PRO_87>
0

>  <GLU_89>
0

>  <ILE_104>
1

>  <LEU_120>
1

>  <GLU_121>
1

>  <ARG_122>
1

>  <PRO_123>
1

>  <GLU_124>
0

>  <PRO_125>
0

>  <VAL_126>
1

>  <GLN_127>
0

>  <ASP_128>
1

>  <PHE_130>
0

>  <ASP_131>
0

>  <GLU_135>
0

>  <ASP_167>
0

>  <LYS_169>
0

>  <GLU_171>
1

>  <ASN_172>
0

>  <ILE_173>
0

>  <LEU_174>
1

>  <LEU_177>
0

>  <LYS_183>
0

>  <ILE_185>
1

>  <ASP_186>
1

>  <PHE_187>
0

>  <GLY_188>
0

>  <SER_189>
0

>  <ASP_202>
0

>  <GLY_203>
0

>  <THR_204>
0

>  <ARG_205>
0

>  <HOH_334>
1

>  <Inhibitor_flag>
1

$$$$

Actelion Java MolfileCreator 2.0

  0  0  0  0  0  0              0 V3000
M  V30 BEGIN CTAB
M  V30 COUNTS 0 0 0 0 0
M  V30 BEGIN ATOM
M  V30 END ATOM
M  V30 BEGIN BOND
M  V30 END BOND
M  V30 END CTAB
M  END
>  <Inhibitor order by BE>
126

>  <Decoy order by BE>
0

>  <Name>
 CHEMBL3652020 

>  <Binding Energy (BE)>
11,1680

>  <Ligand Efficiency by DW>
0,3030

>  <PIC50>
8,6990

>  <IC50 (um)>
0,0020

>  <Predictive score X5>
2,8788

>  <P class 5>
0,9468

>  <Number of interactions>
22

>  <Class4>
1

>  <Class5>
1

>  <Class6>
1

>  <Class7>
1

>  <Class8>
1

>  <Dummy variable>
0

>  <PRO_42>
0

>  <LEU_43>
0

>  <LEU_44>
1

>  <GLY_45>
1

>  <SER_46>
0

>  <GLY_47>
0

>  <GLY_48>
0

>  <PHE_49>
1

>  <VAL_52>
1

>  <SER_54>
0

>  <ALA_65>
1

>  <ILE_66>
0

>  <LYS_67>
1

>  <VAL_69>
0

>  <ARG_73>
0

>  <ILE_74>
0

>  <SER_75>
0

>  <PRO_87>
0

>  <GLU_89>
1

>  <ILE_104>
1

>  <LEU_120>
1

>  <GLU_121>
1

>  <ARG_122>
1

>  <PRO_123>
1

>  <GLU_124>
0

>  <PRO_125>
0

>  <VAL_126>
1

>  <GLN_127>
0

>  <ASP_128>
1

>  <PHE_130>
0

>  <ASP_131>
1

>  <GLU_135>
0

>  <ASP_167>
0

>  <LYS_169>
1

>  <GLU_171>
1

>  <ASN_172>
1

>  <ILE_173>
0

>  <LEU_174>
1

>  <LEU_177>
0

>  <LYS_183>
0

>  <ILE_185>
1

>  <ASP_186>
1

>  <PHE_187>
0

>  <GLY_188>
0

>  <SER_189>
0

>  <ASP_202>
0

>  <GLY_203>
0

>  <THR_204>
0

>  <ARG_205>
0

>  <HOH_334>
1

>  <Inhibitor_flag>
1

$$$$

Actelion Java MolfileCreator 2.0

  0  0  0  0  0  0              0 V3000
M  V30 BEGIN CTAB
M  V30 COUNTS 0 0 0 0 0
M  V30 BEGIN ATOM
M  V30 END ATOM
M  V30 BEGIN BOND
M  V30 END BOND
M  V30 END CTAB
M  END
>  <Inhibitor order by BE>
127

>  <Decoy order by BE>
0

>  <Name>
 CHEMBL3918273 

>  <Binding Energy (BE)>
11,1670

>  <Ligand Efficiency by DW>
0,3636

>  <PIC50>
9,6990

>  <IC50 (um)>
0,0002

>  <Predictive score X5>
2,4949

>  <P class 5>
0,9238

>  <Number of interactions>
20

>  <Class4>
1

>  <Class5>
1

>  <Class6>
1

>  <Class7>
1

>  <Class8>
1

>  <Dummy variable>
0

>  <PRO_42>
0

>  <LEU_43>
0

>  <LEU_44>
1

>  <GLY_45>
1

>  <SER_46>
1

>  <GLY_47>
0

>  <GLY_48>
0

>  <PHE_49>
1

>  <VAL_52>
1

>  <SER_54>
0

>  <ALA_65>
1

>  <ILE_66>
0

>  <LYS_67>
1

>  <VAL_69>
0

>  <ARG_73>
0

>  <ILE_74>
0

>  <SER_75>
0

>  <PRO_87>
0

>  <GLU_89>
0

>  <ILE_104>
0

>  <LEU_120>
1

>  <GLU_121>
0

>  <ARG_122>
1

>  <PRO_123>
0

>  <GLU_124>
0

>  <PRO_125>
0

>  <VAL_126>
1

>  <GLN_127>
1

>  <ASP_128>
1

>  <PHE_130>
1

>  <ASP_131>
1

>  <GLU_135>
0

>  <ASP_167>
0

>  <LYS_169>
0

>  <GLU_171>
1

>  <ASN_172>
1

>  <ILE_173>
0

>  <LEU_174>
1

>  <LEU_177>
0

>  <LYS_183>
0

>  <ILE_185>
1

>  <ASP_186>
1

>  <PHE_187>
0

>  <GLY_188>
0

>  <SER_189>
0

>  <ASP_202>
0

>  <GLY_203>
0

>  <THR_204>
0

>  <ARG_205>
0

>  <HOH_334>
1

>  <Inhibitor_flag>
1

$$$$

Actelion Java MolfileCreator 2.0

  0  0  0  0  0  0              0 V3000
M  V30 BEGIN CTAB
M  V30 COUNTS 0 0 0 0 0
M  V30 BEGIN ATOM
M  V30 END ATOM
M  V30 BEGIN BOND
M  V30 END BOND
M  V30 END CTAB
M  END
>  <Inhibitor order by BE>
128

>  <Decoy order by BE>
0

>  <Name>
 CHEMBL3685743 

>  <Binding Energy (BE)>
11,1650

>  <Ligand Efficiency by DW>
0,3306

>  <PIC50>
5,3279

>  <IC50 (um)>
4,7000

>  <Predictive score X5>
2,8761

>  <P class 5>
0,9467

>  <Number of interactions>
19

>  <Class4>
1

>  <Class5>
1

>  <Class6>
0

>  <Class7>
0

>  <Class8>
0

>  <Dummy variable>
1

>  <PRO_42>
0

>  <LEU_43>
0

>  <LEU_44>
1

>  <GLY_45>
1

>  <SER_46>
0

>  <GLY_47>
0

>  <GLY_48>
0

>  <PHE_49>
1

>  <VAL_52>
1

>  <SER_54>
0

>  <ALA_65>
1

>  <ILE_66>
0

>  <LYS_67>
1

>  <VAL_69>
0

>  <ARG_73>
0

>  <ILE_74>
0

>  <SER_75>
0

>  <PRO_87>
0

>  <GLU_89>
0

>  <ILE_104>
1

>  <LEU_120>
1

>  <GLU_121>
1

>  <ARG_122>
1

>  <PRO_123>
1

>  <GLU_124>
0

>  <PRO_125>
0

>  <VAL_126>
1

>  <GLN_127>
1

>  <ASP_128>
1

>  <PHE_130>
0

>  <ASP_131>
1

>  <GLU_135>
0

>  <ASP_167>
0

>  <LYS_169>
0

>  <GLU_171>
0

>  <ASN_172>
0

>  <ILE_173>
0

>  <LEU_174>
1

>  <LEU_177>
0

>  <LYS_183>
0

>  <ILE_185>
1

>  <ASP_186>
1

>  <PHE_187>
0

>  <GLY_188>
0

>  <SER_189>
0

>  <ASP_202>
0

>  <GLY_203>
0

>  <THR_204>
0

>  <ARG_205>
0

>  <HOH_334>
1

>  <Inhibitor_flag>
1

$$$$

Actelion Java MolfileCreator 2.0

  0  0  0  0  0  0              0 V3000
M  V30 BEGIN CTAB
M  V30 COUNTS 0 0 0 0 0
M  V30 BEGIN ATOM
M  V30 END ATOM
M  V30 BEGIN BOND
M  V30 END BOND
M  V30 END CTAB
M  END
>  <Inhibitor order by BE>
129

>  <Decoy order by BE>
0

>  <Name>
 CHEMBL4103770 

>  <Binding Energy (BE)>
11,1620

>  <Ligand Efficiency by DW>
0,3209

>  <PIC50>
5,8327

>  <IC50 (um)>
1,4700

>  <Predictive score X5>
1,1954

>  <P class 5>
0,7677

>  <Number of interactions>
16

>  <Class4>
1

>  <Class5>
1

>  <Class6>
0

>  <Class7>
0

>  <Class8>
0

>  <Dummy variable>
1

>  <PRO_42>
0

>  <LEU_43>
0

>  <LEU_44>
1

>  <GLY_45>
0

>  <SER_46>
0

>  <GLY_47>
0

>  <GLY_48>
0

>  <PHE_49>
1

>  <VAL_52>
1

>  <SER_54>
0

>  <ALA_65>
1

>  <ILE_66>
0

>  <LYS_67>
1

>  <VAL_69>
0

>  <ARG_73>
0

>  <ILE_74>
0

>  <SER_75>
0

>  <PRO_87>
0

>  <GLU_89>
0

>  <ILE_104>
0

>  <LEU_120>
0

>  <GLU_121>
0

>  <ARG_122>
1

>  <PRO_123>
0

>  <GLU_124>
0

>  <PRO_125>
0

>  <VAL_126>
1

>  <GLN_127>
1

>  <ASP_128>
1

>  <PHE_130>
0

>  <ASP_131>
1

>  <GLU_135>
0

>  <ASP_167>
0

>  <LYS_169>
1

>  <GLU_171>
1

>  <ASN_172>
1

>  <ILE_173>
0

>  <LEU_174>
1

>  <LEU_177>
0

>  <LYS_183>
0

>  <ILE_185>
1

>  <ASP_186>
1

>  <PHE_187>
0

>  <GLY_188>
0

>  <SER_189>
0

>  <ASP_202>
0

>  <GLY_203>
0

>  <THR_204>
0

>  <ARG_205>
0

>  <HOH_334>
0

>  <Inhibitor_flag>
1

$$$$

Actelion Java MolfileCreator 2.0

  0  0  0  0  0  0              0 V3000
M  V30 BEGIN CTAB
M  V30 COUNTS 0 0 0 0 0
M  V30 BEGIN ATOM
M  V30 END ATOM
M  V30 BEGIN BOND
M  V30 END BOND
M  V30 END CTAB
M  END
>  <Inhibitor order by BE>
130

>  <Decoy order by BE>
0

>  <Name>
 CHEMBL1915445 

>  <Binding Energy (BE)>
11,1600

>  <Ligand Efficiency by DW>
0,3896

>  <PIC50>
8,6990

>  <IC50 (um)>
0,0020

>  <Predictive score X5>
1,1880

>  <P class 5>
0,7664

>  <Number of interactions>
16

>  <Class4>
1

>  <Class5>
1

>  <Class6>
1

>  <Class7>
1

>  <Class8>
1

>  <Dummy variable>
0

>  <PRO_42>
0

>  <LEU_43>
0

>  <LEU_44>
1

>  <GLY_45>
0

>  <SER_46>
0

>  <GLY_47>
0

>  <GLY_48>
0

>  <PHE_49>
1

>  <VAL_52>
1

>  <SER_54>
0

>  <ALA_65>
1

>  <ILE_66>
0

>  <LYS_67>
1

>  <VAL_69>
0

>  <ARG_73>
0

>  <ILE_74>
0

>  <SER_75>
0

>  <PRO_87>
0

>  <GLU_89>
0

>  <ILE_104>
1

>  <LEU_120>
1

>  <GLU_121>
0

>  <ARG_122>
1

>  <PRO_123>
0

>  <GLU_124>
0

>  <PRO_125>
0

>  <VAL_126>
1

>  <GLN_127>
1

>  <ASP_128>
1

>  <PHE_130>
0

>  <ASP_131>
0

>  <GLU_135>
0

>  <ASP_167>
0

>  <LYS_169>
0

>  <GLU_171>
1

>  <ASN_172>
0

>  <ILE_173>
0

>  <LEU_174>
1

>  <LEU_177>
0

>  <LYS_183>
0

>  <ILE_185>
1

>  <ASP_186>
1

>  <PHE_187>
0

>  <GLY_188>
0

>  <SER_189>
0

>  <ASP_202>
0

>  <GLY_203>
0

>  <THR_204>
0

>  <ARG_205>
0

>  <HOH_334>
1

>  <Inhibitor_flag>
1

$$$$

Actelion Java MolfileCreator 2.0

  0  0  0  0  0  0              0 V3000
M  V30 BEGIN CTAB
M  V30 COUNTS 0 0 0 0 0
M  V30 BEGIN ATOM
M  V30 END ATOM
M  V30 BEGIN BOND
M  V30 END BOND
M  V30 END CTAB
M  END
>  <Inhibitor order by BE>
131

>  <Decoy order by BE>
0

>  <Name>
 CHEMBL3920197 

>  <Binding Energy (BE)>
11,1550

>  <Ligand Efficiency by DW>
0,3519

>  <PIC50>
8,5229

>  <IC50 (um)>
0,0030

>  <Predictive score X5>
2,8668

>  <P class 5>
0,9462

>  <Number of interactions>
21

>  <Class4>
1

>  <Class5>
1

>  <Class6>
1

>  <Class7>
1

>  <Class8>
1

>  <Dummy variable>
0

>  <PRO_42>
0

>  <LEU_43>
0

>  <LEU_44>
1

>  <GLY_45>
1

>  <SER_46>
0

>  <GLY_47>
0

>  <GLY_48>
0

>  <PHE_49>
1

>  <VAL_52>
1

>  <SER_54>
0

>  <ALA_65>
1

>  <ILE_66>
0

>  <LYS_67>
1

>  <VAL_69>
0

>  <ARG_73>
0

>  <ILE_74>
0

>  <SER_75>
0

>  <PRO_87>
0

>  <GLU_89>
0

>  <ILE_104>
1

>  <LEU_120>
1

>  <GLU_121>
1

>  <ARG_122>
1

>  <PRO_123>
1

>  <GLU_124>
0

>  <PRO_125>
0

>  <VAL_126>
1

>  <GLN_127>
0

>  <ASP_128>
1

>  <PHE_130>
1

>  <ASP_131>
1

>  <GLU_135>
0

>  <ASP_167>
0

>  <LYS_169>
0

>  <GLU_171>
1

>  <ASN_172>
1

>  <ILE_173>
0

>  <LEU_174>
1

>  <LEU_177>
0

>  <LYS_183>
0

>  <ILE_185>
1

>  <ASP_186>
1

>  <PHE_187>
0

>  <GLY_188>
0

>  <SER_189>
0

>  <ASP_202>
0

>  <GLY_203>
0

>  <THR_204>
0

>  <ARG_205>
0

>  <HOH_334>
1

>  <Inhibitor_flag>
1

$$$$

Actelion Java MolfileCreator 2.0

  0  0  0  0  0  0              0 V3000
M  V30 BEGIN CTAB
M  V30 COUNTS 0 0 0 0 0
M  V30 BEGIN ATOM
M  V30 END ATOM
M  V30 BEGIN BOND
M  V30 END BOND
M  V30 END CTAB
M  END
>  <Inhibitor order by BE>
132

>  <Decoy order by BE>
0

>  <Name>
 CHEMBL1915437 

>  <Binding Energy (BE)>
11,1550

>  <Ligand Efficiency by DW>
0,4041

>  <PIC50>
7,5528

>  <IC50 (um)>
0,0280

>  <Predictive score X5>
1,7228

>  <P class 5>
0,8485

>  <Number of interactions>
15

>  <Class4>
1

>  <Class5>
1

>  <Class6>
1

>  <Class7>
1

>  <Class8>
0

>  <Dummy variable>
0

>  <PRO_42>
0

>  <LEU_43>
0

>  <LEU_44>
1

>  <GLY_45>
1

>  <SER_46>
0

>  <GLY_47>
0

>  <GLY_48>
0

>  <PHE_49>
1

>  <VAL_52>
1

>  <SER_54>
0

>  <ALA_65>
1

>  <ILE_66>
0

>  <LYS_67>
1

>  <VAL_69>
0

>  <ARG_73>
0

>  <ILE_74>
0

>  <SER_75>
0

>  <PRO_87>
0

>  <GLU_89>
0

>  <ILE_104>
1

>  <LEU_120>
1

>  <GLU_121>
1

>  <ARG_122>
1

>  <PRO_123>
0

>  <GLU_124>
0

>  <PRO_125>
0

>  <VAL_126>
1

>  <GLN_127>
0

>  <ASP_128>
0

>  <PHE_130>
0

>  <ASP_131>
0

>  <GLU_135>
0

>  <ASP_167>
0

>  <LYS_169>
0

>  <GLU_171>
0

>  <ASN_172>
0

>  <ILE_173>
0

>  <LEU_174>
1

>  <LEU_177>
0

>  <LYS_183>
0

>  <ILE_185>
1

>  <ASP_186>
1

>  <PHE_187>
0

>  <GLY_188>
0

>  <SER_189>
0

>  <ASP_202>
0

>  <GLY_203>
0

>  <THR_204>
0

>  <ARG_205>
0

>  <HOH_334>
1

>  <Inhibitor_flag>
1

$$$$

Actelion Java MolfileCreator 2.0

  0  0  0  0  0  0              0 V3000
M  V30 BEGIN CTAB
M  V30 COUNTS 0 0 0 0 0
M  V30 BEGIN ATOM
M  V30 END ATOM
M  V30 BEGIN BOND
M  V30 END BOND
M  V30 END CTAB
M  END
>  <Inhibitor order by BE>
133

>  <Decoy order by BE>
0

>  <Name>
 CHEMBL1915427 

>  <Binding Energy (BE)>
11,1550

>  <Ligand Efficiency by DW>
0,4041

>  <PIC50>
6,6421

>  <IC50 (um)>
0,2280

>  <Predictive score X5>
1,7228

>  <P class 5>
0,8485

>  <Number of interactions>
17

>  <Class4>
1

>  <Class5>
1

>  <Class6>
1

>  <Class7>
0

>  <Class8>
0

>  <Dummy variable>
1

>  <PRO_42>
0

>  <LEU_43>
0

>  <LEU_44>
1

>  <GLY_45>
1

>  <SER_46>
0

>  <GLY_47>
0

>  <GLY_48>
0

>  <PHE_49>
1

>  <VAL_52>
1

>  <SER_54>
0

>  <ALA_65>
1

>  <ILE_66>
0

>  <LYS_67>
1

>  <VAL_69>
0

>  <ARG_73>
0

>  <ILE_74>
0

>  <SER_75>
0

>  <PRO_87>
0

>  <GLU_89>
0

>  <ILE_104>
1

>  <LEU_120>
1

>  <GLU_121>
1

>  <ARG_122>
1

>  <PRO_123>
0

>  <GLU_124>
0

>  <PRO_125>
0

>  <VAL_126>
1

>  <GLN_127>
1

>  <ASP_128>
1

>  <PHE_130>
0

>  <ASP_131>
0

>  <GLU_135>
0

>  <ASP_167>
0

>  <LYS_169>
0

>  <GLU_171>
0

>  <ASN_172>
0

>  <ILE_173>
0

>  <LEU_174>
1

>  <LEU_177>
0

>  <LYS_183>
0

>  <ILE_185>
1

>  <ASP_186>
1

>  <PHE_187>
0

>  <GLY_188>
0

>  <SER_189>
0

>  <ASP_202>
0

>  <GLY_203>
0

>  <THR_204>
0

>  <ARG_205>
0

>  <HOH_334>
1

>  <Inhibitor_flag>
1

$$$$

Actelion Java MolfileCreator 2.0

  0  0  0  0  0  0              0 V3000
M  V30 BEGIN CTAB
M  V30 COUNTS 0 0 0 0 0
M  V30 BEGIN ATOM
M  V30 END ATOM
M  V30 BEGIN BOND
M  V30 END BOND
M  V30 END CTAB
M  END
>  <Inhibitor order by BE>
134

>  <Decoy order by BE>
0

>  <Name>
 CHEMBL3972727 

>  <Binding Energy (BE)>
11,1530

>  <Ligand Efficiency by DW>
0,3896

>  <PIC50>
7,4268

>  <IC50 (um)>
0,0374

>  <Predictive score X5>
2,1040

>  <P class 5>
0,8913

>  <Number of interactions>
17

>  <Class4>
1

>  <Class5>
1

>  <Class6>
1

>  <Class7>
1

>  <Class8>
0

>  <Dummy variable>
1

>  <PRO_42>
0

>  <LEU_43>
0

>  <LEU_44>
1

>  <GLY_45>
1

>  <SER_46>
0

>  <GLY_47>
0

>  <GLY_48>
0

>  <PHE_49>
1

>  <VAL_52>
1

>  <SER_54>
0

>  <ALA_65>
1

>  <ILE_66>
0

>  <LYS_67>
1

>  <VAL_69>
0

>  <ARG_73>
0

>  <ILE_74>
0

>  <SER_75>
0

>  <PRO_87>
0

>  <GLU_89>
1

>  <ILE_104>
1

>  <LEU_120>
1

>  <GLU_121>
1

>  <ARG_122>
1

>  <PRO_123>
1

>  <GLU_124>
0

>  <PRO_125>
0

>  <VAL_126>
1

>  <GLN_127>
0

>  <ASP_128>
0

>  <PHE_130>
0

>  <ASP_131>
0

>  <GLU_135>
0

>  <ASP_167>
0

>  <LYS_169>
0

>  <GLU_171>
0

>  <ASN_172>
0

>  <ILE_173>
0

>  <LEU_174>
1

>  <LEU_177>
0

>  <LYS_183>
0

>  <ILE_185>
1

>  <ASP_186>
1

>  <PHE_187>
0

>  <GLY_188>
0

>  <SER_189>
0

>  <ASP_202>
0

>  <GLY_203>
0

>  <THR_204>
0

>  <ARG_205>
0

>  <HOH_334>
1

>  <Inhibitor_flag>
1

$$$$

Actelion Java MolfileCreator 2.0

  0  0  0  0  0  0              0 V3000
M  V30 BEGIN CTAB
M  V30 COUNTS 0 0 0 0 0
M  V30 BEGIN ATOM
M  V30 END ATOM
M  V30 BEGIN BOND
M  V30 END BOND
M  V30 END CTAB
M  END
>  <Inhibitor order by BE>
135

>  <Decoy order by BE>
0

>  <Name>
 CHEMBL3975438 

>  <Binding Energy (BE)>
11,1520

>  <Ligand Efficiency by DW>
0,3762

>  <PIC50>
5,9776

>  <IC50 (um)>
1,0530

>  <Predictive score X5>
2,1031

>  <P class 5>
0,8912

>  <Number of interactions>
21

>  <Class4>
1

>  <Class5>
1

>  <Class6>
0

>  <Class7>
0

>  <Class8>
0

>  <Dummy variable>
0

>  <PRO_42>
0

>  <LEU_43>
0

>  <LEU_44>
1

>  <GLY_45>
1

>  <SER_46>
0

>  <GLY_47>
1

>  <GLY_48>
1

>  <PHE_49>
1

>  <VAL_52>
1

>  <SER_54>
0

>  <ALA_65>
1

>  <ILE_66>
0

>  <LYS_67>
1

>  <VAL_69>
0

>  <ARG_73>
0

>  <ILE_74>
0

>  <SER_75>
0

>  <PRO_87>
0

>  <GLU_89>
1

>  <ILE_104>
1

>  <LEU_120>
1

>  <GLU_121>
1

>  <ARG_122>
1

>  <PRO_123>
1

>  <GLU_124>
0

>  <PRO_125>
0

>  <VAL_126>
1

>  <GLN_127>
0

>  <ASP_128>
0

>  <PHE_130>
0

>  <ASP_131>
0

>  <GLU_135>
0

>  <ASP_167>
0

>  <LYS_169>
1

>  <GLU_171>
1

>  <ASN_172>
0

>  <ILE_173>
0

>  <LEU_174>
1

>  <LEU_177>
0

>  <LYS_183>
0

>  <ILE_185>
1

>  <ASP_186>
1

>  <PHE_187>
0

>  <GLY_188>
0

>  <SER_189>
0

>  <ASP_202>
0

>  <GLY_203>
0

>  <THR_204>
0

>  <ARG_205>
0

>  <HOH_334>
1

>  <Inhibitor_flag>
1

$$$$

Actelion Java MolfileCreator 2.0

  0  0  0  0  0  0              0 V3000
M  V30 BEGIN CTAB
M  V30 COUNTS 0 0 0 0 0
M  V30 BEGIN ATOM
M  V30 END ATOM
M  V30 BEGIN BOND
M  V30 END BOND
M  V30 END CTAB
M  END
>  <Inhibitor order by BE>
136

>  <Decoy order by BE>
0

>  <Name>
 CHEMBL3918209 

>  <Binding Energy (BE)>
11,1480

>  <Ligand Efficiency by DW>
0,3762

>  <PIC50>
9,1549

>  <IC50 (um)>
0,0007

>  <Predictive score X5>
1,7164

>  <P class 5>
0,8477

>  <Number of interactions>
19

>  <Class4>
1

>  <Class5>
1

>  <Class6>
1

>  <Class7>
1

>  <Class8>
1

>  <Dummy variable>
1

>  <PRO_42>
0

>  <LEU_43>
0

>  <LEU_44>
1

>  <GLY_45>
1

>  <SER_46>
0

>  <GLY_47>
0

>  <GLY_48>
0

>  <PHE_49>
1

>  <VAL_52>
1

>  <SER_54>
0

>  <ALA_65>
1

>  <ILE_66>
0

>  <LYS_67>
1

>  <VAL_69>
0

>  <ARG_73>
0

>  <ILE_74>
0

>  <SER_75>
0

>  <PRO_87>
0

>  <GLU_89>
1

>  <ILE_104>
0

>  <LEU_120>
1

>  <GLU_121>
0

>  <ARG_122>
1

>  <PRO_123>
0

>  <GLU_124>
0

>  <PRO_125>
0

>  <VAL_126>
1

>  <GLN_127>
1

>  <ASP_128>
1

>  <PHE_130>
0

>  <ASP_131>
0

>  <GLU_135>
0

>  <ASP_167>
0

>  <LYS_169>
1

>  <GLU_171>
1

>  <ASN_172>
1

>  <ILE_173>
0

>  <LEU_174>
1

>  <LEU_177>
0

>  <LYS_183>
0

>  <ILE_185>
1

>  <ASP_186>
1

>  <PHE_187>
0

>  <GLY_188>
0

>  <SER_189>
0

>  <ASP_202>
0

>  <GLY_203>
0

>  <THR_204>
0

>  <ARG_205>
0

>  <HOH_334>
1

>  <Inhibitor_flag>
1

$$$$

Actelion Java MolfileCreator 2.0

  0  0  0  0  0  0              0 V3000
M  V30 BEGIN CTAB
M  V30 COUNTS 0 0 0 0 0
M  V30 BEGIN ATOM
M  V30 END ATOM
M  V30 BEGIN BOND
M  V30 END BOND
M  V30 END CTAB
M  END
>  <Inhibitor order by BE>
137

>  <Decoy order by BE>
0

>  <Name>
 CHEMBL3393704 

>  <Binding Energy (BE)>
11,1480

>  <Ligand Efficiency by DW>
0,3410

>  <PIC50>
9,0000

>  <IC50 (um)>
0,0010

>  <Predictive score X5>
2,0994

>  <P class 5>
0,8908

>  <Number of interactions>
22

>  <Class4>
1

>  <Class5>
1

>  <Class6>
1

>  <Class7>
1

>  <Class8>
1

>  <Dummy variable>
0

>  <PRO_42>
0

>  <LEU_43>
0

>  <LEU_44>
1

>  <GLY_45>
1

>  <SER_46>
1

>  <GLY_47>
0

>  <GLY_48>
0

>  <PHE_49>
1

>  <VAL_52>
1

>  <SER_54>
0

>  <ALA_65>
1

>  <ILE_66>
0

>  <LYS_67>
1

>  <VAL_69>
0

>  <ARG_73>
0

>  <ILE_74>
0

>  <SER_75>
0

>  <PRO_87>
0

>  <GLU_89>
1

>  <ILE_104>
1

>  <LEU_120>
1

>  <GLU_121>
1

>  <ARG_122>
1

>  <PRO_123>
1

>  <GLU_124>
0

>  <PRO_125>
0

>  <VAL_126>
1

>  <GLN_127>
1

>  <ASP_128>
1

>  <PHE_130>
0

>  <ASP_131>
0

>  <GLU_135>
0

>  <ASP_167>
0

>  <LYS_169>
0

>  <GLU_171>
1

>  <ASN_172>
1

>  <ILE_173>
0

>  <LEU_174>
1

>  <LEU_177>
0

>  <LYS_183>
0

>  <ILE_185>
1

>  <ASP_186>
1

>  <PHE_187>
0

>  <GLY_188>
0

>  <SER_189>
0

>  <ASP_202>
0

>  <GLY_203>
0

>  <THR_204>
0

>  <ARG_205>
0

>  <HOH_334>
1

>  <Inhibitor_flag>
1

$$$$

Actelion Java MolfileCreator 2.0

  0  0  0  0  0  0              0 V3000
M  V30 BEGIN CTAB
M  V30 COUNTS 0 0 0 0 0
M  V30 BEGIN ATOM
M  V30 END ATOM
M  V30 BEGIN BOND
M  V30 END BOND
M  V30 END CTAB
M  END
>  <Inhibitor order by BE>
138

>  <Decoy order by BE>
0

>  <Name>
 CHEMBL3393708 

>  <Binding Energy (BE)>
11,1360

>  <Ligand Efficiency by DW>
0,3520

>  <PIC50>
9,0458

>  <IC50 (um)>
0,0009

>  <Predictive score X5>
2,0883

>  <P class 5>
0,8898

>  <Number of interactions>
21

>  <Class4>
1

>  <Class5>
1

>  <Class6>
1

>  <Class7>
1

>  <Class8>
1

>  <Dummy variable>
1

>  <PRO_42>
0

>  <LEU_43>
0

>  <LEU_44>
1

>  <GLY_45>
1

>  <SER_46>
0

>  <GLY_47>
0

>  <GLY_48>
0

>  <PHE_49>
1

>  <VAL_52>
1

>  <SER_54>
0

>  <ALA_65>
1

>  <ILE_66>
0

>  <LYS_67>
1

>  <VAL_69>
0

>  <ARG_73>
0

>  <ILE_74>
0

>  <SER_75>
0

>  <PRO_87>
0

>  <GLU_89>
1

>  <ILE_104>
1

>  <LEU_120>
1

>  <GLU_121>
1

>  <ARG_122>
1

>  <PRO_123>
1

>  <GLU_124>
0

>  <PRO_125>
0

>  <VAL_126>
1

>  <GLN_127>
1

>  <ASP_128>
1

>  <PHE_130>
0

>  <ASP_131>
0

>  <GLU_135>
0

>  <ASP_167>
0

>  <LYS_169>
0

>  <GLU_171>
1

>  <ASN_172>
1

>  <ILE_173>
0

>  <LEU_174>
1

>  <LEU_177>
0

>  <LYS_183>
0

>  <ILE_185>
1

>  <ASP_186>
1

>  <PHE_187>
0

>  <GLY_188>
0

>  <SER_189>
0

>  <ASP_202>
0

>  <GLY_203>
0

>  <THR_204>
0

>  <ARG_205>
0

>  <HOH_334>
1

>  <Inhibitor_flag>
1

$$$$

Actelion Java MolfileCreator 2.0

  0  0  0  0  0  0              0 V3000
M  V30 BEGIN CTAB
M  V30 COUNTS 0 0 0 0 0
M  V30 BEGIN ATOM
M  V30 END ATOM
M  V30 BEGIN BOND
M  V30 END BOND
M  V30 END CTAB
M  END
>  <Inhibitor order by BE>
139

>  <Decoy order by BE>
0

>  <Name>
 CHEMBL3902148 

>  <Binding Energy (BE)>
11,1330

>  <Ligand Efficiency by DW>
0,3897

>  <PIC50>
10,9208

>  <IC50 (um)>
0,0000

>  <Predictive score X5>
2,0855

>  <P class 5>
0,8895

>  <Number of interactions>
19

>  <Class4>
1

>  <Class5>
1

>  <Class6>
1

>  <Class7>
1

>  <Class8>
1

>  <Dummy variable>
1

>  <PRO_42>
0

>  <LEU_43>
0

>  <LEU_44>
1

>  <GLY_45>
1

>  <SER_46>
0

>  <GLY_47>
0

>  <GLY_48>
0

>  <PHE_49>
1

>  <VAL_52>
1

>  <SER_54>
0

>  <ALA_65>
1

>  <ILE_66>
0

>  <LYS_67>
1

>  <VAL_69>
0

>  <ARG_73>
0

>  <ILE_74>
0

>  <SER_75>
0

>  <PRO_87>
0

>  <GLU_89>
0

>  <ILE_104>
1

>  <LEU_120>
1

>  <GLU_121>
1

>  <ARG_122>
1

>  <PRO_123>
1

>  <GLU_124>
0

>  <PRO_125>
0

>  <VAL_126>
1

>  <GLN_127>
0

>  <ASP_128>
1

>  <PHE_130>
0

>  <ASP_131>
0

>  <GLU_135>
0

>  <ASP_167>
0

>  <LYS_169>
0

>  <GLU_171>
1

>  <ASN_172>
1

>  <ILE_173>
0

>  <LEU_174>
1

>  <LEU_177>
0

>  <LYS_183>
0

>  <ILE_185>
1

>  <ASP_186>
1

>  <PHE_187>
0

>  <GLY_188>
0

>  <SER_189>
0

>  <ASP_202>
0

>  <GLY_203>
0

>  <THR_204>
0

>  <ARG_205>
0

>  <HOH_334>
1

>  <Inhibitor_flag>
1

$$$$

Actelion Java MolfileCreator 2.0

  0  0  0  0  0  0              0 V3000
M  V30 BEGIN CTAB
M  V30 COUNTS 0 0 0 0 0
M  V30 BEGIN ATOM
M  V30 END ATOM
M  V30 BEGIN BOND
M  V30 END BOND
M  V30 END CTAB
M  END
>  <Inhibitor order by BE>
140

>  <Decoy order by BE>
0

>  <Name>
 CHEMBL3968570 

>  <Binding Energy (BE)>
11,1330

>  <Ligand Efficiency by DW>
0,3897

>  <PIC50>
4,3579

>  <IC50 (um)>
43,8620

>  <Predictive score X5>
1,7025

>  <P class 5>
0,8459

>  <Number of interactions>
16

>  <Class4>
1

>  <Class5>
0

>  <Class6>
0

>  <Class7>
0

>  <Class8>
0

>  <Dummy variable>
1

>  <PRO_42>
0

>  <LEU_43>
0

>  <LEU_44>
1

>  <GLY_45>
1

>  <SER_46>
0

>  <GLY_47>
0

>  <GLY_48>
0

>  <PHE_49>
1

>  <VAL_52>
1

>  <SER_54>
0

>  <ALA_65>
1

>  <ILE_66>
0

>  <LYS_67>
1

>  <VAL_69>
0

>  <ARG_73>
0

>  <ILE_74>
0

>  <SER_75>
0

>  <PRO_87>
0

>  <GLU_89>
0

>  <ILE_104>
0

>  <LEU_120>
1

>  <GLU_121>
0

>  <ARG_122>
1

>  <PRO_123>
0

>  <GLU_124>
0

>  <PRO_125>
0

>  <VAL_126>
1

>  <GLN_127>
0

>  <ASP_128>
0

>  <PHE_130>
0

>  <ASP_131>
0

>  <GLU_135>
0

>  <ASP_167>
0

>  <LYS_169>
1

>  <GLU_171>
1

>  <ASN_172>
1

>  <ILE_173>
0

>  <LEU_174>
1

>  <LEU_177>
0

>  <LYS_183>
0

>  <ILE_185>
1

>  <ASP_186>
1

>  <PHE_187>
0

>  <GLY_188>
0

>  <SER_189>
0

>  <ASP_202>
0

>  <GLY_203>
0

>  <THR_204>
0

>  <ARG_205>
0

>  <HOH_334>
1

>  <Inhibitor_flag>
1

$$$$

Actelion Java MolfileCreator 2.0

  0  0  0  0  0  0              0 V3000
M  V30 BEGIN CTAB
M  V30 COUNTS 0 0 0 0 0
M  V30 BEGIN ATOM
M  V30 END ATOM
M  V30 BEGIN BOND
M  V30 END BOND
M  V30 END CTAB
M  END
>  <Inhibitor order by BE>
141

>  <Decoy order by BE>
0

>  <Name>
 CHEMBL3900171 

>  <Binding Energy (BE)>
11,1310

>  <Ligand Efficiency by DW>
0,3897

>  <PIC50>
5,7530

>  <IC50 (um)>
1,7660

>  <Predictive score X5>
2,0837

>  <P class 5>
0,8893

>  <Number of interactions>
19

>  <Class4>
1

>  <Class5>
1

>  <Class6>
0

>  <Class7>
0

>  <Class8>
0

>  <Dummy variable>
1

>  <PRO_42>
0

>  <LEU_43>
0

>  <LEU_44>
1

>  <GLY_45>
1

>  <SER_46>
1

>  <GLY_47>
0

>  <GLY_48>
0

>  <PHE_49>
1

>  <VAL_52>
1

>  <SER_54>
0

>  <ALA_65>
1

>  <ILE_66>
0

>  <LYS_67>
1

>  <VAL_69>
0

>  <ARG_73>
0

>  <ILE_74>
0

>  <SER_75>
0

>  <PRO_87>
0

>  <GLU_89>
0

>  <ILE_104>
1

>  <LEU_120>
1

>  <GLU_121>
1

>  <ARG_122>
1

>  <PRO_123>
1

>  <GLU_124>
0

>  <PRO_125>
0

>  <VAL_126>
1

>  <GLN_127>
0

>  <ASP_128>
0

>  <PHE_130>
0

>  <ASP_131>
0

>  <GLU_135>
0

>  <ASP_167>
0

>  <LYS_169>
0

>  <GLU_171>
1

>  <ASN_172>
1

>  <ILE_173>
0

>  <LEU_174>
1

>  <LEU_177>
0

>  <LYS_183>
0

>  <ILE_185>
1

>  <ASP_186>
1

>  <PHE_187>
0

>  <GLY_188>
0

>  <SER_189>
0

>  <ASP_202>
0

>  <GLY_203>
0

>  <THR_204>
0

>  <ARG_205>
0

>  <HOH_334>
1

>  <Inhibitor_flag>
1

$$$$

Actelion Java MolfileCreator 2.0

  0  0  0  0  0  0              0 V3000
M  V30 BEGIN CTAB
M  V30 COUNTS 0 0 0 0 0
M  V30 BEGIN ATOM
M  V30 END ATOM
M  V30 BEGIN BOND
M  V30 END BOND
M  V30 END CTAB
M  END
>  <Inhibitor order by BE>
142

>  <Decoy order by BE>
0

>  <Name>
 CHEMBL1915446 

>  <Binding Energy (BE)>
11,1300

>  <Ligand Efficiency by DW>
0,3520

>  <PIC50>
7,5850

>  <IC50 (um)>
0,0260

>  <Predictive score X5>
2,4608

>  <P class 5>
0,9213

>  <Number of interactions>
19

>  <Class4>
1

>  <Class5>
1

>  <Class6>
1

>  <Class7>
1

>  <Class8>
0

>  <Dummy variable>
0

>  <PRO_42>
0

>  <LEU_43>
0

>  <LEU_44>
1

>  <GLY_45>
1

>  <SER_46>
0

>  <GLY_47>
0

>  <GLY_48>
0

>  <PHE_49>
1

>  <VAL_52>
1

>  <SER_54>
0

>  <ALA_65>
1

>  <ILE_66>
0

>  <LYS_67>
1

>  <VAL_69>
0

>  <ARG_73>
0

>  <ILE_74>
0

>  <SER_75>
0

>  <PRO_87>
0

>  <GLU_89>
0

>  <ILE_104>
1

>  <LEU_120>
1

>  <GLU_121>
1

>  <ARG_122>
1

>  <PRO_123>
0

>  <GLU_124>
0

>  <PRO_125>
0

>  <VAL_126>
1

>  <GLN_127>
1

>  <ASP_128>
1

>  <PHE_130>
0

>  <ASP_131>
1

>  <GLU_135>
0

>  <ASP_167>
0

>  <LYS_169>
0

>  <GLU_171>
1

>  <ASN_172>
0

>  <ILE_173>
0

>  <LEU_174>
1

>  <LEU_177>
0

>  <LYS_183>
0

>  <ILE_185>
1

>  <ASP_186>
1

>  <PHE_187>
0

>  <GLY_188>
0

>  <SER_189>
0

>  <ASP_202>
0

>  <GLY_203>
0

>  <THR_204>
0

>  <ARG_205>
0

>  <HOH_334>
1

>  <Inhibitor_flag>
1

$$$$

Actelion Java MolfileCreator 2.0

  0  0  0  0  0  0              0 V3000
M  V30 BEGIN CTAB
M  V30 COUNTS 0 0 0 0 0
M  V30 BEGIN ATOM
M  V30 END ATOM
M  V30 BEGIN BOND
M  V30 END BOND
M  V30 END CTAB
M  END
>  <Inhibitor order by BE>
143

>  <Decoy order by BE>
0

>  <Name>
 CHEMBL1915440 

>  <Binding Energy (BE)>
11,1270

>  <Ligand Efficiency by DW>
0,4041

>  <PIC50>
7,1308

>  <IC50 (um)>
0,0740

>  <Predictive score X5>
2,0800

>  <P class 5>
0,8889

>  <Number of interactions>
19

>  <Class4>
1

>  <Class5>
1

>  <Class6>
1

>  <Class7>
1

>  <Class8>
0

>  <Dummy variable>
0

>  <PRO_42>
0

>  <LEU_43>
0

>  <LEU_44>
1

>  <GLY_45>
1

>  <SER_46>
1

>  <GLY_47>
0

>  <GLY_48>
0

>  <PHE_49>
1

>  <VAL_52>
1

>  <SER_54>
0

>  <ALA_65>
1

>  <ILE_66>
0

>  <LYS_67>
1

>  <VAL_69>
0

>  <ARG_73>
0

>  <ILE_74>
0

>  <SER_75>
0

>  <PRO_87>
0

>  <GLU_89>
0

>  <ILE_104>
1

>  <LEU_120>
1

>  <GLU_121>
1

>  <ARG_122>
1

>  <PRO_123>
1

>  <GLU_124>
0

>  <PRO_125>
0

>  <VAL_126>
1

>  <GLN_127>
0

>  <ASP_128>
0

>  <PHE_130>
0

>  <ASP_131>
0

>  <GLU_135>
0

>  <ASP_167>
0

>  <LYS_169>
0

>  <GLU_171>
1

>  <ASN_172>
1

>  <ILE_173>
0

>  <LEU_174>
1

>  <LEU_177>
0

>  <LYS_183>
0

>  <ILE_185>
1

>  <ASP_186>
1

>  <PHE_187>
0

>  <GLY_188>
0

>  <SER_189>
0

>  <ASP_202>
0

>  <GLY_203>
0

>  <THR_204>
0

>  <ARG_205>
0

>  <HOH_334>
1

>  <Inhibitor_flag>
1

$$$$

Actelion Java MolfileCreator 2.0

  0  0  0  0  0  0              0 V3000
M  V30 BEGIN CTAB
M  V30 COUNTS 0 0 0 0 0
M  V30 BEGIN ATOM
M  V30 END ATOM
M  V30 BEGIN BOND
M  V30 END BOND
M  V30 END CTAB
M  END
>  <Inhibitor order by BE>
144

>  <Decoy order by BE>
0

>  <Name>
 CHEMBL3974890 

>  <Binding Energy (BE)>
11,1220

>  <Ligand Efficiency by DW>
0,4041

>  <PIC50>
6,6737

>  <IC50 (um)>
0,2120

>  <Predictive score X5>
2,8364

>  <P class 5>
0,9446

>  <Number of interactions>
20

>  <Class4>
1

>  <Class5>
1

>  <Class6>
1

>  <Class7>
0

>  <Class8>
0

>  <Dummy variable>
0

>  <PRO_42>
0

>  <LEU_43>
0

>  <LEU_44>
1

>  <GLY_45>
1

>  <SER_46>
0

>  <GLY_47>
0

>  <GLY_48>
0

>  <PHE_49>
1

>  <VAL_52>
1

>  <SER_54>
0

>  <ALA_65>
1

>  <ILE_66>
0

>  <LYS_67>
1

>  <VAL_69>
0

>  <ARG_73>
0

>  <ILE_74>
0

>  <SER_75>
0

>  <PRO_87>
0

>  <GLU_89>
0

>  <ILE_104>
1

>  <LEU_120>
1

>  <GLU_121>
1

>  <ARG_122>
1

>  <PRO_123>
1

>  <GLU_124>
0

>  <PRO_125>
0

>  <VAL_126>
1

>  <GLN_127>
0

>  <ASP_128>
1

>  <PHE_130>
1

>  <ASP_131>
1

>  <GLU_135>
0

>  <ASP_167>
0

>  <LYS_169>
0

>  <GLU_171>
1

>  <ASN_172>
0

>  <ILE_173>
0

>  <LEU_174>
1

>  <LEU_177>
0

>  <LYS_183>
0

>  <ILE_185>
1

>  <ASP_186>
1

>  <PHE_187>
0

>  <GLY_188>
0

>  <SER_189>
0

>  <ASP_202>
0

>  <GLY_203>
0

>  <THR_204>
0

>  <ARG_205>
0

>  <HOH_334>
1

>  <Inhibitor_flag>
1

$$$$

Actelion Java MolfileCreator 2.0

  0  0  0  0  0  0              0 V3000
M  V30 BEGIN CTAB
M  V30 COUNTS 0 0 0 0 0
M  V30 BEGIN ATOM
M  V30 END ATOM
M  V30 BEGIN BOND
M  V30 END BOND
M  V30 END CTAB
M  END
>  <Inhibitor order by BE>
145

>  <Decoy order by BE>
0

>  <Name>
 CHEMBL3941443 

>  <Binding Energy (BE)>
11,1180

>  <Ligand Efficiency by DW>
0,3520

>  <PIC50>
7,7212

>  <IC50 (um)>
0,0190

>  <Predictive score X5>
2,8327

>  <P class 5>
0,9444

>  <Number of interactions>
20

>  <Class4>
1

>  <Class5>
1

>  <Class6>
1

>  <Class7>
1

>  <Class8>
0

>  <Dummy variable>
0

>  <PRO_42>
0

>  <LEU_43>
0

>  <LEU_44>
1

>  <GLY_45>
1

>  <SER_46>
0

>  <GLY_47>
0

>  <GLY_48>
0

>  <PHE_49>
1

>  <VAL_52>
1

>  <SER_54>
0

>  <ALA_65>
1

>  <ILE_66>
0

>  <LYS_67>
1

>  <VAL_69>
0

>  <ARG_73>
0

>  <ILE_74>
0

>  <SER_75>
0

>  <PRO_87>
0

>  <GLU_89>
0

>  <ILE_104>
1

>  <LEU_120>
1

>  <GLU_121>
1

>  <ARG_122>
1

>  <PRO_123>
1

>  <GLU_124>
0

>  <PRO_125>
0

>  <VAL_126>
1

>  <GLN_127>
0

>  <ASP_128>
1

>  <PHE_130>
1

>  <ASP_131>
1

>  <GLU_135>
0

>  <ASP_167>
0

>  <LYS_169>
0

>  <GLU_171>
1

>  <ASN_172>
0

>  <ILE_173>
0

>  <LEU_174>
1

>  <LEU_177>
0

>  <LYS_183>
0

>  <ILE_185>
1

>  <ASP_186>
1

>  <PHE_187>
0

>  <GLY_188>
0

>  <SER_189>
0

>  <ASP_202>
0

>  <GLY_203>
0

>  <THR_204>
0

>  <ARG_205>
0

>  <HOH_334>
1

>  <Inhibitor_flag>
1

$$$$

Actelion Java MolfileCreator 2.0

  0  0  0  0  0  0              0 V3000
M  V30 BEGIN CTAB
M  V30 COUNTS 0 0 0 0 0
M  V30 BEGIN ATOM
M  V30 END ATOM
M  V30 BEGIN BOND
M  V30 END BOND
M  V30 END CTAB
M  END
>  <Inhibitor order by BE>
146

>  <Decoy order by BE>
0

>  <Name>
 CHEMBL3943561 

>  <Binding Energy (BE)>
11,1090

>  <Ligand Efficiency by DW>
0,3118

>  <PIC50>
4,3578

>  <IC50 (um)>
43,8740

>  <Predictive score X5>
2,8244

>  <P class 5>
0,9440

>  <Number of interactions>
21

>  <Class4>
1

>  <Class5>
0

>  <Class6>
0

>  <Class7>
0

>  <Class8>
0

>  <Dummy variable>
1

>  <PRO_42>
0

>  <LEU_43>
0

>  <LEU_44>
1

>  <GLY_45>
1

>  <SER_46>
0

>  <GLY_47>
0

>  <GLY_48>
0

>  <PHE_49>
1

>  <VAL_52>
1

>  <SER_54>
0

>  <ALA_65>
1

>  <ILE_66>
0

>  <LYS_67>
1

>  <VAL_69>
0

>  <ARG_73>
0

>  <ILE_74>
0

>  <SER_75>
0

>  <PRO_87>
0

>  <GLU_89>
0

>  <ILE_104>
0

>  <LEU_120>
1

>  <GLU_121>
1

>  <ARG_122>
1

>  <PRO_123>
1

>  <GLU_124>
0

>  <PRO_125>
0

>  <VAL_126>
1

>  <GLN_127>
1

>  <ASP_128>
1

>  <PHE_130>
1

>  <ASP_131>
1

>  <GLU_135>
0

>  <ASP_167>
0

>  <LYS_169>
0

>  <GLU_171>
1

>  <ASN_172>
1

>  <ILE_173>
0

>  <LEU_174>
1

>  <LEU_177>
0

>  <LYS_183>
0

>  <ILE_185>
1

>  <ASP_186>
1

>  <PHE_187>
0

>  <GLY_188>
0

>  <SER_189>
0

>  <ASP_202>
0

>  <GLY_203>
0

>  <THR_204>
0

>  <ARG_205>
0

>  <HOH_334>
1

>  <Inhibitor_flag>
1

$$$$

Actelion Java MolfileCreator 2.0

  0  0  0  0  0  0              0 V3000
M  V30 BEGIN CTAB
M  V30 COUNTS 0 0 0 0 0
M  V30 BEGIN ATOM
M  V30 END ATOM
M  V30 BEGIN BOND
M  V30 END BOND
M  V30 END CTAB
M  END
>  <Inhibitor order by BE>
147

>  <Decoy order by BE>
0

>  <Name>
 CHEMBL3964167 

>  <Binding Energy (BE)>
11,1070

>  <Ligand Efficiency by DW>
0,3897

>  <PIC50>
7,3834

>  <IC50 (um)>
0,0414

>  <Predictive score X5>
2,0615

>  <P class 5>
0,8871

>  <Number of interactions>
18

>  <Class4>
1

>  <Class5>
1

>  <Class6>
1

>  <Class7>
1

>  <Class8>
0

>  <Dummy variable>
0

>  <PRO_42>
0

>  <LEU_43>
0

>  <LEU_44>
1

>  <GLY_45>
1

>  <SER_46>
1

>  <GLY_47>
0

>  <GLY_48>
0

>  <PHE_49>
1

>  <VAL_52>
1

>  <SER_54>
0

>  <ALA_65>
1

>  <ILE_66>
0

>  <LYS_67>
1

>  <VAL_69>
0

>  <ARG_73>
0

>  <ILE_74>
0

>  <SER_75>
0

>  <PRO_87>
0

>  <GLU_89>
0

>  <ILE_104>
1

>  <LEU_120>
1

>  <GLU_121>
1

>  <ARG_122>
1

>  <PRO_123>
1

>  <GLU_124>
0

>  <PRO_125>
0

>  <VAL_126>
1

>  <GLN_127>
0

>  <ASP_128>
1

>  <PHE_130>
0

>  <ASP_131>
0

>  <GLU_135>
0

>  <ASP_167>
0

>  <LYS_169>
0

>  <GLU_171>
0

>  <ASN_172>
0

>  <ILE_173>
0

>  <LEU_174>
1

>  <LEU_177>
0

>  <LYS_183>
0

>  <ILE_185>
1

>  <ASP_186>
1

>  <PHE_187>
0

>  <GLY_188>
0

>  <SER_189>
0

>  <ASP_202>
0

>  <GLY_203>
0

>  <THR_204>
0

>  <ARG_205>
0

>  <HOH_334>
1

>  <Inhibitor_flag>
1

$$$$

Actelion Java MolfileCreator 2.0

  0  0  0  0  0  0              0 V3000
M  V30 BEGIN CTAB
M  V30 COUNTS 0 0 0 0 0
M  V30 BEGIN ATOM
M  V30 END ATOM
M  V30 BEGIN BOND
M  V30 END BOND
M  V30 END CTAB
M  END
>  <Inhibitor order by BE>
148

>  <Decoy order by BE>
0

>  <Name>
 CHEMBL3919258 

>  <Binding Energy (BE)>
11,1060

>  <Ligand Efficiency by DW>
0,3410

>  <PIC50>
4,5741

>  <IC50 (um)>
26,6650

>  <Predictive score X5>
1,6776

>  <P class 5>
0,8426

>  <Number of interactions>
19

>  <Class4>
1

>  <Class5>
0

>  <Class6>
0

>  <Class7>
0

>  <Class8>
0

>  <Dummy variable>
0

>  <PRO_42>
0

>  <LEU_43>
0

>  <LEU_44>
1

>  <GLY_45>
1

>  <SER_46>
0

>  <GLY_47>
0

>  <GLY_48>
0

>  <PHE_49>
1

>  <VAL_52>
1

>  <SER_54>
0

>  <ALA_65>
1

>  <ILE_66>
0

>  <LYS_67>
1

>  <VAL_69>
0

>  <ARG_73>
0

>  <ILE_74>
0

>  <SER_75>
0

>  <PRO_87>
0

>  <GLU_89>
0

>  <ILE_104>
1

>  <LEU_120>
1

>  <GLU_121>
1

>  <ARG_122>
1

>  <PRO_123>
0

>  <GLU_124>
0

>  <PRO_125>
0

>  <VAL_126>
1

>  <GLN_127>
0

>  <ASP_128>
1

>  <PHE_130>
0

>  <ASP_131>
0

>  <GLU_135>
0

>  <ASP_167>
0

>  <LYS_169>
1

>  <GLU_171>
1

>  <ASN_172>
1

>  <ILE_173>
0

>  <LEU_174>
1

>  <LEU_177>
0

>  <LYS_183>
0

>  <ILE_185>
1

>  <ASP_186>
1

>  <PHE_187>
0

>  <GLY_188>
0

>  <SER_189>
0

>  <ASP_202>
0

>  <GLY_203>
0

>  <THR_204>
0

>  <ARG_205>
0

>  <HOH_334>
1

>  <Inhibitor_flag>
1

$$$$

Actelion Java MolfileCreator 2.0

  0  0  0  0  0  0              0 V3000
M  V30 BEGIN CTAB
M  V30 COUNTS 0 0 0 0 0
M  V30 BEGIN ATOM
M  V30 END ATOM
M  V30 BEGIN BOND
M  V30 END BOND
M  V30 END CTAB
M  END
>  <Inhibitor order by BE>
149

>  <Decoy order by BE>
0

>  <Name>
 CHEMBL4087394 

>  <Binding Energy (BE)>
11,1030

>  <Ligand Efficiency by DW>
0,4547

>  <PIC50>
5,3188

>  <IC50 (um)>
4,8000

>  <Predictive score X5>
2,0578

>  <P class 5>
0,8867

>  <Number of interactions>
19

>  <Class4>
1

>  <Class5>
1

>  <Class6>
0

>  <Class7>
0

>  <Class8>
0

>  <Dummy variable>
1

>  <PRO_42>
0

>  <LEU_43>
0

>  <LEU_44>
1

>  <GLY_45>
1

>  <SER_46>
0

>  <GLY_47>
0

>  <GLY_48>
0

>  <PHE_49>
1

>  <VAL_52>
1

>  <SER_54>
0

>  <ALA_65>
1

>  <ILE_66>
0

>  <LYS_67>
1

>  <VAL_69>
0

>  <ARG_73>
0

>  <ILE_74>
0

>  <SER_75>
0

>  <PRO_87>
0

>  <GLU_89>
1

>  <ILE_104>
1

>  <LEU_120>
1

>  <GLU_121>
1

>  <ARG_122>
1

>  <PRO_123>
1

>  <GLU_124>
0

>  <PRO_125>
0

>  <VAL_126>
1

>  <GLN_127>
0

>  <ASP_128>
1

>  <PHE_130>
0

>  <ASP_131>
0

>  <GLU_135>
0

>  <ASP_167>
0

>  <LYS_169>
0

>  <GLU_171>
1

>  <ASN_172>
0

>  <ILE_173>
0

>  <LEU_174>
1

>  <LEU_177>
0

>  <LYS_183>
0

>  <ILE_185>
1

>  <ASP_186>
1

>  <PHE_187>
0

>  <GLY_188>
0

>  <SER_189>
0

>  <ASP_202>
0

>  <GLY_203>
0

>  <THR_204>
0

>  <ARG_205>
0

>  <HOH_334>
1

>  <Inhibitor_flag>
1

$$$$

Actelion Java MolfileCreator 2.0

  0  0  0  0  0  0              0 V3000
M  V30 BEGIN CTAB
M  V30 COUNTS 0 0 0 0 0
M  V30 BEGIN ATOM
M  V30 END ATOM
M  V30 BEGIN BOND
M  V30 END BOND
M  V30 END CTAB
M  END
>  <Inhibitor order by BE>
150

>  <Decoy order by BE>
0

>  <Name>
 CHEMBL3691980 

>  <Binding Energy (BE)>
11,0990

>  <Ligand Efficiency by DW>
0,2598

>  <PIC50>
9,5086

>  <IC50 (um)>
0,0003

>  <Predictive score X5>
2,0542

>  <P class 5>
0,8864

>  <Number of interactions>
23

>  <Class4>
1

>  <Class5>
1

>  <Class6>
1

>  <Class7>
1

>  <Class8>
1

>  <Dummy variable>
0

>  <PRO_42>
0

>  <LEU_43>
0

>  <LEU_44>
1

>  <GLY_45>
1

>  <SER_46>
1

>  <GLY_47>
0

>  <GLY_48>
0

>  <PHE_49>
1

>  <VAL_52>
1

>  <SER_54>
1

>  <ALA_65>
1

>  <ILE_66>
0

>  <LYS_67>
1

>  <VAL_69>
0

>  <ARG_73>
0

>  <ILE_74>
0

>  <SER_75>
0

>  <PRO_87>
0

>  <GLU_89>
0

>  <ILE_104>
1

>  <LEU_120>
1

>  <GLU_121>
1

>  <ARG_122>
1

>  <PRO_123>
1

>  <GLU_124>
1

>  <PRO_125>
1

>  <VAL_126>
1

>  <GLN_127>
0

>  <ASP_128>
1

>  <PHE_130>
1

>  <ASP_131>
0

>  <GLU_135>
0

>  <ASP_167>
0

>  <LYS_169>
0

>  <GLU_171>
1

>  <ASN_172>
0

>  <ILE_173>
0

>  <LEU_174>
1

>  <LEU_177>
0

>  <LYS_183>
0

>  <ILE_185>
1

>  <ASP_186>
1

>  <PHE_187>
0

>  <GLY_188>
0

>  <SER_189>
0

>  <ASP_202>
0

>  <GLY_203>
0

>  <THR_204>
0

>  <ARG_205>
0

>  <HOH_334>
1

>  <Inhibitor_flag>
1

$$$$

Actelion Java MolfileCreator 2.0

  0  0  0  0  0  0              0 V3000
M  V30 BEGIN CTAB
M  V30 COUNTS 0 0 0 0 0
M  V30 BEGIN ATOM
M  V30 END ATOM
M  V30 BEGIN BOND
M  V30 END BOND
M  V30 END CTAB
M  END
>  <Inhibitor order by BE>
151

>  <Decoy order by BE>
0

>  <Name>
 CHEMBL3943090 

>  <Binding Energy (BE)>
11,0980

>  <Ligand Efficiency by DW>
0,3898

>  <PIC50>
7,7212

>  <IC50 (um)>
0,0190

>  <Predictive score X5>
2,0532

>  <P class 5>
0,8863

>  <Number of interactions>
19

>  <Class4>
1

>  <Class5>
1

>  <Class6>
1

>  <Class7>
1

>  <Class8>
0

>  <Dummy variable>
0

>  <PRO_42>
0

>  <LEU_43>
0

>  <LEU_44>
1

>  <GLY_45>
1

>  <SER_46>
0

>  <GLY_47>
0

>  <GLY_48>
0

>  <PHE_49>
1

>  <VAL_52>
1

>  <SER_54>
0

>  <ALA_65>
1

>  <ILE_66>
0

>  <LYS_67>
1

>  <VAL_69>
0

>  <ARG_73>
0

>  <ILE_74>
0

>  <SER_75>
0

>  <PRO_87>
0

>  <GLU_89>
1

>  <ILE_104>
1

>  <LEU_120>
1

>  <GLU_121>
1

>  <ARG_122>
1

>  <PRO_123>
1

>  <GLU_124>
0

>  <PRO_125>
0

>  <VAL_126>
1

>  <GLN_127>
0

>  <ASP_128>
1

>  <PHE_130>
0

>  <ASP_131>
0

>  <GLU_135>
0

>  <ASP_167>
0

>  <LYS_169>
0

>  <GLU_171>
1

>  <ASN_172>
0

>  <ILE_173>
0

>  <LEU_174>
1

>  <LEU_177>
0

>  <LYS_183>
0

>  <ILE_185>
1

>  <ASP_186>
1

>  <PHE_187>
0

>  <GLY_188>
0

>  <SER_189>
0

>  <ASP_202>
0

>  <GLY_203>
0

>  <THR_204>
0

>  <ARG_205>
0

>  <HOH_334>
1

>  <Inhibitor_flag>
1

$$$$

Actelion Java MolfileCreator 2.0

  0  0  0  0  0  0              0 V3000
M  V30 BEGIN CTAB
M  V30 COUNTS 0 0 0 0 0
M  V30 BEGIN ATOM
M  V30 END ATOM
M  V30 BEGIN BOND
M  V30 END BOND
M  V30 END CTAB
M  END
>  <Inhibitor order by BE>
152

>  <Decoy order by BE>
0

>  <Name>
 CHEMBL4074899 

>  <Binding Energy (BE)>
11,0980

>  <Ligand Efficiency by DW>
0,3763

>  <PIC50>
4,7156

>  <IC50 (um)>
19,2500

>  <Predictive score X5>
1,1308

>  <P class 5>
0,7560

>  <Number of interactions>
17

>  <Class4>
1

>  <Class5>
0

>  <Class6>
0

>  <Class7>
0

>  <Class8>
0

>  <Dummy variable>
1

>  <PRO_42>
0

>  <LEU_43>
0

>  <LEU_44>
1

>  <GLY_45>
0

>  <SER_46>
0

>  <GLY_47>
0

>  <GLY_48>
0

>  <PHE_49>
1

>  <VAL_52>
1

>  <SER_54>
0

>  <ALA_65>
1

>  <ILE_66>
0

>  <LYS_67>
0

>  <VAL_69>
0

>  <ARG_73>
0

>  <ILE_74>
0

>  <SER_75>
0

>  <PRO_87>
0

>  <GLU_89>
0

>  <ILE_104>
1

>  <LEU_120>
1

>  <GLU_121>
1

>  <ARG_122>
1

>  <PRO_123>
0

>  <GLU_124>
0

>  <PRO_125>
0

>  <VAL_126>
0

>  <GLN_127>
0

>  <ASP_128>
1

>  <PHE_130>
1

>  <ASP_131>
0

>  <GLU_135>
0

>  <ASP_167>
0

>  <LYS_169>
1

>  <GLU_171>
1

>  <ASN_172>
1

>  <ILE_173>
0

>  <LEU_174>
1

>  <LEU_177>
0

>  <LYS_183>
0

>  <ILE_185>
1

>  <ASP_186>
1

>  <PHE_187>
0

>  <GLY_188>
0

>  <SER_189>
0

>  <ASP_202>
0

>  <GLY_203>
0

>  <THR_204>
0

>  <ARG_205>
0

>  <HOH_334>
1

>  <Inhibitor_flag>
1

$$$$

Actelion Java MolfileCreator 2.0

  0  0  0  0  0  0              0 V3000
M  V30 BEGIN CTAB
M  V30 COUNTS 0 0 0 0 0
M  V30 BEGIN ATOM
M  V30 END ATOM
M  V30 BEGIN BOND
M  V30 END BOND
M  V30 END CTAB
M  END
>  <Inhibitor order by BE>
153

>  <Decoy order by BE>
0

>  <Name>
 CHEMBL3660008 

>  <Binding Energy (BE)>
11,0950

>  <Ligand Efficiency by DW>
0,4042

>  <PIC50>
8,5229

>  <IC50 (um)>
0,0030

>  <Predictive score X5>
2,8115

>  <P class 5>
0,9433

>  <Number of interactions>
18

>  <Class4>
1

>  <Class5>
1

>  <Class6>
1

>  <Class7>
1

>  <Class8>
1

>  <Dummy variable>
0

>  <PRO_42>
0

>  <LEU_43>
0

>  <LEU_44>
1

>  <GLY_45>
1

>  <SER_46>
0

>  <GLY_47>
0

>  <GLY_48>
0

>  <PHE_49>
1

>  <VAL_52>
1

>  <SER_54>
0

>  <ALA_65>
1

>  <ILE_66>
0

>  <LYS_67>
1

>  <VAL_69>
0

>  <ARG_73>
0

>  <ILE_74>
0

>  <SER_75>
0

>  <PRO_87>
0

>  <GLU_89>
0

>  <ILE_104>
1

>  <LEU_120>
1

>  <GLU_121>
1

>  <ARG_122>
1

>  <PRO_123>
1

>  <GLU_124>
0

>  <PRO_125>
0

>  <VAL_126>
1

>  <GLN_127>
0

>  <ASP_128>
1

>  <PHE_130>
0

>  <ASP_131>
1

>  <GLU_135>
0

>  <ASP_167>
0

>  <LYS_169>
0

>  <GLU_171>
0

>  <ASN_172>
0

>  <ILE_173>
0

>  <LEU_174>
1

>  <LEU_177>
0

>  <LYS_183>
0

>  <ILE_185>
1

>  <ASP_186>
1

>  <PHE_187>
0

>  <GLY_188>
0

>  <SER_189>
0

>  <ASP_202>
0

>  <GLY_203>
0

>  <THR_204>
0

>  <ARG_205>
0

>  <HOH_334>
1

>  <Inhibitor_flag>
1

$$$$

Actelion Java MolfileCreator 2.0

  0  0  0  0  0  0              0 V3000
M  V30 BEGIN CTAB
M  V30 COUNTS 0 0 0 0 0
M  V30 BEGIN ATOM
M  V30 END ATOM
M  V30 BEGIN BOND
M  V30 END BOND
M  V30 END CTAB
M  END
>  <Inhibitor order by BE>
154

>  <Decoy order by BE>
0

>  <Name>
 CHEMBL3981339 

>  <Binding Energy (BE)>
11,0840

>  <Ligand Efficiency by DW>
0,3763

>  <PIC50>
4,3557

>  <IC50 (um)>
44,0820

>  <Predictive score X5>
2,0403

>  <P class 5>
0,8850

>  <Number of interactions>
19

>  <Class4>
1

>  <Class5>
0

>  <Class6>
0

>  <Class7>
0

>  <Class8>
0

>  <Dummy variable>
1

>  <PRO_42>
0

>  <LEU_43>
0

>  <LEU_44>
1

>  <GLY_45>
1

>  <SER_46>
1

>  <GLY_47>
0

>  <GLY_48>
0

>  <PHE_49>
1

>  <VAL_52>
1

>  <SER_54>
0

>  <ALA_65>
1

>  <ILE_66>
0

>  <LYS_67>
1

>  <VAL_69>
0

>  <ARG_73>
0

>  <ILE_74>
0

>  <SER_75>
0

>  <PRO_87>
0

>  <GLU_89>
0

>  <ILE_104>
0

>  <LEU_120>
1

>  <GLU_121>
1

>  <ARG_122>
1

>  <PRO_123>
1

>  <GLU_124>
0

>  <PRO_125>
0

>  <VAL_126>
1

>  <GLN_127>
0

>  <ASP_128>
1

>  <PHE_130>
0

>  <ASP_131>
0

>  <GLU_135>
0

>  <ASP_167>
0

>  <LYS_169>
0

>  <GLU_171>
1

>  <ASN_172>
1

>  <ILE_173>
0

>  <LEU_174>
1

>  <LEU_177>
0

>  <LYS_183>
0

>  <ILE_185>
1

>  <ASP_186>
1

>  <PHE_187>
0

>  <GLY_188>
0

>  <SER_189>
0

>  <ASP_202>
0

>  <GLY_203>
0

>  <THR_204>
0

>  <ARG_205>
0

>  <HOH_334>
1

>  <Inhibitor_flag>
1

$$$$

Actelion Java MolfileCreator 2.0

  0  0  0  0  0  0              0 V3000
M  V30 BEGIN CTAB
M  V30 COUNTS 0 0 0 0 0
M  V30 BEGIN ATOM
M  V30 END ATOM
M  V30 BEGIN BOND
M  V30 END BOND
M  V30 END CTAB
M  END
>  <Inhibitor order by BE>
155

>  <Decoy order by BE>
0

>  <Name>
 CHEMBL3393694 

>  <Binding Energy (BE)>
11,0830

>  <Ligand Efficiency by DW>
0,3638

>  <PIC50>
7,9586

>  <IC50 (um)>
0,0110

>  <Predictive score X5>
2,0394

>  <P class 5>
0,8849

>  <Number of interactions>
20

>  <Class4>
1

>  <Class5>
1

>  <Class6>
1

>  <Class7>
1

>  <Class8>
0

>  <Dummy variable>
1

>  <PRO_42>
0

>  <LEU_43>
0

>  <LEU_44>
1

>  <GLY_45>
1

>  <SER_46>
0

>  <GLY_47>
0

>  <GLY_48>
0

>  <PHE_49>
1

>  <VAL_52>
1

>  <SER_54>
0

>  <ALA_65>
1

>  <ILE_66>
0

>  <LYS_67>
1

>  <VAL_69>
0

>  <ARG_73>
0

>  <ILE_74>
0

>  <SER_75>
0

>  <PRO_87>
0

>  <GLU_89>
0

>  <ILE_104>
1

>  <LEU_120>
1

>  <GLU_121>
1

>  <ARG_122>
1

>  <PRO_123>
1

>  <GLU_124>
0

>  <PRO_125>
0

>  <VAL_126>
1

>  <GLN_127>
1

>  <ASP_128>
1

>  <PHE_130>
0

>  <ASP_131>
0

>  <GLU_135>
0

>  <ASP_167>
0

>  <LYS_169>
0

>  <GLU_171>
1

>  <ASN_172>
1

>  <ILE_173>
0

>  <LEU_174>
1

>  <LEU_177>
0

>  <LYS_183>
0

>  <ILE_185>
1

>  <ASP_186>
1

>  <PHE_187>
0

>  <GLY_188>
0

>  <SER_189>
0

>  <ASP_202>
0

>  <GLY_203>
0

>  <THR_204>
0

>  <ARG_205>
0

>  <HOH_334>
1

>  <Inhibitor_flag>
1

$$$$

Actelion Java MolfileCreator 2.0

  0  0  0  0  0  0              0 V3000
M  V30 BEGIN CTAB
M  V30 COUNTS 0 0 0 0 0
M  V30 BEGIN ATOM
M  V30 END ATOM
M  V30 BEGIN BOND
M  V30 END BOND
M  V30 END CTAB
M  END
>  <Inhibitor order by BE>
156

>  <Decoy order by BE>
0

>  <Name>
 CHEMBL3941050 

>  <Binding Energy (BE)>
11,0790

>  <Ligand Efficiency by DW>
0,3898

>  <PIC50>
10,1871

>  <IC50 (um)>
0,0001

>  <Predictive score X5>
2,0357

>  <P class 5>
0,8845

>  <Number of interactions>
19

>  <Class4>
1

>  <Class5>
1

>  <Class6>
1

>  <Class7>
1

>  <Class8>
1

>  <Dummy variable>
1

>  <PRO_42>
0

>  <LEU_43>
0

>  <LEU_44>
1

>  <GLY_45>
1

>  <SER_46>
0

>  <GLY_47>
0

>  <GLY_48>
0

>  <PHE_49>
1

>  <VAL_52>
1

>  <SER_54>
0

>  <ALA_65>
1

>  <ILE_66>
0

>  <LYS_67>
1

>  <VAL_69>
0

>  <ARG_73>
0

>  <ILE_74>
0

>  <SER_75>
0

>  <PRO_87>
0

>  <GLU_89>
0

>  <ILE_104>
1

>  <LEU_120>
1

>  <GLU_121>
1

>  <ARG_122>
1

>  <PRO_123>
1

>  <GLU_124>
0

>  <PRO_125>
0

>  <VAL_126>
1

>  <GLN_127>
0

>  <ASP_128>
1

>  <PHE_130>
0

>  <ASP_131>
0

>  <GLU_135>
0

>  <ASP_167>
0

>  <LYS_169>
0

>  <GLU_171>
1

>  <ASN_172>
1

>  <ILE_173>
0

>  <LEU_174>
1

>  <LEU_177>
0

>  <LYS_183>
0

>  <ILE_185>
1

>  <ASP_186>
1

>  <PHE_187>
0

>  <GLY_188>
0

>  <SER_189>
0

>  <ASP_202>
0

>  <GLY_203>
0

>  <THR_204>
0

>  <ARG_205>
0

>  <HOH_334>
1

>  <Inhibitor_flag>
1

$$$$

Actelion Java MolfileCreator 2.0

  0  0  0  0  0  0              0 V3000
M  V30 BEGIN CTAB
M  V30 COUNTS 0 0 0 0 0
M  V30 BEGIN ATOM
M  V30 END ATOM
M  V30 BEGIN BOND
M  V30 END BOND
M  V30 END CTAB
M  END
>  <Inhibitor order by BE>
157

>  <Decoy order by BE>
0

>  <Name>
 CHEMBL3810085 

>  <Binding Energy (BE)>
11,0790

>  <Ligand Efficiency by DW>
0,3898

>  <PIC50>
8,5229

>  <IC50 (um)>
0,0030

>  <Predictive score X5>
1,6527

>  <P class 5>
0,8393

>  <Number of interactions>
18

>  <Class4>
1

>  <Class5>
1

>  <Class6>
1

>  <Class7>
1

>  <Class8>
1

>  <Dummy variable>
0

>  <PRO_42>
0

>  <LEU_43>
0

>  <LEU_44>
1

>  <GLY_45>
1

>  <SER_46>
0

>  <GLY_47>
0

>  <GLY_48>
0

>  <PHE_49>
1

>  <VAL_52>
1

>  <SER_54>
0

>  <ALA_65>
1

>  <ILE_66>
0

>  <LYS_67>
1

>  <VAL_69>
0

>  <ARG_73>
0

>  <ILE_74>
0

>  <SER_75>
0

>  <PRO_87>
0

>  <GLU_89>
0

>  <ILE_104>
1

>  <LEU_120>
1

>  <GLU_121>
1

>  <ARG_122>
1

>  <PRO_123>
0

>  <GLU_124>
0

>  <PRO_125>
0

>  <VAL_126>
1

>  <GLN_127>
1

>  <ASP_128>
1

>  <PHE_130>
0

>  <ASP_131>
0

>  <GLU_135>
0

>  <ASP_167>
0

>  <LYS_169>
0

>  <GLU_171>
1

>  <ASN_172>
0

>  <ILE_173>
0

>  <LEU_174>
1

>  <LEU_177>
0

>  <LYS_183>
0

>  <ILE_185>
1

>  <ASP_186>
1

>  <PHE_187>
0

>  <GLY_188>
0

>  <SER_189>
0

>  <ASP_202>
0

>  <GLY_203>
0

>  <THR_204>
0

>  <ARG_205>
0

>  <HOH_334>
1

>  <Inhibitor_flag>
1

$$$$

Actelion Java MolfileCreator 2.0

  0  0  0  0  0  0              0 V3000
M  V30 BEGIN CTAB
M  V30 COUNTS 0 0 0 0 0
M  V30 BEGIN ATOM
M  V30 END ATOM
M  V30 BEGIN BOND
M  V30 END BOND
M  V30 END CTAB
M  END
>  <Inhibitor order by BE>
158

>  <Decoy order by BE>
0

>  <Name>
 CHEMBL2017354 

>  <Binding Energy (BE)>
11,0790

>  <Ligand Efficiency by DW>
0,3763

>  <PIC50>
7,7959

>  <IC50 (um)>
0,0160

>  <Predictive score X5>
1,6527

>  <P class 5>
0,8393

>  <Number of interactions>
16

>  <Class4>
1

>  <Class5>
1

>  <Class6>
1

>  <Class7>
1

>  <Class8>
0

>  <Dummy variable>
0

>  <PRO_42>
0

>  <LEU_43>
0

>  <LEU_44>
1

>  <GLY_45>
1

>  <SER_46>
0

>  <GLY_47>
0

>  <GLY_48>
0

>  <PHE_49>
1

>  <VAL_52>
1

>  <SER_54>
0

>  <ALA_65>
1

>  <ILE_66>
0

>  <LYS_67>
1

>  <VAL_69>
0

>  <ARG_73>
0

>  <ILE_74>
0

>  <SER_75>
0

>  <PRO_87>
0

>  <GLU_89>
0

>  <ILE_104>
1

>  <LEU_120>
1

>  <GLU_121>
1

>  <ARG_122>
1

>  <PRO_123>
0

>  <GLU_124>
0

>  <PRO_125>
0

>  <VAL_126>
1

>  <GLN_127>
0

>  <ASP_128>
1

>  <PHE_130>
0

>  <ASP_131>
0

>  <GLU_135>
0

>  <ASP_167>
0

>  <LYS_169>
0

>  <GLU_171>
0

>  <ASN_172>
0

>  <ILE_173>
0

>  <LEU_174>
1

>  <LEU_177>
0

>  <LYS_183>
0

>  <ILE_185>
1

>  <ASP_186>
1

>  <PHE_187>
0

>  <GLY_188>
0

>  <SER_189>
0

>  <ASP_202>
0

>  <GLY_203>
0

>  <THR_204>
0

>  <ARG_205>
0

>  <HOH_334>
1

>  <Inhibitor_flag>
1

$$$$

Actelion Java MolfileCreator 2.0

  0  0  0  0  0  0              0 V3000
M  V30 BEGIN CTAB
M  V30 COUNTS 0 0 0 0 0
M  V30 BEGIN ATOM
M  V30 END ATOM
M  V30 BEGIN BOND
M  V30 END BOND
M  V30 END CTAB
M  END
>  <Inhibitor order by BE>
159

>  <Decoy order by BE>
0

>  <Name>
 CHEMBL3949500 

>  <Binding Energy (BE)>
11,0770

>  <Ligand Efficiency by DW>
0,3411

>  <PIC50>
4,3566

>  <IC50 (um)>
43,9900

>  <Predictive score X5>
2,4119

>  <P class 5>
0,9177

>  <Number of interactions>
19

>  <Class4>
1

>  <Class5>
0

>  <Class6>
0

>  <Class7>
0

>  <Class8>
0

>  <Dummy variable>
1

>  <PRO_42>
0

>  <LEU_43>
0

>  <LEU_44>
1

>  <GLY_45>
1

>  <SER_46>
1

>  <GLY_47>
0

>  <GLY_48>
0

>  <PHE_49>
1

>  <VAL_52>
1

>  <SER_54>
0

>  <ALA_65>
1

>  <ILE_66>
0

>  <LYS_67>
1

>  <VAL_69>
0

>  <ARG_73>
0

>  <ILE_74>
0

>  <SER_75>
0

>  <PRO_87>
0

>  <GLU_89>
0

>  <ILE_104>
0

>  <LEU_120>
0

>  <GLU_121>
0

>  <ARG_122>
1

>  <PRO_123>
0

>  <GLU_124>
0

>  <PRO_125>
0

>  <VAL_126>
1

>  <GLN_127>
1

>  <ASP_128>
1

>  <PHE_130>
1

>  <ASP_131>
1

>  <GLU_135>
0

>  <ASP_167>
0

>  <LYS_169>
0

>  <GLU_171>
1

>  <ASN_172>
1

>  <ILE_173>
0

>  <LEU_174>
1

>  <LEU_177>
0

>  <LYS_183>
0

>  <ILE_185>
1

>  <ASP_186>
1

>  <PHE_187>
0

>  <GLY_188>
0

>  <SER_189>
0

>  <ASP_202>
0

>  <GLY_203>
0

>  <THR_204>
0

>  <ARG_205>
0

>  <HOH_334>
1

>  <Inhibitor_flag>
1

$$$$

Actelion Java MolfileCreator 2.0

  0  0  0  0  0  0              0 V3000
M  V30 BEGIN CTAB
M  V30 COUNTS 0 0 0 0 0
M  V30 BEGIN ATOM
M  V30 END ATOM
M  V30 BEGIN BOND
M  V30 END BOND
M  V30 END CTAB
M  END
>  <Inhibitor order by BE>
160

>  <Decoy order by BE>
0

>  <Name>
 CHEMBL3651937 

>  <Binding Energy (BE)>
11,0710

>  <Ligand Efficiency by DW>
0,3411

>  <PIC50>
8,6990

>  <IC50 (um)>
0,0020

>  <Predictive score X5>
2,4063

>  <P class 5>
0,9173

>  <Number of interactions>
18

>  <Class4>
1

>  <Class5>
1

>  <Class6>
1

>  <Class7>
1

>  <Class8>
1

>  <Dummy variable>
1

>  <PRO_42>
0

>  <LEU_43>
0

>  <LEU_44>
1

>  <GLY_45>
1

>  <SER_46>
0

>  <GLY_47>
0

>  <GLY_48>
0

>  <PHE_49>
1

>  <VAL_52>
1

>  <SER_54>
0

>  <ALA_65>
1

>  <ILE_66>
0

>  <LYS_67>
1

>  <VAL_69>
0

>  <ARG_73>
0

>  <ILE_74>
0

>  <SER_75>
0

>  <PRO_87>
0

>  <GLU_89>
0

>  <ILE_104>
1

>  <LEU_120>
1

>  <GLU_121>
1

>  <ARG_122>
1

>  <PRO_123>
0

>  <GLU_124>
0

>  <PRO_125>
0

>  <VAL_126>
1

>  <GLN_127>
0

>  <ASP_128>
1

>  <PHE_130>
0

>  <ASP_131>
1

>  <GLU_135>
0

>  <ASP_167>
0

>  <LYS_169>
0

>  <GLU_171>
1

>  <ASN_172>
0

>  <ILE_173>
0

>  <LEU_174>
1

>  <LEU_177>
0

>  <LYS_183>
0

>  <ILE_185>
1

>  <ASP_186>
1

>  <PHE_187>
0

>  <GLY_188>
0

>  <SER_189>
0

>  <ASP_202>
0

>  <GLY_203>
0

>  <THR_204>
0

>  <ARG_205>
0

>  <HOH_334>
1

>  <Inhibitor_flag>
1

$$$$

Actelion Java MolfileCreator 2.0

  0  0  0  0  0  0              0 V3000
M  V30 BEGIN CTAB
M  V30 COUNTS 0 0 0 0 0
M  V30 BEGIN ATOM
M  V30 END ATOM
M  V30 BEGIN BOND
M  V30 END BOND
M  V30 END CTAB
M  END
>  <Inhibitor order by BE>
161

>  <Decoy order by BE>
0

>  <Name>
 CHEMBL3921271 

>  <Binding Energy (BE)>
11,0710

>  <Ligand Efficiency by DW>
0,3764

>  <PIC50>
6,6440

>  <IC50 (um)>
0,2270

>  <Predictive score X5>
1,6453

>  <P class 5>
0,8383

>  <Number of interactions>
18

>  <Class4>
1

>  <Class5>
1

>  <Class6>
1

>  <Class7>
0

>  <Class8>
0

>  <Dummy variable>
1

>  <PRO_42>
0

>  <LEU_43>
0

>  <LEU_44>
1

>  <GLY_45>
1

>  <SER_46>
1

>  <GLY_47>
0

>  <GLY_48>
0

>  <PHE_49>
1

>  <VAL_52>
1

>  <SER_54>
0

>  <ALA_65>
1

>  <ILE_66>
0

>  <LYS_67>
1

>  <VAL_69>
0

>  <ARG_73>
0

>  <ILE_74>
0

>  <SER_75>
0

>  <PRO_87>
0

>  <GLU_89>
0

>  <ILE_104>
0

>  <LEU_120>
1

>  <GLU_121>
0

>  <ARG_122>
1

>  <PRO_123>
0

>  <GLU_124>
0

>  <PRO_125>
0

>  <VAL_126>
1

>  <GLN_127>
1

>  <ASP_128>
1

>  <PHE_130>
0

>  <ASP_131>
0

>  <GLU_135>
0

>  <ASP_167>
0

>  <LYS_169>
0

>  <GLU_171>
1

>  <ASN_172>
1

>  <ILE_173>
0

>  <LEU_174>
1

>  <LEU_177>
0

>  <LYS_183>
0

>  <ILE_185>
1

>  <ASP_186>
1

>  <PHE_187>
0

>  <GLY_188>
0

>  <SER_189>
0

>  <ASP_202>
0

>  <GLY_203>
0

>  <THR_204>
0

>  <ARG_205>
0

>  <HOH_334>
1

>  <Inhibitor_flag>
1

$$$$

Actelion Java MolfileCreator 2.0

  0  0  0  0  0  0              0 V3000
M  V30 BEGIN CTAB
M  V30 COUNTS 0 0 0 0 0
M  V30 BEGIN ATOM
M  V30 END ATOM
M  V30 BEGIN BOND
M  V30 END BOND
M  V30 END CTAB
M  END
>  <Inhibitor order by BE>
162

>  <Decoy order by BE>
0

>  <Name>
 CHEMBL3781028 

>  <Binding Energy (BE)>
11,0650

>  <Ligand Efficiency by DW>
0,3764

>  <PIC50>
4,5058

>  <IC50 (um)>
31,2000

>  <Predictive score X5>
2,7838

>  <P class 5>
0,9418

>  <Number of interactions>
23

>  <Class4>
1

>  <Class5>
0

>  <Class6>
0

>  <Class7>
0

>  <Class8>
0

>  <Dummy variable>
0

>  <PRO_42>
0

>  <LEU_43>
0

>  <LEU_44>
1

>  <GLY_45>
1

>  <SER_46>
0

>  <GLY_47>
0

>  <GLY_48>
0

>  <PHE_49>
1

>  <VAL_52>
1

>  <SER_54>
0

>  <ALA_65>
1

>  <ILE_66>
0

>  <LYS_67>
1

>  <VAL_69>
0

>  <ARG_73>
0

>  <ILE_74>
0

>  <SER_75>
0

>  <PRO_87>
0

>  <GLU_89>
1

>  <ILE_104>
1

>  <LEU_120>
1

>  <GLU_121>
1

>  <ARG_122>
1

>  <PRO_123>
1

>  <GLU_124>
0

>  <PRO_125>
0

>  <VAL_126>
1

>  <GLN_127>
0

>  <ASP_128>
1

>  <PHE_130>
1

>  <ASP_131>
1

>  <GLU_135>
0

>  <ASP_167>
0

>  <LYS_169>
1

>  <GLU_171>
1

>  <ASN_172>
1

>  <ILE_173>
0

>  <LEU_174>
1

>  <LEU_177>
0

>  <LYS_183>
0

>  <ILE_185>
1

>  <ASP_186>
1

>  <PHE_187>
0

>  <GLY_188>
0

>  <SER_189>
0

>  <ASP_202>
0

>  <GLY_203>
0

>  <THR_204>
0

>  <ARG_205>
0

>  <HOH_334>
1

>  <Inhibitor_flag>
1

$$$$

Actelion Java MolfileCreator 2.0

  0  0  0  0  0  0              0 V3000
M  V30 BEGIN CTAB
M  V30 COUNTS 0 0 0 0 0
M  V30 BEGIN ATOM
M  V30 END ATOM
M  V30 BEGIN BOND
M  V30 END BOND
M  V30 END CTAB
M  END
>  <Inhibitor order by BE>
163

>  <Decoy order by BE>
0

>  <Name>
 CHEMBL3952715 

>  <Binding Energy (BE)>
11,0560

>  <Ligand Efficiency by DW>
0,3764

>  <PIC50>
7,2708

>  <IC50 (um)>
0,0536

>  <Predictive score X5>
1,0921

>  <P class 5>
0,7488

>  <Number of interactions>
17

>  <Class4>
1

>  <Class5>
1

>  <Class6>
1

>  <Class7>
1

>  <Class8>
0

>  <Dummy variable>
1

>  <PRO_42>
0

>  <LEU_43>
0

>  <LEU_44>
1

>  <GLY_45>
0

>  <SER_46>
0

>  <GLY_47>
0

>  <GLY_48>
0

>  <PHE_49>
1

>  <VAL_52>
1

>  <SER_54>
0

>  <ALA_65>
1

>  <ILE_66>
0

>  <LYS_67>
1

>  <VAL_69>
0

>  <ARG_73>
0

>  <ILE_74>
0

>  <SER_75>
0

>  <PRO_87>
0

>  <GLU_89>
0

>  <ILE_104>
0

>  <LEU_120>
1

>  <GLU_121>
0

>  <ARG_122>
1

>  <PRO_123>
0

>  <GLU_124>
0

>  <PRO_125>
0

>  <VAL_126>
1

>  <GLN_127>
1

>  <ASP_128>
1

>  <PHE_130>
0

>  <ASP_131>
0

>  <GLU_135>
0

>  <ASP_167>
0

>  <LYS_169>
1

>  <GLU_171>
1

>  <ASN_172>
1

>  <ILE_173>
0

>  <LEU_174>
1

>  <LEU_177>
0

>  <LYS_183>
0

>  <ILE_185>
1

>  <ASP_186>
1

>  <PHE_187>
0

>  <GLY_188>
0

>  <SER_189>
0

>  <ASP_202>
0

>  <GLY_203>
0

>  <THR_204>
0

>  <ARG_205>
0

>  <HOH_334>
1

>  <Inhibitor_flag>
1

$$$$

Actelion Java MolfileCreator 2.0

  0  0  0  0  0  0              0 V3000
M  V30 BEGIN CTAB
M  V30 COUNTS 0 0 0 0 0
M  V30 BEGIN ATOM
M  V30 END ATOM
M  V30 BEGIN BOND
M  V30 END BOND
M  V30 END CTAB
M  END
>  <Inhibitor order by BE>
164

>  <Decoy order by BE>
0

>  <Name>
 CHEMBL3393698 

>  <Binding Energy (BE)>
11,0550

>  <Ligand Efficiency by DW>
0,3638

>  <PIC50>
8,6990

>  <IC50 (um)>
0,0020

>  <Predictive score X5>
1,4742

>  <P class 5>
0,8137

>  <Number of interactions>
19

>  <Class4>
1

>  <Class5>
1

>  <Class6>
1

>  <Class7>
1

>  <Class8>
1

>  <Dummy variable>
1

>  <PRO_42>
0

>  <LEU_43>
0

>  <LEU_44>
1

>  <GLY_45>
0

>  <SER_46>
0

>  <GLY_47>
0

>  <GLY_48>
0

>  <PHE_49>
1

>  <VAL_52>
1

>  <SER_54>
0

>  <ALA_65>
1

>  <ILE_66>
0

>  <LYS_67>
1

>  <VAL_69>
0

>  <ARG_73>
0

>  <ILE_74>
0

>  <SER_75>
0

>  <PRO_87>
0

>  <GLU_89>
0

>  <ILE_104>
1

>  <LEU_120>
1

>  <GLU_121>
1

>  <ARG_122>
1

>  <PRO_123>
1

>  <GLU_124>
0

>  <PRO_125>
0

>  <VAL_126>
1

>  <GLN_127>
1

>  <ASP_128>
1

>  <PHE_130>
0

>  <ASP_131>
0

>  <GLU_135>
0

>  <ASP_167>
0

>  <LYS_169>
0

>  <GLU_171>
1

>  <ASN_172>
1

>  <ILE_173>
0

>  <LEU_174>
1

>  <LEU_177>
0

>  <LYS_183>
0

>  <ILE_185>
1

>  <ASP_186>
1

>  <PHE_187>
0

>  <GLY_188>
0

>  <SER_189>
0

>  <ASP_202>
0

>  <GLY_203>
0

>  <THR_204>
0

>  <ARG_205>
0

>  <HOH_334>
1

>  <Inhibitor_flag>
1

$$$$

Actelion Java MolfileCreator 2.0

  0  0  0  0  0  0              0 V3000
M  V30 BEGIN CTAB
M  V30 COUNTS 0 0 0 0 0
M  V30 BEGIN ATOM
M  V30 END ATOM
M  V30 BEGIN BOND
M  V30 END BOND
M  V30 END CTAB
M  END
>  <Inhibitor order by BE>
165

>  <Decoy order by BE>
0

>  <Name>
 CHEMBL3890318 

>  <Binding Energy (BE)>
11,0520

>  <Ligand Efficiency by DW>
0,4198

>  <PIC50>
5,4996

>  <IC50 (um)>
3,1650

>  <Predictive score X5>
2,0108

>  <P class 5>
0,8819

>  <Number of interactions>
18

>  <Class4>
1

>  <Class5>
1

>  <Class6>
0

>  <Class7>
0

>  <Class8>
0

>  <Dummy variable>
1

>  <PRO_42>
0

>  <LEU_43>
0

>  <LEU_44>
1

>  <GLY_45>
1

>  <SER_46>
0

>  <GLY_47>
0

>  <GLY_48>
0

>  <PHE_49>
1

>  <VAL_52>
1

>  <SER_54>
0

>  <ALA_65>
1

>  <ILE_66>
0

>  <LYS_67>
1

>  <VAL_69>
0

>  <ARG_73>
0

>  <ILE_74>
0

>  <SER_75>
0

>  <PRO_87>
0

>  <GLU_89>
0

>  <ILE_104>
1

>  <LEU_120>
1

>  <GLU_121>
1

>  <ARG_122>
1

>  <PRO_123>
1

>  <GLU_124>
0

>  <PRO_125>
0

>  <VAL_126>
1

>  <GLN_127>
0

>  <ASP_128>
1

>  <PHE_130>
0

>  <ASP_131>
0

>  <GLU_135>
0

>  <ASP_167>
0

>  <LYS_169>
0

>  <GLU_171>
1

>  <ASN_172>
0

>  <ILE_173>
0

>  <LEU_174>
1

>  <LEU_177>
0

>  <LYS_183>
0

>  <ILE_185>
1

>  <ASP_186>
1

>  <PHE_187>
0

>  <GLY_188>
0

>  <SER_189>
0

>  <ASP_202>
0

>  <GLY_203>
0

>  <THR_204>
0

>  <ARG_205>
0

>  <HOH_334>
1

>  <Inhibitor_flag>
1

$$$$

Actelion Java MolfileCreator 2.0

  0  0  0  0  0  0              0 V3000
M  V30 BEGIN CTAB
M  V30 COUNTS 0 0 0 0 0
M  V30 BEGIN ATOM
M  V30 END ATOM
M  V30 BEGIN BOND
M  V30 END BOND
M  V30 END CTAB
M  END
>  <Inhibitor order by BE>
166

>  <Decoy order by BE>
0

>  <Name>
 CHEMBL4079516 

>  <Binding Energy (BE)>
11,0510

>  <Ligand Efficiency by DW>
0,3764

>  <PIC50>
6,0269

>  <IC50 (um)>
0,9400

>  <Predictive score X5>
1,0875

>  <P class 5>
0,7479

>  <Number of interactions>
14

>  <Class4>
1

>  <Class5>
1

>  <Class6>
1

>  <Class7>
0

>  <Class8>
0

>  <Dummy variable>
1

>  <PRO_42>
0

>  <LEU_43>
0

>  <LEU_44>
0

>  <GLY_45>
0

>  <SER_46>
1

>  <GLY_47>
0

>  <GLY_48>
0

>  <PHE_49>
1

>  <VAL_52>
1

>  <SER_54>
0

>  <ALA_65>
1

>  <ILE_66>
0

>  <LYS_67>
1

>  <VAL_69>
0

>  <ARG_73>
0

>  <ILE_74>
0

>  <SER_75>
0

>  <PRO_87>
0

>  <GLU_89>
0

>  <ILE_104>
0

>  <LEU_120>
1

>  <GLU_121>
0

>  <ARG_122>
0

>  <PRO_123>
0

>  <GLU_124>
0

>  <PRO_125>
0

>  <VAL_126>
0

>  <GLN_127>
0

>  <ASP_128>
1

>  <PHE_130>
0

>  <ASP_131>
0

>  <GLU_135>
0

>  <ASP_167>
0

>  <LYS_169>
1

>  <GLU_171>
1

>  <ASN_172>
1

>  <ILE_173>
0

>  <LEU_174>
1

>  <LEU_177>
0

>  <LYS_183>
0

>  <ILE_185>
1

>  <ASP_186>
1

>  <PHE_187>
0

>  <GLY_188>
0

>  <SER_189>
0

>  <ASP_202>
0

>  <GLY_203>
0

>  <THR_204>
0

>  <ARG_205>
0

>  <HOH_334>
1

>  <Inhibitor_flag>
1

$$$$

Actelion Java MolfileCreator 2.0

  0  0  0  0  0  0              0 V3000
M  V30 BEGIN CTAB
M  V30 COUNTS 0 0 0 0 0
M  V30 BEGIN ATOM
M  V30 END ATOM
M  V30 BEGIN BOND
M  V30 END BOND
M  V30 END CTAB
M  END
>  <Inhibitor order by BE>
167

>  <Decoy order by BE>
0

>  <Name>
 CHEMBL3895124 

>  <Binding Energy (BE)>
11,0500

>  <Ligand Efficiency by DW>
0,3764

>  <PIC50>
10,8861

>  <IC50 (um)>
0,0000

>  <Predictive score X5>
2,0089

>  <P class 5>
0,8817

>  <Number of interactions>
19

>  <Class4>
1

>  <Class5>
1

>  <Class6>
1

>  <Class7>
1

>  <Class8>
1

>  <Dummy variable>
1

>  <PRO_42>
0

>  <LEU_43>
0

>  <LEU_44>
1

>  <GLY_45>
1

>  <SER_46>
1

>  <GLY_47>
0

>  <GLY_48>
0

>  <PHE_49>
1

>  <VAL_52>
1

>  <SER_54>
0

>  <ALA_65>
1

>  <ILE_66>
0

>  <LYS_67>
1

>  <VAL_69>
0

>  <ARG_73>
0

>  <ILE_74>
0

>  <SER_75>
0

>  <PRO_87>
0

>  <GLU_89>
0

>  <ILE_104>
1

>  <LEU_120>
1

>  <GLU_121>
1

>  <ARG_122>
1

>  <PRO_123>
1

>  <GLU_124>
0

>  <PRO_125>
0

>  <VAL_126>
1

>  <GLN_127>
0

>  <ASP_128>
1

>  <PHE_130>
0

>  <ASP_131>
0

>  <GLU_135>
0

>  <ASP_167>
0

>  <LYS_169>
0

>  <GLU_171>
0

>  <ASN_172>
1

>  <ILE_173>
0

>  <LEU_174>
1

>  <LEU_177>
0

>  <LYS_183>
0

>  <ILE_185>
1

>  <ASP_186>
1

>  <PHE_187>
0

>  <GLY_188>
0

>  <SER_189>
0

>  <ASP_202>
0

>  <GLY_203>
0

>  <THR_204>
0

>  <ARG_205>
0

>  <HOH_334>
1

>  <Inhibitor_flag>
1

$$$$

Actelion Java MolfileCreator 2.0

  0  0  0  0  0  0              0 V3000
M  V30 BEGIN CTAB
M  V30 COUNTS 0 0 0 0 0
M  V30 BEGIN ATOM
M  V30 END ATOM
M  V30 BEGIN BOND
M  V30 END BOND
M  V30 END CTAB
M  END
>  <Inhibitor order by BE>
168

>  <Decoy order by BE>
0

>  <Name>
 CHEMBL3982237 

>  <Binding Energy (BE)>
11,0500

>  <Ligand Efficiency by DW>
0,3898

>  <PIC50>
7,5324

>  <IC50 (um)>
0,0294

>  <Predictive score X5>
2,7699

>  <P class 5>
0,9410

>  <Number of interactions>
21

>  <Class4>
1

>  <Class5>
1

>  <Class6>
1

>  <Class7>
1

>  <Class8>
0

>  <Dummy variable>
0

>  <PRO_42>
0

>  <LEU_43>
0

>  <LEU_44>
1

>  <GLY_45>
1

>  <SER_46>
0

>  <GLY_47>
0

>  <GLY_48>
0

>  <PHE_49>
1

>  <VAL_52>
1

>  <SER_54>
0

>  <ALA_65>
1

>  <ILE_66>
0

>  <LYS_67>
1

>  <VAL_69>
0

>  <ARG_73>
0

>  <ILE_74>
0

>  <SER_75>
0

>  <PRO_87>
0

>  <GLU_89>
1

>  <ILE_104>
1

>  <LEU_120>
1

>  <GLU_121>
1

>  <ARG_122>
1

>  <PRO_123>
1

>  <GLU_124>
0

>  <PRO_125>
0

>  <VAL_126>
1

>  <GLN_127>
0

>  <ASP_128>
1

>  <PHE_130>
1

>  <ASP_131>
1

>  <GLU_135>
0

>  <ASP_167>
0

>  <LYS_169>
0

>  <GLU_171>
1

>  <ASN_172>
0

>  <ILE_173>
0

>  <LEU_174>
1

>  <LEU_177>
0

>  <LYS_183>
0

>  <ILE_185>
1

>  <ASP_186>
1

>  <PHE_187>
0

>  <GLY_188>
0

>  <SER_189>
0

>  <ASP_202>
0

>  <GLY_203>
0

>  <THR_204>
0

>  <ARG_205>
0

>  <HOH_334>
1

>  <Inhibitor_flag>
1

$$$$

Actelion Java MolfileCreator 2.0

  0  0  0  0  0  0              0 V3000
M  V30 BEGIN CTAB
M  V30 COUNTS 0 0 0 0 0
M  V30 BEGIN ATOM
M  V30 END ATOM
M  V30 BEGIN BOND
M  V30 END BOND
M  V30 END CTAB
M  END
>  <Inhibitor order by BE>
169

>  <Decoy order by BE>
0

>  <Name>
 CHEMBL3922499 

>  <Binding Energy (BE)>
11,0420

>  <Ligand Efficiency by DW>
0,3899

>  <PIC50>
6,4685

>  <IC50 (um)>
0,3400

>  <Predictive score X5>
1,0792

>  <P class 5>
0,7463

>  <Number of interactions>
16

>  <Class4>
1

>  <Class5>
1

>  <Class6>
1

>  <Class7>
0

>  <Class8>
0

>  <Dummy variable>
0

>  <PRO_42>
0

>  <LEU_43>
0

>  <LEU_44>
1

>  <GLY_45>
0

>  <SER_46>
0

>  <GLY_47>
0

>  <GLY_48>
0

>  <PHE_49>
1

>  <VAL_52>
1

>  <SER_54>
0

>  <ALA_65>
1

>  <ILE_66>
0

>  <LYS_67>
1

>  <VAL_69>
0

>  <ARG_73>
0

>  <ILE_74>
0

>  <SER_75>
0

>  <PRO_87>
0

>  <GLU_89>
0

>  <ILE_104>
0

>  <LEU_120>
1

>  <GLU_121>
0

>  <ARG_122>
0

>  <PRO_123>
0

>  <GLU_124>
0

>  <PRO_125>
0

>  <VAL_126>
1

>  <GLN_127>
1

>  <ASP_128>
1

>  <PHE_130>
0

>  <ASP_131>
0

>  <GLU_135>
0

>  <ASP_167>
0

>  <LYS_169>
1

>  <GLU_171>
1

>  <ASN_172>
1

>  <ILE_173>
0

>  <LEU_174>
1

>  <LEU_177>
0

>  <LYS_183>
0

>  <ILE_185>
1

>  <ASP_186>
1

>  <PHE_187>
0

>  <GLY_188>
0

>  <SER_189>
0

>  <ASP_202>
0

>  <GLY_203>
0

>  <THR_204>
0

>  <ARG_205>
0

>  <HOH_334>
1

>  <Inhibitor_flag>
1

$$$$

Actelion Java MolfileCreator 2.0

  0  0  0  0  0  0              0 V3000
M  V30 BEGIN CTAB
M  V30 COUNTS 0 0 0 0 0
M  V30 BEGIN ATOM
M  V30 END ATOM
M  V30 BEGIN BOND
M  V30 END BOND
M  V30 END CTAB
M  END
>  <Inhibitor order by BE>
170

>  <Decoy order by BE>
0

>  <Name>
 CHEMBL4115439 

>  <Binding Energy (BE)>
11,0400

>  <Ligand Efficiency by DW>
0,3521

>  <PIC50>
4,3582

>  <IC50 (um)>
43,8310

>  <Predictive score X5>
2,3777

>  <P class 5>
0,9151

>  <Number of interactions>
19

>  <Class4>
1

>  <Class5>
0

>  <Class6>
0

>  <Class7>
0

>  <Class8>
0

>  <Dummy variable>
0

>  <PRO_42>
0

>  <LEU_43>
0

>  <LEU_44>
1

>  <GLY_45>
1

>  <SER_46>
0

>  <GLY_47>
0

>  <GLY_48>
0

>  <PHE_49>
1

>  <VAL_52>
1

>  <SER_54>
0

>  <ALA_65>
1

>  <ILE_66>
0

>  <LYS_67>
1

>  <VAL_69>
0

>  <ARG_73>
0

>  <ILE_74>
0

>  <SER_75>
0

>  <PRO_87>
0

>  <GLU_89>
0

>  <ILE_104>
0

>  <LEU_120>
1

>  <GLU_121>
1

>  <ARG_122>
1

>  <PRO_123>
0

>  <GLU_124>
0

>  <PRO_125>
0

>  <VAL_126>
1

>  <GLN_127>
1

>  <ASP_128>
1

>  <PHE_130>
0

>  <ASP_131>
1

>  <GLU_135>
0

>  <ASP_167>
0

>  <LYS_169>
0

>  <GLU_171>
1

>  <ASN_172>
1

>  <ILE_173>
0

>  <LEU_174>
1

>  <LEU_177>
0

>  <LYS_183>
0

>  <ILE_185>
1

>  <ASP_186>
1

>  <PHE_187>
0

>  <GLY_188>
0

>  <SER_189>
0

>  <ASP_202>
0

>  <GLY_203>
0

>  <THR_204>
0

>  <ARG_205>
0

>  <HOH_334>
1

>  <Inhibitor_flag>
1

$$$$

Actelion Java MolfileCreator 2.0

  0  0  0  0  0  0              0 V3000
M  V30 BEGIN CTAB
M  V30 COUNTS 0 0 0 0 0
M  V30 BEGIN ATOM
M  V30 END ATOM
M  V30 BEGIN BOND
M  V30 END BOND
M  V30 END CTAB
M  END
>  <Inhibitor order by BE>
171

>  <Decoy order by BE>
0

>  <Name>
 CHEMBL3975552 

>  <Binding Energy (BE)>
11,0370

>  <Ligand Efficiency by DW>
0,3899

>  <PIC50>
7,5536

>  <IC50 (um)>
0,0280

>  <Predictive score X5>
1,9969

>  <P class 5>
0,8805

>  <Number of interactions>
18

>  <Class4>
1

>  <Class5>
1

>  <Class6>
1

>  <Class7>
1

>  <Class8>
0

>  <Dummy variable>
1

>  <PRO_42>
0

>  <LEU_43>
0

>  <LEU_44>
1

>  <GLY_45>
1

>  <SER_46>
0

>  <GLY_47>
0

>  <GLY_48>
0

>  <PHE_49>
1

>  <VAL_52>
1

>  <SER_54>
0

>  <ALA_65>
1

>  <ILE_66>
0

>  <LYS_67>
1

>  <VAL_69>
0

>  <ARG_73>
0

>  <ILE_74>
0

>  <SER_75>
0

>  <PRO_87>
0

>  <GLU_89>
0

>  <ILE_104>
1

>  <LEU_120>
1

>  <GLU_121>
1

>  <ARG_122>
1

>  <PRO_123>
1

>  <GLU_124>
0

>  <PRO_125>
0

>  <VAL_126>
1

>  <GLN_127>
0

>  <ASP_128>
0

>  <PHE_130>
0

>  <ASP_131>
0

>  <GLU_135>
0

>  <ASP_167>
0

>  <LYS_169>
0

>  <GLU_171>
1

>  <ASN_172>
1

>  <ILE_173>
0

>  <LEU_174>
1

>  <LEU_177>
0

>  <LYS_183>
0

>  <ILE_185>
1

>  <ASP_186>
1

>  <PHE_187>
0

>  <GLY_188>
0

>  <SER_189>
0

>  <ASP_202>
0

>  <GLY_203>
0

>  <THR_204>
0

>  <ARG_205>
0

>  <HOH_334>
1

>  <Inhibitor_flag>
1

$$$$

Actelion Java MolfileCreator 2.0

  0  0  0  0  0  0              0 V3000
M  V30 BEGIN CTAB
M  V30 COUNTS 0 0 0 0 0
M  V30 BEGIN ATOM
M  V30 END ATOM
M  V30 BEGIN BOND
M  V30 END BOND
M  V30 END CTAB
M  END
>  <Inhibitor order by BE>
172

>  <Decoy order by BE>
0

>  <Name>
 CHEMBL3897895 

>  <Binding Energy (BE)>
11,0370

>  <Ligand Efficiency by DW>
0,4043

>  <PIC50>
4,3564

>  <IC50 (um)>
44,0180

>  <Predictive score X5>
2,2185

>  <P class 5>
0,9019

>  <Number of interactions>
19

>  <Class4>
1

>  <Class5>
0

>  <Class6>
0

>  <Class7>
0

>  <Class8>
0

>  <Dummy variable>
0

>  <PRO_42>
0

>  <LEU_43>
0

>  <LEU_44>
1

>  <GLY_45>
0

>  <SER_46>
0

>  <GLY_47>
0

>  <GLY_48>
0

>  <PHE_49>
1

>  <VAL_52>
1

>  <SER_54>
0

>  <ALA_65>
1

>  <ILE_66>
0

>  <LYS_67>
1

>  <VAL_69>
0

>  <ARG_73>
0

>  <ILE_74>
0

>  <SER_75>
0

>  <PRO_87>
0

>  <GLU_89>
0

>  <ILE_104>
0

>  <LEU_120>
1

>  <GLU_121>
1

>  <ARG_122>
1

>  <PRO_123>
1

>  <GLU_124>
0

>  <PRO_125>
0

>  <VAL_126>
1

>  <GLN_127>
0

>  <ASP_128>
1

>  <PHE_130>
1

>  <ASP_131>
1

>  <GLU_135>
0

>  <ASP_167>
0

>  <LYS_169>
0

>  <GLU_171>
1

>  <ASN_172>
1

>  <ILE_173>
0

>  <LEU_174>
1

>  <LEU_177>
0

>  <LYS_183>
0

>  <ILE_185>
1

>  <ASP_186>
1

>  <PHE_187>
0

>  <GLY_188>
0

>  <SER_189>
0

>  <ASP_202>
0

>  <GLY_203>
0

>  <THR_204>
0

>  <ARG_205>
0

>  <HOH_334>
1

>  <Inhibitor_flag>
1

$$$$

Actelion Java MolfileCreator 2.0

  0  0  0  0  0  0              0 V3000
M  V30 BEGIN CTAB
M  V30 COUNTS 0 0 0 0 0
M  V30 BEGIN ATOM
M  V30 END ATOM
M  V30 BEGIN BOND
M  V30 END BOND
M  V30 END CTAB
M  END
>  <Inhibitor order by BE>
173

>  <Decoy order by BE>
0

>  <Name>
 CHEMBL3945507 

>  <Binding Energy (BE)>
11,0340

>  <Ligand Efficiency by DW>
0,3899

>  <PIC50>
6,6990

>  <IC50 (um)>
0,2000

>  <Predictive score X5>
1,6112

>  <P class 5>
0,8336

>  <Number of interactions>
18

>  <Class4>
1

>  <Class5>
1

>  <Class6>
1

>  <Class7>
0

>  <Class8>
0

>  <Dummy variable>
0

>  <PRO_42>
0

>  <LEU_43>
0

>  <LEU_44>
1

>  <GLY_45>
1

>  <SER_46>
0

>  <GLY_47>
0

>  <GLY_48>
0

>  <PHE_49>
1

>  <VAL_52>
1

>  <SER_54>
0

>  <ALA_65>
1

>  <ILE_66>
0

>  <LYS_67>
1

>  <VAL_69>
0

>  <ARG_73>
0

>  <ILE_74>
0

>  <SER_75>
0

>  <PRO_87>
0

>  <GLU_89>
0

>  <ILE_104>
1

>  <LEU_120>
1

>  <GLU_121>
1

>  <ARG_122>
1

>  <PRO_123>
0

>  <GLU_124>
0

>  <PRO_125>
0

>  <VAL_126>
1

>  <GLN_127>
1

>  <ASP_128>
1

>  <PHE_130>
0

>  <ASP_131>
0

>  <GLU_135>
0

>  <ASP_167>
0

>  <LYS_169>
0

>  <GLU_171>
1

>  <ASN_172>
0

>  <ILE_173>
0

>  <LEU_174>
1

>  <LEU_177>
0

>  <LYS_183>
0

>  <ILE_185>
1

>  <ASP_186>
1

>  <PHE_187>
0

>  <GLY_188>
0

>  <SER_189>
0

>  <ASP_202>
0

>  <GLY_203>
0

>  <THR_204>
0

>  <ARG_205>
0

>  <HOH_334>
1

>  <Inhibitor_flag>
1

$$$$

Actelion Java MolfileCreator 2.0

  0  0  0  0  0  0              0 V3000
M  V30 BEGIN CTAB
M  V30 COUNTS 0 0 0 0 0
M  V30 BEGIN ATOM
M  V30 END ATOM
M  V30 BEGIN BOND
M  V30 END BOND
M  V30 END CTAB
M  END
>  <Inhibitor order by BE>
174

>  <Decoy order by BE>
0

>  <Name>
 CHEMBL3917922 

>  <Binding Energy (BE)>
11,0330

>  <Ligand Efficiency by DW>
0,3764

>  <PIC50>
4,3573

>  <IC50 (um)>
43,9230

>  <Predictive score X5>
1,0709

>  <P class 5>
0,7448

>  <Number of interactions>
18

>  <Class4>
1

>  <Class5>
0

>  <Class6>
0

>  <Class7>
0

>  <Class8>
0

>  <Dummy variable>
0

>  <PRO_42>
0

>  <LEU_43>
0

>  <LEU_44>
1

>  <GLY_45>
0

>  <SER_46>
0

>  <GLY_47>
0

>  <GLY_48>
0

>  <PHE_49>
1

>  <VAL_52>
1

>  <SER_54>
0

>  <ALA_65>
1

>  <ILE_66>
0

>  <LYS_67>
1

>  <VAL_69>
0

>  <ARG_73>
0

>  <ILE_74>
0

>  <SER_75>
0

>  <PRO_87>
0

>  <GLU_89>
0

>  <ILE_104>
1

>  <LEU_120>
1

>  <GLU_121>
1

>  <ARG_122>
1

>  <PRO_123>
0

>  <GLU_124>
0

>  <PRO_125>
0

>  <VAL_126>
1

>  <GLN_127>
1

>  <ASP_128>
1

>  <PHE_130>
0

>  <ASP_131>
0

>  <GLU_135>
0

>  <ASP_167>
0

>  <LYS_169>
0

>  <GLU_171>
1

>  <ASN_172>
1

>  <ILE_173>
0

>  <LEU_174>
1

>  <LEU_177>
0

>  <LYS_183>
0

>  <ILE_185>
1

>  <ASP_186>
1

>  <PHE_187>
0

>  <GLY_188>
0

>  <SER_189>
0

>  <ASP_202>
0

>  <GLY_203>
0

>  <THR_204>
0

>  <ARG_205>
0

>  <HOH_334>
1

>  <Inhibitor_flag>
1

$$$$

Actelion Java MolfileCreator 2.0

  0  0  0  0  0  0              0 V3000
M  V30 BEGIN CTAB
M  V30 COUNTS 0 0 0 0 0
M  V30 BEGIN ATOM
M  V30 END ATOM
M  V30 BEGIN BOND
M  V30 END BOND
M  V30 END CTAB
M  END
>  <Inhibitor order by BE>
175

>  <Decoy order by BE>
0

>  <Name>
 CHEMBL3986680 

>  <Binding Energy (BE)>
11,0320

>  <Ligand Efficiency by DW>
0,4043

>  <PIC50>
4,9448

>  <IC50 (um)>
11,3550

>  <Predictive score X5>
2,7533

>  <P class 5>
0,9401

>  <Number of interactions>
19

>  <Class4>
1

>  <Class5>
0

>  <Class6>
0

>  <Class7>
0

>  <Class8>
0

>  <Dummy variable>
1

>  <PRO_42>
0

>  <LEU_43>
0

>  <LEU_44>
1

>  <GLY_45>
1

>  <SER_46>
0

>  <GLY_47>
0

>  <GLY_48>
0

>  <PHE_49>
1

>  <VAL_52>
1

>  <SER_54>
0

>  <ALA_65>
1

>  <ILE_66>
0

>  <LYS_67>
1

>  <VAL_69>
0

>  <ARG_73>
0

>  <ILE_74>
0

>  <SER_75>
0

>  <PRO_87>
0

>  <GLU_89>
0

>  <ILE_104>
1

>  <LEU_120>
1

>  <GLU_121>
1

>  <ARG_122>
1

>  <PRO_123>
1

>  <GLU_124>
0

>  <PRO_125>
0

>  <VAL_126>
1

>  <GLN_127>
0

>  <ASP_128>
1

>  <PHE_130>
0

>  <ASP_131>
1

>  <GLU_135>
0

>  <ASP_167>
0

>  <LYS_169>
0

>  <GLU_171>
0

>  <ASN_172>
1

>  <ILE_173>
0

>  <LEU_174>
1

>  <LEU_177>
0

>  <LYS_183>
0

>  <ILE_185>
1

>  <ASP_186>
1

>  <PHE_187>
0

>  <GLY_188>
0

>  <SER_189>
0

>  <ASP_202>
0

>  <GLY_203>
0

>  <THR_204>
0

>  <ARG_205>
0

>  <HOH_334>
1

>  <Inhibitor_flag>
1

$$$$

Actelion Java MolfileCreator 2.0

  0  0  0  0  0  0              0 V3000
M  V30 BEGIN CTAB
M  V30 COUNTS 0 0 0 0 0
M  V30 BEGIN ATOM
M  V30 END ATOM
M  V30 BEGIN BOND
M  V30 END BOND
M  V30 END CTAB
M  END
>  <Inhibitor order by BE>
176

>  <Decoy order by BE>
0

>  <Name>
 CHEMBL3889720 

>  <Binding Energy (BE)>
11,0320

>  <Ligand Efficiency by DW>
0,3639

>  <PIC50>
4,3574

>  <IC50 (um)>
43,9130

>  <Predictive score X5>
1,9923

>  <P class 5>
0,8800

>  <Number of interactions>
20

>  <Class4>
1

>  <Class5>
0

>  <Class6>
0

>  <Class7>
0

>  <Class8>
0

>  <Dummy variable>
1

>  <PRO_42>
0

>  <LEU_43>
0

>  <LEU_44>
1

>  <GLY_45>
1

>  <SER_46>
1

>  <GLY_47>
0

>  <GLY_48>
0

>  <PHE_49>
1

>  <VAL_52>
1

>  <SER_54>
0

>  <ALA_65>
1

>  <ILE_66>
0

>  <LYS_67>
1

>  <VAL_69>
0

>  <ARG_73>
0

>  <ILE_74>
0

>  <SER_75>
0

>  <PRO_87>
0

>  <GLU_89>
1

>  <ILE_104>
0

>  <LEU_120>
1

>  <GLU_121>
1

>  <ARG_122>
1

>  <PRO_123>
1

>  <GLU_124>
0

>  <PRO_125>
0

>  <VAL_126>
1

>  <GLN_127>
0

>  <ASP_128>
1

>  <PHE_130>
0

>  <ASP_131>
0

>  <GLU_135>
0

>  <ASP_167>
0

>  <LYS_169>
0

>  <GLU_171>
1

>  <ASN_172>
1

>  <ILE_173>
0

>  <LEU_174>
1

>  <LEU_177>
0

>  <LYS_183>
0

>  <ILE_185>
1

>  <ASP_186>
1

>  <PHE_187>
0

>  <GLY_188>
0

>  <SER_189>
0

>  <ASP_202>
0

>  <GLY_203>
0

>  <THR_204>
0

>  <ARG_205>
0

>  <HOH_334>
1

>  <Inhibitor_flag>
1

$$$$

Actelion Java MolfileCreator 2.0

  0  0  0  0  0  0              0 V3000
M  V30 BEGIN CTAB
M  V30 COUNTS 0 0 0 0 0
M  V30 BEGIN ATOM
M  V30 END ATOM
M  V30 BEGIN BOND
M  V30 END BOND
M  V30 END CTAB
M  END
>  <Inhibitor order by BE>
177

>  <Decoy order by BE>
0

>  <Name>
 CHEMBL3660062 

>  <Binding Energy (BE)>
11,0260

>  <Ligand Efficiency by DW>
0,3412

>  <PIC50>
9,0969

>  <IC50 (um)>
0,0008

>  <Predictive score X5>
1,9868

>  <P class 5>
0,8794

>  <Number of interactions>
19

>  <Class4>
1

>  <Class5>
1

>  <Class6>
1

>  <Class7>
1

>  <Class8>
1

>  <Dummy variable>
0

>  <PRO_42>
0

>  <LEU_43>
0

>  <LEU_44>
1

>  <GLY_45>
1

>  <SER_46>
0

>  <GLY_47>
0

>  <GLY_48>
0

>  <PHE_49>
1

>  <VAL_52>
1

>  <SER_54>
0

>  <ALA_65>
1

>  <ILE_66>
0

>  <LYS_67>
1

>  <VAL_69>
0

>  <ARG_73>
0

>  <ILE_74>
0

>  <SER_75>
0

>  <PRO_87>
0

>  <GLU_89>
0

>  <ILE_104>
1

>  <LEU_120>
1

>  <GLU_121>
1

>  <ARG_122>
1

>  <PRO_123>
1

>  <GLU_124>
0

>  <PRO_125>
0

>  <VAL_126>
1

>  <GLN_127>
1

>  <ASP_128>
1

>  <PHE_130>
0

>  <ASP_131>
0

>  <GLU_135>
0

>  <ASP_167>
0

>  <LYS_169>
0

>  <GLU_171>
1

>  <ASN_172>
0

>  <ILE_173>
0

>  <LEU_174>
1

>  <LEU_177>
0

>  <LYS_183>
0

>  <ILE_185>
1

>  <ASP_186>
1

>  <PHE_187>
0

>  <GLY_188>
0

>  <SER_189>
0

>  <ASP_202>
0

>  <GLY_203>
0

>  <THR_204>
0

>  <ARG_205>
0

>  <HOH_334>
1

>  <Inhibitor_flag>
1

$$$$

Actelion Java MolfileCreator 2.0

  0  0  0  0  0  0              0 V3000
M  V30 BEGIN CTAB
M  V30 COUNTS 0 0 0 0 0
M  V30 BEGIN ATOM
M  V30 END ATOM
M  V30 BEGIN BOND
M  V30 END BOND
M  V30 END CTAB
M  END
>  <Inhibitor order by BE>
178

>  <Decoy order by BE>
0

>  <Name>
 CHEMBL4107589 

>  <Binding Energy (BE)>
11,0260

>  <Ligand Efficiency by DW>
0,3639

>  <PIC50>
6,7167

>  <IC50 (um)>
0,1920

>  <Predictive score X5>
1,9868

>  <P class 5>
0,8794

>  <Number of interactions>
20

>  <Class4>
1

>  <Class5>
1

>  <Class6>
1

>  <Class7>
0

>  <Class8>
0

>  <Dummy variable>
1

>  <PRO_42>
0

>  <LEU_43>
0

>  <LEU_44>
1

>  <GLY_45>
1

>  <SER_46>
0

>  <GLY_47>
0

>  <GLY_48>
0

>  <PHE_49>
1

>  <VAL_52>
1

>  <SER_54>
0

>  <ALA_65>
1

>  <ILE_66>
0

>  <LYS_67>
1

>  <VAL_69>
0

>  <ARG_73>
0

>  <ILE_74>
0

>  <SER_75>
0

>  <PRO_87>
0

>  <GLU_89>
0

>  <ILE_104>
1

>  <LEU_120>
1

>  <GLU_121>
1

>  <ARG_122>
1

>  <PRO_123>
1

>  <GLU_124>
0

>  <PRO_125>
0

>  <VAL_126>
1

>  <GLN_127>
0

>  <ASP_128>
1

>  <PHE_130>
1

>  <ASP_131>
0

>  <GLU_135>
0

>  <ASP_167>
0

>  <LYS_169>
1

>  <GLU_171>
1

>  <ASN_172>
0

>  <ILE_173>
0

>  <LEU_174>
1

>  <LEU_177>
0

>  <LYS_183>
0

>  <ILE_185>
1

>  <ASP_186>
1

>  <PHE_187>
0

>  <GLY_188>
0

>  <SER_189>
0

>  <ASP_202>
0

>  <GLY_203>
0

>  <THR_204>
0

>  <ARG_205>
0

>  <HOH_334>
1

>  <Inhibitor_flag>
1

$$$$

Actelion Java MolfileCreator 2.0

  0  0  0  0  0  0              0 V3000
M  V30 BEGIN CTAB
M  V30 COUNTS 0 0 0 0 0
M  V30 BEGIN ATOM
M  V30 END ATOM
M  V30 BEGIN BOND
M  V30 END BOND
M  V30 END CTAB
M  END
>  <Inhibitor order by BE>
179

>  <Decoy order by BE>
0

>  <Name>
 CHEMBL3952167 

>  <Binding Energy (BE)>
11,0260

>  <Ligand Efficiency by DW>
0,3764

>  <PIC50>
7,1882

>  <IC50 (um)>
0,0648

>  <Predictive score X5>
1,9868

>  <P class 5>
0,8794

>  <Number of interactions>
19

>  <Class4>
1

>  <Class5>
1

>  <Class6>
1

>  <Class7>
1

>  <Class8>
0

>  <Dummy variable>
1

>  <PRO_42>
0

>  <LEU_43>
0

>  <LEU_44>
1

>  <GLY_45>
1

>  <SER_46>
0

>  <GLY_47>
0

>  <GLY_48>
0

>  <PHE_49>
1

>  <VAL_52>
1

>  <SER_54>
0

>  <ALA_65>
1

>  <ILE_66>
0

>  <LYS_67>
1

>  <VAL_69>
0

>  <ARG_73>
0

>  <ILE_74>
0

>  <SER_75>
0

>  <PRO_87>
0

>  <GLU_89>
0

>  <ILE_104>
1

>  <LEU_120>
1

>  <GLU_121>
1

>  <ARG_122>
1

>  <PRO_123>
1

>  <GLU_124>
0

>  <PRO_125>
0

>  <VAL_126>
1

>  <GLN_127>
0

>  <ASP_128>
0

>  <PHE_130>
0

>  <ASP_131>
0

>  <GLU_135>
0

>  <ASP_167>
0

>  <LYS_169>
1

>  <GLU_171>
1

>  <ASN_172>
1

>  <ILE_173>
0

>  <LEU_174>
1

>  <LEU_177>
0

>  <LYS_183>
0

>  <ILE_185>
1

>  <ASP_186>
1

>  <PHE_187>
0

>  <GLY_188>
0

>  <SER_189>
0

>  <ASP_202>
0

>  <GLY_203>
0

>  <THR_204>
0

>  <ARG_205>
0

>  <HOH_334>
1

>  <Inhibitor_flag>
1

$$$$

Actelion Java MolfileCreator 2.0

  0  0  0  0  0  0              0 V3000
M  V30 BEGIN CTAB
M  V30 COUNTS 0 0 0 0 0
M  V30 BEGIN ATOM
M  V30 END ATOM
M  V30 BEGIN BOND
M  V30 END BOND
M  V30 END CTAB
M  END
>  <Inhibitor order by BE>
180

>  <Decoy order by BE>
0

>  <Name>
 CHEMBL3935691 

>  <Binding Energy (BE)>
11,0260

>  <Ligand Efficiency by DW>
0,3899

>  <PIC50>
9,2218

>  <IC50 (um)>
0,0006

>  <Predictive score X5>
1,6038

>  <P class 5>
0,8325

>  <Number of interactions>
17

>  <Class4>
1

>  <Class5>
1

>  <Class6>
1

>  <Class7>
1

>  <Class8>
1

>  <Dummy variable>
1

>  <PRO_42>
0

>  <LEU_43>
0

>  <LEU_44>
1

>  <GLY_45>
1

>  <SER_46>
1

>  <GLY_47>
0

>  <GLY_48>
0

>  <PHE_49>
1

>  <VAL_52>
1

>  <SER_54>
0

>  <ALA_65>
1

>  <ILE_66>
0

>  <LYS_67>
1

>  <VAL_69>
0

>  <ARG_73>
0

>  <ILE_74>
0

>  <SER_75>
0

>  <PRO_87>
0

>  <GLU_89>
0

>  <ILE_104>
0

>  <LEU_120>
1

>  <GLU_121>
0

>  <ARG_122>
1

>  <PRO_123>
0

>  <GLU_124>
0

>  <PRO_125>
0

>  <VAL_126>
1

>  <GLN_127>
1

>  <ASP_128>
1

>  <PHE_130>
0

>  <ASP_131>
0

>  <GLU_135>
0

>  <ASP_167>
0

>  <LYS_169>
0

>  <GLU_171>
1

>  <ASN_172>
0

>  <ILE_173>
0

>  <LEU_174>
1

>  <LEU_177>
0

>  <LYS_183>
0

>  <ILE_185>
1

>  <ASP_186>
1

>  <PHE_187>
0

>  <GLY_188>
0

>  <SER_189>
0

>  <ASP_202>
0

>  <GLY_203>
0

>  <THR_204>
0

>  <ARG_205>
0

>  <HOH_334>
1

>  <Inhibitor_flag>
1

$$$$

Actelion Java MolfileCreator 2.0

  0  0  0  0  0  0              0 V3000
M  V30 BEGIN CTAB
M  V30 COUNTS 0 0 0 0 0
M  V30 BEGIN ATOM
M  V30 END ATOM
M  V30 BEGIN BOND
M  V30 END BOND
M  V30 END CTAB
M  END
>  <Inhibitor order by BE>
181

>  <Decoy order by BE>
0

>  <Name>
 CHEMBL4113731 

>  <Binding Energy (BE)>
11,0240

>  <Ligand Efficiency by DW>
0,3522

>  <PIC50>
4,3564

>  <IC50 (um)>
44,0190

>  <Predictive score X5>
2,3629

>  <P class 5>
0,9140

>  <Number of interactions>
19

>  <Class4>
1

>  <Class5>
0

>  <Class6>
0

>  <Class7>
0

>  <Class8>
0

>  <Dummy variable>
1

>  <PRO_42>
0

>  <LEU_43>
0

>  <LEU_44>
1

>  <GLY_45>
1

>  <SER_46>
0

>  <GLY_47>
0

>  <GLY_48>
0

>  <PHE_49>
1

>  <VAL_52>
1

>  <SER_54>
0

>  <ALA_65>
1

>  <ILE_66>
0

>  <LYS_67>
1

>  <VAL_69>
0

>  <ARG_73>
0

>  <ILE_74>
0

>  <SER_75>
0

>  <PRO_87>
0

>  <GLU_89>
0

>  <ILE_104>
0

>  <LEU_120>
1

>  <GLU_121>
0

>  <ARG_122>
1

>  <PRO_123>
0

>  <GLU_124>
0

>  <PRO_125>
0

>  <VAL_126>
1

>  <GLN_127>
1

>  <ASP_128>
1

>  <PHE_130>
0

>  <ASP_131>
1

>  <GLU_135>
0

>  <ASP_167>
0

>  <LYS_169>
1

>  <GLU_171>
1

>  <ASN_172>
1

>  <ILE_173>
0

>  <LEU_174>
1

>  <LEU_177>
0

>  <LYS_183>
0

>  <ILE_185>
1

>  <ASP_186>
1

>  <PHE_187>
0

>  <GLY_188>
0

>  <SER_189>
0

>  <ASP_202>
0

>  <GLY_203>
0

>  <THR_204>
0

>  <ARG_205>
0

>  <HOH_334>
1

>  <Inhibitor_flag>
1

$$$$

Actelion Java MolfileCreator 2.0

  0  0  0  0  0  0              0 V3000
M  V30 BEGIN CTAB
M  V30 COUNTS 0 0 0 0 0
M  V30 BEGIN ATOM
M  V30 END ATOM
M  V30 BEGIN BOND
M  V30 END BOND
M  V30 END CTAB
M  END
>  <Inhibitor order by BE>
182

>  <Decoy order by BE>
0

>  <Name>
 CHEMBL2037133 

>  <Binding Energy (BE)>
11,0230

>  <Ligand Efficiency by DW>
0,4367

>  <PIC50>
6,4134

>  <IC50 (um)>
0,3860

>  <Predictive score X5>
1,9840

>  <P class 5>
0,8791

>  <Number of interactions>
19

>  <Class4>
1

>  <Class5>
1

>  <Class6>
1

>  <Class7>
0

>  <Class8>
0

>  <Dummy variable>
1

>  <PRO_42>
0

>  <LEU_43>
0

>  <LEU_44>
1

>  <GLY_45>
1

>  <SER_46>
0

>  <GLY_47>
0

>  <GLY_48>
0

>  <PHE_49>
1

>  <VAL_52>
1

>  <SER_54>
0

>  <ALA_65>
1

>  <ILE_66>
0

>  <LYS_67>
1

>  <VAL_69>
0

>  <ARG_73>
0

>  <ILE_74>
0

>  <SER_75>
0

>  <PRO_87>
0

>  <GLU_89>
0

>  <ILE_104>
1

>  <LEU_120>
1

>  <GLU_121>
1

>  <ARG_122>
1

>  <PRO_123>
1

>  <GLU_124>
0

>  <PRO_125>
0

>  <VAL_126>
1

>  <GLN_127>
0

>  <ASP_128>
0

>  <PHE_130>
0

>  <ASP_131>
0

>  <GLU_135>
0

>  <ASP_167>
0

>  <LYS_169>
1

>  <GLU_171>
1

>  <ASN_172>
1

>  <ILE_173>
0

>  <LEU_174>
1

>  <LEU_177>
0

>  <LYS_183>
0

>  <ILE_185>
1

>  <ASP_186>
1

>  <PHE_187>
0

>  <GLY_188>
0

>  <SER_189>
0

>  <ASP_202>
0

>  <GLY_203>
0

>  <THR_204>
0

>  <ARG_205>
0

>  <HOH_334>
1

>  <Inhibitor_flag>
1

$$$$

Actelion Java MolfileCreator 2.0

  0  0  0  0  0  0              0 V3000
M  V30 BEGIN CTAB
M  V30 COUNTS 0 0 0 0 0
M  V30 BEGIN ATOM
M  V30 END ATOM
M  V30 BEGIN BOND
M  V30 END BOND
M  V30 END CTAB
M  END
>  <Inhibitor order by BE>
183

>  <Decoy order by BE>
0

>  <Name>
 CHEMBL3917533 

>  <Binding Energy (BE)>
11,0220

>  <Ligand Efficiency by DW>
0,4043

>  <PIC50>
7,0841

>  <IC50 (um)>
0,0824

>  <Predictive score X5>
1,6001

>  <P class 5>
0,8320

>  <Number of interactions>
18

>  <Class4>
1

>  <Class5>
1

>  <Class6>
1

>  <Class7>
1

>  <Class8>
0

>  <Dummy variable>
0

>  <PRO_42>
0

>  <LEU_43>
0

>  <LEU_44>
1

>  <GLY_45>
1

>  <SER_46>
0

>  <GLY_47>
0

>  <GLY_48>
0

>  <PHE_49>
1

>  <VAL_52>
1

>  <SER_54>
0

>  <ALA_65>
1

>  <ILE_66>
0

>  <LYS_67>
1

>  <VAL_69>
0

>  <ARG_73>
0

>  <ILE_74>
0

>  <SER_75>
0

>  <PRO_87>
0

>  <GLU_89>
0

>  <ILE_104>
0

>  <LEU_120>
1

>  <GLU_121>
0

>  <ARG_122>
1

>  <PRO_123>
0

>  <GLU_124>
0

>  <PRO_125>
0

>  <VAL_126>
1

>  <GLN_127>
1

>  <ASP_128>
1

>  <PHE_130>
0

>  <ASP_131>
0

>  <GLU_135>
0

>  <ASP_167>
0

>  <LYS_169>
1

>  <GLU_171>
1

>  <ASN_172>
1

>  <ILE_173>
0

>  <LEU_174>
1

>  <LEU_177>
0

>  <LYS_183>
0

>  <ILE_185>
1

>  <ASP_186>
1

>  <PHE_187>
0

>  <GLY_188>
0

>  <SER_189>
0

>  <ASP_202>
0

>  <GLY_203>
0

>  <THR_204>
0

>  <ARG_205>
0

>  <HOH_334>
1

>  <Inhibitor_flag>
1

$$$$

Actelion Java MolfileCreator 2.0

  0  0  0  0  0  0              0 V3000
M  V30 BEGIN CTAB
M  V30 COUNTS 0 0 0 0 0
M  V30 BEGIN ATOM
M  V30 END ATOM
M  V30 BEGIN BOND
M  V30 END BOND
M  V30 END CTAB
M  END
>  <Inhibitor order by BE>
184

>  <Decoy order by BE>
0

>  <Name>
 CHEMBL3943939 

>  <Binding Energy (BE)>
11,0200

>  <Ligand Efficiency by DW>
0,4043

>  <PIC50>
4,3560

>  <IC50 (um)>
44,0550

>  <Predictive score X5>
1,9813

>  <P class 5>
0,8788

>  <Number of interactions>
19

>  <Class4>
1

>  <Class5>
0

>  <Class6>
0

>  <Class7>
0

>  <Class8>
0

>  <Dummy variable>
1

>  <PRO_42>
0

>  <LEU_43>
0

>  <LEU_44>
1

>  <GLY_45>
1

>  <SER_46>
0

>  <GLY_47>
0

>  <GLY_48>
0

>  <PHE_49>
1

>  <VAL_52>
1

>  <SER_54>
0

>  <ALA_65>
1

>  <ILE_66>
0

>  <LYS_67>
1

>  <VAL_69>
0

>  <ARG_73>
0

>  <ILE_74>
0

>  <SER_75>
0

>  <PRO_87>
0

>  <GLU_89>
1

>  <ILE_104>
1

>  <LEU_120>
1

>  <GLU_121>
1

>  <ARG_122>
1

>  <PRO_123>
1

>  <GLU_124>
0

>  <PRO_125>
0

>  <VAL_126>
0

>  <GLN_127>
0

>  <ASP_128>
1

>  <PHE_130>
0

>  <ASP_131>
0

>  <GLU_135>
0

>  <ASP_167>
0

>  <LYS_169>
0

>  <GLU_171>
1

>  <ASN_172>
1

>  <ILE_173>
0

>  <LEU_174>
1

>  <LEU_177>
0

>  <LYS_183>
0

>  <ILE_185>
1

>  <ASP_186>
1

>  <PHE_187>
0

>  <GLY_188>
0

>  <SER_189>
0

>  <ASP_202>
0

>  <GLY_203>
0

>  <THR_204>
0

>  <ARG_205>
0

>  <HOH_334>
1

>  <Inhibitor_flag>
1

$$$$

Actelion Java MolfileCreator 2.0

  0  0  0  0  0  0              0 V3000
M  V30 BEGIN CTAB
M  V30 COUNTS 0 0 0 0 0
M  V30 BEGIN ATOM
M  V30 END ATOM
M  V30 BEGIN BOND
M  V30 END BOND
M  V30 END CTAB
M  END
>  <Inhibitor order by BE>
185

>  <Decoy order by BE>
0

>  <Name>
 CHEMBL3938995 

>  <Binding Energy (BE)>
11,0180

>  <Ligand Efficiency by DW>
0,3899

>  <PIC50>
7,3990

>  <IC50 (um)>
0,0399

>  <Predictive score X5>
2,2010

>  <P class 5>
0,9003

>  <Number of interactions>
17

>  <Class4>
1

>  <Class5>
1

>  <Class6>
1

>  <Class7>
1

>  <Class8>
0

>  <Dummy variable>
0

>  <PRO_42>
0

>  <LEU_43>
0

>  <LEU_44>
1

>  <GLY_45>
0

>  <SER_46>
0

>  <GLY_47>
0

>  <GLY_48>
0

>  <PHE_49>
1

>  <VAL_52>
1

>  <SER_54>
0

>  <ALA_65>
1

>  <ILE_66>
0

>  <LYS_67>
1

>  <VAL_69>
0

>  <ARG_73>
0

>  <ILE_74>
0

>  <SER_75>
0

>  <PRO_87>
0

>  <GLU_89>
0

>  <ILE_104>
1

>  <LEU_120>
1

>  <GLU_121>
1

>  <ARG_122>
1

>  <PRO_123>
1

>  <GLU_124>
0

>  <PRO_125>
0

>  <VAL_126>
1

>  <GLN_127>
0

>  <ASP_128>
1

>  <PHE_130>
0

>  <ASP_131>
1

>  <GLU_135>
0

>  <ASP_167>
0

>  <LYS_169>
0

>  <GLU_171>
0

>  <ASN_172>
0

>  <ILE_173>
0

>  <LEU_174>
1

>  <LEU_177>
0

>  <LYS_183>
0

>  <ILE_185>
1

>  <ASP_186>
1

>  <PHE_187>
0

>  <GLY_188>
0

>  <SER_189>
0

>  <ASP_202>
0

>  <GLY_203>
0

>  <THR_204>
0

>  <ARG_205>
0

>  <HOH_334>
1

>  <Inhibitor_flag>
1

$$$$

Actelion Java MolfileCreator 2.0

  0  0  0  0  0  0              0 V3000
M  V30 BEGIN CTAB
M  V30 COUNTS 0 0 0 0 0
M  V30 BEGIN ATOM
M  V30 END ATOM
M  V30 BEGIN BOND
M  V30 END BOND
M  V30 END CTAB
M  END
>  <Inhibitor order by BE>
186

>  <Decoy order by BE>
0

>  <Name>
 CHEMBL1952147 

>  <Binding Energy (BE)>
11,0170

>  <Ligand Efficiency by DW>
0,3899

>  <PIC50>
7,1871

>  <IC50 (um)>
0,0650

>  <Predictive score X5>
1,9785

>  <P class 5>
0,8785

>  <Number of interactions>
19

>  <Class4>
1

>  <Class5>
1

>  <Class6>
1

>  <Class7>
1

>  <Class8>
0

>  <Dummy variable>
0

>  <PRO_42>
0

>  <LEU_43>
0

>  <LEU_44>
1

>  <GLY_45>
1

>  <SER_46>
0

>  <GLY_47>
0

>  <GLY_48>
0

>  <PHE_49>
1

>  <VAL_52>
1

>  <SER_54>
0

>  <ALA_65>
1

>  <ILE_66>
0

>  <LYS_67>
1

>  <VAL_69>
0

>  <ARG_73>
0

>  <ILE_74>
0

>  <SER_75>
0

>  <PRO_87>
0

>  <GLU_89>
0

>  <ILE_104>
1

>  <LEU_120>
1

>  <GLU_121>
1

>  <ARG_122>
1

>  <PRO_123>
1

>  <GLU_124>
0

>  <PRO_125>
0

>  <VAL_126>
0

>  <GLN_127>
0

>  <ASP_128>
0

>  <PHE_130>
0

>  <ASP_131>
0

>  <GLU_135>
0

>  <ASP_167>
0

>  <LYS_169>
1

>  <GLU_171>
1

>  <ASN_172>
1

>  <ILE_173>
0

>  <LEU_174>
1

>  <LEU_177>
0

>  <LYS_183>
0

>  <ILE_185>
1

>  <ASP_186>
1

>  <PHE_187>
0

>  <GLY_188>
0

>  <SER_189>
0

>  <ASP_202>
0

>  <GLY_203>
0

>  <THR_204>
1

>  <ARG_205>
0

>  <HOH_334>
1

>  <Inhibitor_flag>
1

$$$$

Actelion Java MolfileCreator 2.0

  0  0  0  0  0  0              0 V3000
M  V30 BEGIN CTAB
M  V30 COUNTS 0 0 0 0 0
M  V30 BEGIN ATOM
M  V30 END ATOM
M  V30 BEGIN BOND
M  V30 END BOND
M  V30 END CTAB
M  END
>  <Inhibitor order by BE>
187

>  <Decoy order by BE>
0

>  <Name>
 CHEMBL3983224 

>  <Binding Energy (BE)>
11,0160

>  <Ligand Efficiency by DW>
0,3522

>  <PIC50>
6,0106

>  <IC50 (um)>
0,9760

>  <Predictive score X5>
1,9776

>  <P class 5>
0,8784

>  <Number of interactions>
18

>  <Class4>
1

>  <Class5>
1

>  <Class6>
1

>  <Class7>
0

>  <Class8>
0

>  <Dummy variable>
1

>  <PRO_42>
0

>  <LEU_43>
0

>  <LEU_44>
1

>  <GLY_45>
1

>  <SER_46>
0

>  <GLY_47>
0

>  <GLY_48>
0

>  <PHE_49>
1

>  <VAL_52>
1

>  <SER_54>
0

>  <ALA_65>
1

>  <ILE_66>
0

>  <LYS_67>
1

>  <VAL_69>
0

>  <ARG_73>
0

>  <ILE_74>
0

>  <SER_75>
0

>  <PRO_87>
0

>  <GLU_89>
0

>  <ILE_104>
1

>  <LEU_120>
1

>  <GLU_121>
1

>  <ARG_122>
1

>  <PRO_123>
1

>  <GLU_124>
0

>  <PRO_125>
0

>  <VAL_126>
1

>  <GLN_127>
0

>  <ASP_128>
1

>  <PHE_130>
0

>  <ASP_131>
0

>  <GLU_135>
0

>  <ASP_167>
0

>  <LYS_169>
0

>  <GLU_171>
1

>  <ASN_172>
0

>  <ILE_173>
0

>  <LEU_174>
1

>  <LEU_177>
0

>  <LYS_183>
0

>  <ILE_185>
1

>  <ASP_186>
1

>  <PHE_187>
0

>  <GLY_188>
0

>  <SER_189>
0

>  <ASP_202>
0

>  <GLY_203>
0

>  <THR_204>
0

>  <ARG_205>
0

>  <HOH_334>
1

>  <Inhibitor_flag>
1

$$$$

Actelion Java MolfileCreator 2.0

  0  0  0  0  0  0              0 V3000
M  V30 BEGIN CTAB
M  V30 COUNTS 0 0 0 0 0
M  V30 BEGIN ATOM
M  V30 END ATOM
M  V30 BEGIN BOND
M  V30 END BOND
M  V30 END CTAB
M  END
>  <Inhibitor order by BE>
188

>  <Decoy order by BE>
0

>  <Name>
 CHEMBL1915441 

>  <Binding Energy (BE)>
11,0150

>  <Ligand Efficiency by DW>
0,4044

>  <PIC50>
7,7447

>  <IC50 (um)>
0,0180

>  <Predictive score X5>
1,9766

>  <P class 5>
0,8783

>  <Number of interactions>
18

>  <Class4>
1

>  <Class5>
1

>  <Class6>
1

>  <Class7>
1

>  <Class8>
0

>  <Dummy variable>
1

>  <PRO_42>
0

>  <LEU_43>
0

>  <LEU_44>
1

>  <GLY_45>
1

>  <SER_46>
0

>  <GLY_47>
0

>  <GLY_48>
0

>  <PHE_49>
1

>  <VAL_52>
1

>  <SER_54>
0

>  <ALA_65>
1

>  <ILE_66>
0

>  <LYS_67>
1

>  <VAL_69>
0

>  <ARG_73>
0

>  <ILE_74>
0

>  <SER_75>
0

>  <PRO_87>
0

>  <GLU_89>
0

>  <ILE_104>
1

>  <LEU_120>
1

>  <GLU_121>
1

>  <ARG_122>
1

>  <PRO_123>
1

>  <GLU_124>
0

>  <PRO_125>
0

>  <VAL_126>
1

>  <GLN_127>
1

>  <ASP_128>
1

>  <PHE_130>
0

>  <ASP_131>
0

>  <GLU_135>
0

>  <ASP_167>
0

>  <LYS_169>
0

>  <GLU_171>
0

>  <ASN_172>
0

>  <ILE_173>
0

>  <LEU_174>
1

>  <LEU_177>
0

>  <LYS_183>
0

>  <ILE_185>
1

>  <ASP_186>
1

>  <PHE_187>
0

>  <GLY_188>
0

>  <SER_189>
0

>  <ASP_202>
0

>  <GLY_203>
0

>  <THR_204>
0

>  <ARG_205>
0

>  <HOH_334>
1

>  <Inhibitor_flag>
1

$$$$

Actelion Java MolfileCreator 2.0

  0  0  0  0  0  0              0 V3000
M  V30 BEGIN CTAB
M  V30 COUNTS 0 0 0 0 0
M  V30 BEGIN ATOM
M  V30 END ATOM
M  V30 BEGIN BOND
M  V30 END BOND
M  V30 END CTAB
M  END
>  <Inhibitor order by BE>
189

>  <Decoy order by BE>
0

>  <Name>
 CHEMBL3660086 

>  <Binding Energy (BE)>
11,0060

>  <Ligand Efficiency by DW>
0,3765

>  <PIC50>
9,0000

>  <IC50 (um)>
0,0010

>  <Predictive score X5>
1,9683

>  <P class 5>
0,8774

>  <Number of interactions>
18

>  <Class4>
1

>  <Class5>
1

>  <Class6>
1

>  <Class7>
1

>  <Class8>
1

>  <Dummy variable>
0

>  <PRO_42>
0

>  <LEU_43>
0

>  <LEU_44>
1

>  <GLY_45>
1

>  <SER_46>
0

>  <GLY_47>
0

>  <GLY_48>
0

>  <PHE_49>
1

>  <VAL_52>
1

>  <SER_54>
0

>  <ALA_65>
1

>  <ILE_66>
0

>  <LYS_67>
1

>  <VAL_69>
0

>  <ARG_73>
0

>  <ILE_74>
0

>  <SER_75>
0

>  <PRO_87>
0

>  <GLU_89>
0

>  <ILE_104>
1

>  <LEU_120>
1

>  <GLU_121>
0

>  <ARG_122>
1

>  <PRO_123>
1

>  <GLU_124>
0

>  <PRO_125>
0

>  <VAL_126>
1

>  <GLN_127>
0

>  <ASP_128>
1

>  <PHE_130>
1

>  <ASP_131>
0

>  <GLU_135>
0

>  <ASP_167>
0

>  <LYS_169>
0

>  <GLU_171>
1

>  <ASN_172>
0

>  <ILE_173>
0

>  <LEU_174>
1

>  <LEU_177>
0

>  <LYS_183>
0

>  <ILE_185>
1

>  <ASP_186>
1

>  <PHE_187>
0

>  <GLY_188>
0

>  <SER_189>
0

>  <ASP_202>
0

>  <GLY_203>
0

>  <THR_204>
0

>  <ARG_205>
0

>  <HOH_334>
1

>  <Inhibitor_flag>
1

$$$$

Actelion Java MolfileCreator 2.0

  0  0  0  0  0  0              0 V3000
M  V30 BEGIN CTAB
M  V30 COUNTS 0 0 0 0 0
M  V30 BEGIN ATOM
M  V30 END ATOM
M  V30 BEGIN BOND
M  V30 END BOND
M  V30 END CTAB
M  END
>  <Inhibitor order by BE>
190

>  <Decoy order by BE>
0

>  <Name>
 CHEMBL4110951 

>  <Binding Energy (BE)>
11,0040

>  <Ligand Efficiency by DW>
0,2951

>  <PIC50>
10,0000

>  <IC50 (um)>
0,0001

>  <Predictive score X5>
2,7275

>  <P class 5>
0,9386

>  <Number of interactions>
24

>  <Class4>
1

>  <Class5>
1

>  <Class6>
1

>  <Class7>
1

>  <Class8>
1

>  <Dummy variable>
0

>  <PRO_42>
0

>  <LEU_43>
0

>  <LEU_44>
1

>  <GLY_45>
1

>  <SER_46>
0

>  <GLY_47>
0

>  <GLY_48>
0

>  <PHE_49>
1

>  <VAL_52>
1

>  <SER_54>
0

>  <ALA_65>
1

>  <ILE_66>
0

>  <LYS_67>
1

>  <VAL_69>
0

>  <ARG_73>
0

>  <ILE_74>
0

>  <SER_75>
0

>  <PRO_87>
0

>  <GLU_89>
1

>  <ILE_104>
1

>  <LEU_120>
1

>  <GLU_121>
1

>  <ARG_122>
1

>  <PRO_123>
1

>  <GLU_124>
0

>  <PRO_125>
0

>  <VAL_126>
1

>  <GLN_127>
1

>  <ASP_128>
1

>  <PHE_130>
1

>  <ASP_131>
1

>  <GLU_135>
0

>  <ASP_167>
0

>  <LYS_169>
1

>  <GLU_171>
1

>  <ASN_172>
1

>  <ILE_173>
0

>  <LEU_174>
1

>  <LEU_177>
0

>  <LYS_183>
0

>  <ILE_185>
1

>  <ASP_186>
1

>  <PHE_187>
0

>  <GLY_188>
0

>  <SER_189>
0

>  <ASP_202>
0

>  <GLY_203>
0

>  <THR_204>
0

>  <ARG_205>
0

>  <HOH_334>
1

>  <Inhibitor_flag>
1

$$$$

Actelion Java MolfileCreator 2.0

  0  0  0  0  0  0              0 V3000
M  V30 BEGIN CTAB
M  V30 COUNTS 0 0 0 0 0
M  V30 BEGIN ATOM
M  V30 END ATOM
M  V30 BEGIN BOND
M  V30 END BOND
M  V30 END CTAB
M  END
>  <Inhibitor order by BE>
191

>  <Decoy order by BE>
0

>  <Name>
 CHEMBL3951087 

>  <Binding Energy (BE)>
11,0000

>  <Ligand Efficiency by DW>
0,3765

>  <PIC50>
6,7672

>  <IC50 (um)>
0,1709

>  <Predictive score X5>
1,9628

>  <P class 5>
0,8768

>  <Number of interactions>
19

>  <Class4>
1

>  <Class5>
1

>  <Class6>
1

>  <Class7>
0

>  <Class8>
0

>  <Dummy variable>
1

>  <PRO_42>
0

>  <LEU_43>
0

>  <LEU_44>
1

>  <GLY_45>
1

>  <SER_46>
0

>  <GLY_47>
0

>  <GLY_48>
0

>  <PHE_49>
1

>  <VAL_52>
1

>  <SER_54>
0

>  <ALA_65>
1

>  <ILE_66>
0

>  <LYS_67>
1

>  <VAL_69>
0

>  <ARG_73>
0

>  <ILE_74>
0

>  <SER_75>
0

>  <PRO_87>
0

>  <GLU_89>
0

>  <ILE_104>
1

>  <LEU_120>
1

>  <GLU_121>
1

>  <ARG_122>
1

>  <PRO_123>
1

>  <GLU_124>
0

>  <PRO_125>
0

>  <VAL_126>
1

>  <GLN_127>
0

>  <ASP_128>
0

>  <PHE_130>
0

>  <ASP_131>
0

>  <GLU_135>
0

>  <ASP_167>
0

>  <LYS_169>
1

>  <GLU_171>
1

>  <ASN_172>
1

>  <ILE_173>
0

>  <LEU_174>
1

>  <LEU_177>
0

>  <LYS_183>
0

>  <ILE_185>
1

>  <ASP_186>
1

>  <PHE_187>
0

>  <GLY_188>
0

>  <SER_189>
0

>  <ASP_202>
0

>  <GLY_203>
0

>  <THR_204>
0

>  <ARG_205>
0

>  <HOH_334>
1

>  <Inhibitor_flag>
1

$$$$

Actelion Java MolfileCreator 2.0

  0  0  0  0  0  0              0 V3000
M  V30 BEGIN CTAB
M  V30 COUNTS 0 0 0 0 0
M  V30 BEGIN ATOM
M  V30 END ATOM
M  V30 BEGIN BOND
M  V30 END BOND
M  V30 END CTAB
M  END
>  <Inhibitor order by BE>
192

>  <Decoy order by BE>
0

>  <Name>
 CHEMBL3685744 

>  <Binding Energy (BE)>
10,9920

>  <Ligand Efficiency by DW>
0,3309

>  <PIC50>
5,5376

>  <IC50 (um)>
2,9000

>  <Predictive score X5>
2,7164

>  <P class 5>
0,9380

>  <Number of interactions>
20

>  <Class4>
1

>  <Class5>
1

>  <Class6>
0

>  <Class7>
0

>  <Class8>
0

>  <Dummy variable>
1

>  <PRO_42>
0

>  <LEU_43>
0

>  <LEU_44>
1

>  <GLY_45>
1

>  <SER_46>
1

>  <GLY_47>
0

>  <GLY_48>
0

>  <PHE_49>
1

>  <VAL_52>
1

>  <SER_54>
0

>  <ALA_65>
1

>  <ILE_66>
0

>  <LYS_67>
1

>  <VAL_69>
0

>  <ARG_73>
0

>  <ILE_74>
0

>  <SER_75>
0

>  <PRO_87>
0

>  <GLU_89>
0

>  <ILE_104>
1

>  <LEU_120>
1

>  <GLU_121>
1

>  <ARG_122>
1

>  <PRO_123>
1

>  <GLU_124>
0

>  <PRO_125>
0

>  <VAL_126>
1

>  <GLN_127>
1

>  <ASP_128>
1

>  <PHE_130>
0

>  <ASP_131>
1

>  <GLU_135>
0

>  <ASP_167>
0

>  <LYS_169>
0

>  <GLU_171>
0

>  <ASN_172>
0

>  <ILE_173>
0

>  <LEU_174>
1

>  <LEU_177>
0

>  <LYS_183>
0

>  <ILE_185>
1

>  <ASP_186>
1

>  <PHE_187>
0

>  <GLY_188>
0

>  <SER_189>
0

>  <ASP_202>
0

>  <GLY_203>
0

>  <THR_204>
0

>  <ARG_205>
0

>  <HOH_334>
1

>  <Inhibitor_flag>
1

$$$$

Actelion Java MolfileCreator 2.0

  0  0  0  0  0  0              0 V3000
M  V30 BEGIN CTAB
M  V30 COUNTS 0 0 0 0 0
M  V30 BEGIN ATOM
M  V30 END ATOM
M  V30 BEGIN BOND
M  V30 END BOND
M  V30 END CTAB
M  END
>  <Inhibitor order by BE>
193

>  <Decoy order by BE>
0

>  <Name>
 CHEMBL2017355 

>  <Binding Energy (BE)>
10,9910

>  <Ligand Efficiency by DW>
0,4044

>  <PIC50>
8,0000

>  <IC50 (um)>
0,0100

>  <Predictive score X5>
1,5715

>  <P class 5>
0,8280

>  <Number of interactions>
16

>  <Class4>
1

>  <Class5>
1

>  <Class6>
1

>  <Class7>
1

>  <Class8>
1

>  <Dummy variable>
0

>  <PRO_42>
0

>  <LEU_43>
0

>  <LEU_44>
1

>  <GLY_45>
1

>  <SER_46>
0

>  <GLY_47>
0

>  <GLY_48>
0

>  <PHE_49>
1

>  <VAL_52>
1

>  <SER_54>
0

>  <ALA_65>
1

>  <ILE_66>
0

>  <LYS_67>
1

>  <VAL_69>
0

>  <ARG_73>
0

>  <ILE_74>
0

>  <SER_75>
0

>  <PRO_87>
0

>  <GLU_89>
0

>  <ILE_104>
1

>  <LEU_120>
1

>  <GLU_121>
1

>  <ARG_122>
1

>  <PRO_123>
0

>  <GLU_124>
0

>  <PRO_125>
0

>  <VAL_126>
1

>  <GLN_127>
0

>  <ASP_128>
1

>  <PHE_130>
0

>  <ASP_131>
0

>  <GLU_135>
0

>  <ASP_167>
0

>  <LYS_169>
0

>  <GLU_171>
0

>  <ASN_172>
0

>  <ILE_173>
0

>  <LEU_174>
1

>  <LEU_177>
0

>  <LYS_183>
0

>  <ILE_185>
1

>  <ASP_186>
1

>  <PHE_187>
0

>  <GLY_188>
0

>  <SER_189>
0

>  <ASP_202>
0

>  <GLY_203>
0

>  <THR_204>
0

>  <ARG_205>
0

>  <HOH_334>
1

>  <Inhibitor_flag>
1

$$$$

Actelion Java MolfileCreator 2.0

  0  0  0  0  0  0              0 V3000
M  V30 BEGIN CTAB
M  V30 COUNTS 0 0 0 0 0
M  V30 BEGIN ATOM
M  V30 END ATOM
M  V30 BEGIN BOND
M  V30 END BOND
M  V30 END CTAB
M  END
>  <Inhibitor order by BE>
194

>  <Decoy order by BE>
0

>  <Name>
 CHEMBL3902131 

>  <Binding Energy (BE)>
10,9900

>  <Ligand Efficiency by DW>
0,3900

>  <PIC50>
6,2857

>  <IC50 (um)>
0,5180

>  <Predictive score X5>
2,7146

>  <P class 5>
0,9379

>  <Number of interactions>
20

>  <Class4>
1

>  <Class5>
1

>  <Class6>
1

>  <Class7>
0

>  <Class8>
0

>  <Dummy variable>
1

>  <PRO_42>
0

>  <LEU_43>
0

>  <LEU_44>
1

>  <GLY_45>
1

>  <SER_46>
0

>  <GLY_47>
0

>  <GLY_48>
0

>  <PHE_49>
1

>  <VAL_52>
1

>  <SER_54>
0

>  <ALA_65>
1

>  <ILE_66>
0

>  <LYS_67>
1

>  <VAL_69>
0

>  <ARG_73>
0

>  <ILE_74>
0

>  <SER_75>
0

>  <PRO_87>
0

>  <GLU_89>
0

>  <ILE_104>
1

>  <LEU_120>
1

>  <GLU_121>
1

>  <ARG_122>
1

>  <PRO_123>
1

>  <GLU_124>
0

>  <PRO_125>
0

>  <VAL_126>
1

>  <GLN_127>
0

>  <ASP_128>
1

>  <PHE_130>
1

>  <ASP_131>
1

>  <GLU_135>
0

>  <ASP_167>
0

>  <LYS_169>
0

>  <GLU_171>
1

>  <ASN_172>
0

>  <ILE_173>
0

>  <LEU_174>
1

>  <LEU_177>
0

>  <LYS_183>
0

>  <ILE_185>
1

>  <ASP_186>
1

>  <PHE_187>
0

>  <GLY_188>
0

>  <SER_189>
0

>  <ASP_202>
0

>  <GLY_203>
0

>  <THR_204>
0

>  <ARG_205>
0

>  <HOH_334>
1

>  <Inhibitor_flag>
1

$$$$

Actelion Java MolfileCreator 2.0

  0  0  0  0  0  0              0 V3000
M  V30 BEGIN CTAB
M  V30 COUNTS 0 0 0 0 0
M  V30 BEGIN ATOM
M  V30 END ATOM
M  V30 BEGIN BOND
M  V30 END BOND
M  V30 END CTAB
M  END
>  <Inhibitor order by BE>
195

>  <Decoy order by BE>
0

>  <Name>
 CHEMBL3931386 

>  <Binding Energy (BE)>
10,9890

>  <Ligand Efficiency by DW>
0,3522

>  <PIC50>
9,4202

>  <IC50 (um)>
0,0004

>  <Predictive score X5>
1,9526

>  <P class 5>
0,8757

>  <Number of interactions>
19

>  <Class4>
1

>  <Class5>
1

>  <Class6>
1

>  <Class7>
1

>  <Class8>
1

>  <Dummy variable>
1

>  <PRO_42>
0

>  <LEU_43>
0

>  <LEU_44>
1

>  <GLY_45>
1

>  <SER_46>
0

>  <GLY_47>
0

>  <GLY_48>
0

>  <PHE_49>
1

>  <VAL_52>
1

>  <SER_54>
0

>  <ALA_65>
1

>  <ILE_66>
0

>  <LYS_67>
1

>  <VAL_69>
0

>  <ARG_73>
0

>  <ILE_74>
0

>  <SER_75>
0

>  <PRO_87>
0

>  <GLU_89>
0

>  <ILE_104>
1

>  <LEU_120>
1

>  <GLU_121>
1

>  <ARG_122>
1

>  <PRO_123>
1

>  <GLU_124>
0

>  <PRO_125>
0

>  <VAL_126>
1

>  <GLN_127>
0

>  <ASP_128>
1

>  <PHE_130>
1

>  <ASP_131>
0

>  <GLU_135>
0

>  <ASP_167>
0

>  <LYS_169>
0

>  <GLU_171>
1

>  <ASN_172>
0

>  <ILE_173>
0

>  <LEU_174>
1

>  <LEU_177>
0

>  <LYS_183>
0

>  <ILE_185>
1

>  <ASP_186>
1

>  <PHE_187>
0

>  <GLY_188>
0

>  <SER_189>
0

>  <ASP_202>
0

>  <GLY_203>
0

>  <THR_204>
0

>  <ARG_205>
0

>  <HOH_334>
1

>  <Inhibitor_flag>
1

$$$$

Actelion Java MolfileCreator 2.0

  0  0  0  0  0  0              0 V3000
M  V30 BEGIN CTAB
M  V30 COUNTS 0 0 0 0 0
M  V30 BEGIN ATOM
M  V30 END ATOM
M  V30 BEGIN BOND
M  V30 END BOND
M  V30 END CTAB
M  END
>  <Inhibitor order by BE>
196

>  <Decoy order by BE>
0

>  <Name>
 CHEMBL3394062 

>  <Binding Energy (BE)>
10,9890

>  <Ligand Efficiency by DW>
0,4200

>  <PIC50>
6,6300

>  <IC50 (um)>
0,2344

>  <Predictive score X5>
1,0302

>  <P class 5>
0,7370

>  <Number of interactions>
16

>  <Class4>
1

>  <Class5>
1

>  <Class6>
1

>  <Class7>
0

>  <Class8>
0

>  <Dummy variable>
1

>  <PRO_42>
0

>  <LEU_43>
0

>  <LEU_44>
1

>  <GLY_45>
0

>  <SER_46>
0

>  <GLY_47>
0

>  <GLY_48>
0

>  <PHE_49>
1

>  <VAL_52>
1

>  <SER_54>
0

>  <ALA_65>
1

>  <ILE_66>
0

>  <LYS_67>
1

>  <VAL_69>
0

>  <ARG_73>
0

>  <ILE_74>
0

>  <SER_75>
0

>  <PRO_87>
0

>  <GLU_89>
1

>  <ILE_104>
0

>  <LEU_120>
1

>  <GLU_121>
0

>  <ARG_122>
1

>  <PRO_123>
0

>  <GLU_124>
0

>  <PRO_125>
0

>  <VAL_126>
1

>  <GLN_127>
0

>  <ASP_128>
0

>  <PHE_130>
0

>  <ASP_131>
0

>  <GLU_135>
0

>  <ASP_167>
0

>  <LYS_169>
1

>  <GLU_171>
1

>  <ASN_172>
1

>  <ILE_173>
0

>  <LEU_174>
1

>  <LEU_177>
0

>  <LYS_183>
0

>  <ILE_185>
1

>  <ASP_186>
1

>  <PHE_187>
0

>  <GLY_188>
0

>  <SER_189>
0

>  <ASP_202>
0

>  <GLY_203>
0

>  <THR_204>
0

>  <ARG_205>
0

>  <HOH_334>
1

>  <Inhibitor_flag>
1

$$$$

Actelion Java MolfileCreator 2.0

  0  0  0  0  0  0              0 V3000
M  V30 BEGIN CTAB
M  V30 COUNTS 0 0 0 0 0
M  V30 BEGIN ATOM
M  V30 END ATOM
M  V30 BEGIN BOND
M  V30 END BOND
M  V30 END CTAB
M  END
>  <Inhibitor order by BE>
197

>  <Decoy order by BE>
0

>  <Name>
 CHEMBL3652002 

>  <Binding Energy (BE)>
10,9840

>  <Ligand Efficiency by DW>
0,3212

>  <PIC50>
9,0000

>  <IC50 (um)>
0,0010

>  <Predictive score X5>
2,7090

>  <P class 5>
0,9376

>  <Number of interactions>
22

>  <Class4>
1

>  <Class5>
1

>  <Class6>
1

>  <Class7>
1

>  <Class8>
1

>  <Dummy variable>
0

>  <PRO_42>
0

>  <LEU_43>
0

>  <LEU_44>
1

>  <GLY_45>
1

>  <SER_46>
0

>  <GLY_47>
0

>  <GLY_48>
0

>  <PHE_49>
1

>  <VAL_52>
1

>  <SER_54>
0

>  <ALA_65>
1

>  <ILE_66>
0

>  <LYS_67>
1

>  <VAL_69>
0

>  <ARG_73>
0

>  <ILE_74>
0

>  <SER_75>
0

>  <PRO_87>
0

>  <GLU_89>
1

>  <ILE_104>
1

>  <LEU_120>
1

>  <GLU_121>
1

>  <ARG_122>
1

>  <PRO_123>
1

>  <GLU_124>
0

>  <PRO_125>
0

>  <VAL_126>
1

>  <GLN_127>
0

>  <ASP_128>
1

>  <PHE_130>
0

>  <ASP_131>
1

>  <GLU_135>
0

>  <ASP_167>
0

>  <LYS_169>
1

>  <GLU_171>
1

>  <ASN_172>
1

>  <ILE_173>
0

>  <LEU_174>
1

>  <LEU_177>
0

>  <LYS_183>
0

>  <ILE_185>
1

>  <ASP_186>
1

>  <PHE_187>
0

>  <GLY_188>
0

>  <SER_189>
0

>  <ASP_202>
0

>  <GLY_203>
0

>  <THR_204>
0

>  <ARG_205>
0

>  <HOH_334>
1

>  <Inhibitor_flag>
1

$$$$

Actelion Java MolfileCreator 2.0

  0  0  0  0  0  0              0 V3000
M  V30 BEGIN CTAB
M  V30 COUNTS 0 0 0 0 0
M  V30 BEGIN ATOM
M  V30 END ATOM
M  V30 BEGIN BOND
M  V30 END BOND
M  V30 END CTAB
M  END
>  <Inhibitor order by BE>
198

>  <Decoy order by BE>
0

>  <Name>
 CHEMBL1802356 

>  <Binding Energy (BE)>
10,9820

>  <Ligand Efficiency by DW>
0,4200

>  <PIC50>
5,3010

>  <IC50 (um)>
5,0000

>  <Predictive score X5>
1,5632

>  <P class 5>
0,8268

>  <Number of interactions>
19

>  <Class4>
1

>  <Class5>
1

>  <Class6>
0

>  <Class7>
0

>  <Class8>
0

>  <Dummy variable>
1

>  <PRO_42>
0

>  <LEU_43>
0

>  <LEU_44>
1

>  <GLY_45>
1

>  <SER_46>
0

>  <GLY_47>
0

>  <GLY_48>
0

>  <PHE_49>
1

>  <VAL_52>
1

>  <SER_54>
0

>  <ALA_65>
1

>  <ILE_66>
0

>  <LYS_67>
1

>  <VAL_69>
0

>  <ARG_73>
0

>  <ILE_74>
0

>  <SER_75>
0

>  <PRO_87>
0

>  <GLU_89>
1

>  <ILE_104>
0

>  <LEU_120>
1

>  <GLU_121>
0

>  <ARG_122>
1

>  <PRO_123>
0

>  <GLU_124>
0

>  <PRO_125>
0

>  <VAL_126>
1

>  <GLN_127>
1

>  <ASP_128>
1

>  <PHE_130>
0

>  <ASP_131>
0

>  <GLU_135>
0

>  <ASP_167>
0

>  <LYS_169>
1

>  <GLU_171>
1

>  <ASN_172>
1

>  <ILE_173>
0

>  <LEU_174>
1

>  <LEU_177>
0

>  <LYS_183>
0

>  <ILE_185>
1

>  <ASP_186>
1

>  <PHE_187>
0

>  <GLY_188>
0

>  <SER_189>
0

>  <ASP_202>
0

>  <GLY_203>
0

>  <THR_204>
0

>  <ARG_205>
0

>  <HOH_334>
1

>  <Inhibitor_flag>
1

$$$$

Actelion Java MolfileCreator 2.0

  0  0  0  0  0  0              0 V3000
M  V30 BEGIN CTAB
M  V30 COUNTS 0 0 0 0 0
M  V30 BEGIN ATOM
M  V30 END ATOM
M  V30 BEGIN BOND
M  V30 END BOND
M  V30 END CTAB
M  END
>  <Inhibitor order by BE>
199

>  <Decoy order by BE>
0

>  <Name>
 CHEMBL3685736 

>  <Binding Energy (BE)>
10,9800

>  <Ligand Efficiency by DW>
0,3309

>  <PIC50>
6,7352

>  <IC50 (um)>
0,1840

>  <Predictive score X5>
1,9443

>  <P class 5>
0,8748

>  <Number of interactions>
18

>  <Class4>
1

>  <Class5>
1

>  <Class6>
1

>  <Class7>
0

>  <Class8>
0

>  <Dummy variable>
0

>  <PRO_42>
0

>  <LEU_43>
0

>  <LEU_44>
1

>  <GLY_45>
1

>  <SER_46>
0

>  <GLY_47>
0

>  <GLY_48>
0

>  <PHE_49>
1

>  <VAL_52>
1

>  <SER_54>
0

>  <ALA_65>
1

>  <ILE_66>
0

>  <LYS_67>
1

>  <VAL_69>
0

>  <ARG_73>
0

>  <ILE_74>
0

>  <SER_75>
0

>  <PRO_87>
0

>  <GLU_89>
0

>  <ILE_104>
1

>  <LEU_120>
1

>  <GLU_121>
1

>  <ARG_122>
1

>  <PRO_123>
1

>  <GLU_124>
0

>  <PRO_125>
0

>  <VAL_126>
1

>  <GLN_127>
0

>  <ASP_128>
1

>  <PHE_130>
0

>  <ASP_131>
0

>  <GLU_135>
0

>  <ASP_167>
0

>  <LYS_169>
0

>  <GLU_171>
1

>  <ASN_172>
0

>  <ILE_173>
0

>  <LEU_174>
1

>  <LEU_177>
0

>  <LYS_183>
0

>  <ILE_185>
1

>  <ASP_186>
1

>  <PHE_187>
0

>  <GLY_188>
0

>  <SER_189>
0

>  <ASP_202>
0

>  <GLY_203>
0

>  <THR_204>
0

>  <ARG_205>
0

>  <HOH_334>
1

>  <Inhibitor_flag>
1

$$$$

Actelion Java MolfileCreator 2.0

  0  0  0  0  0  0              0 V3000
M  V30 BEGIN CTAB
M  V30 COUNTS 0 0 0 0 0
M  V30 BEGIN ATOM
M  V30 END ATOM
M  V30 BEGIN BOND
M  V30 END BOND
M  V30 END CTAB
M  END
>  <Inhibitor order by BE>
200

>  <Decoy order by BE>
0

>  <Name>
 CHEMBL3921045 

>  <Binding Energy (BE)>
10,9790

>  <Ligand Efficiency by DW>
0,3640

>  <PIC50>
7,2933

>  <IC50 (um)>
0,0509

>  <Predictive score X5>
1,9434

>  <P class 5>
0,8747

>  <Number of interactions>
21

>  <Class4>
1

>  <Class5>
1

>  <Class6>
1

>  <Class7>
1

>  <Class8>
0

>  <Dummy variable>
0

>  <PRO_42>
0

>  <LEU_43>
0

>  <LEU_44>
1

>  <GLY_45>
1

>  <SER_46>
1

>  <GLY_47>
0

>  <GLY_48>
0

>  <PHE_49>
1

>  <VAL_52>
1

>  <SER_54>
0

>  <ALA_65>
1

>  <ILE_66>
0

>  <LYS_67>
1

>  <VAL_69>
0

>  <ARG_73>
0

>  <ILE_74>
0

>  <SER_75>
0

>  <PRO_87>
0

>  <GLU_89>
0

>  <ILE_104>
0

>  <LEU_120>
1

>  <GLU_121>
1

>  <ARG_122>
1

>  <PRO_123>
1

>  <GLU_124>
0

>  <PRO_125>
0

>  <VAL_126>
1

>  <GLN_127>
1

>  <ASP_128>
1

>  <PHE_130>
1

>  <ASP_131>
0

>  <GLU_135>
0

>  <ASP_167>
0

>  <LYS_169>
0

>  <GLU_171>
1

>  <ASN_172>
1

>  <ILE_173>
0

>  <LEU_174>
1

>  <LEU_177>
0

>  <LYS_183>
0

>  <ILE_185>
1

>  <ASP_186>
1

>  <PHE_187>
0

>  <GLY_188>
0

>  <SER_189>
0

>  <ASP_202>
0

>  <GLY_203>
0

>  <THR_204>
0

>  <ARG_205>
0

>  <HOH_334>
1

>  <Inhibitor_flag>
1

$$$$

Actelion Java MolfileCreator 2.0

  0  0  0  0  0  0              0 V3000
M  V30 BEGIN CTAB
M  V30 COUNTS 0 0 0 0 0
M  V30 BEGIN ATOM
M  V30 END ATOM
M  V30 BEGIN BOND
M  V30 END BOND
M  V30 END CTAB
M  END
>  <Inhibitor order by BE>
201

>  <Decoy order by BE>
0

>  <Name>
 CHEMBL3904783 

>  <Binding Energy (BE)>
10,9790

>  <Ligand Efficiency by DW>
0,3765

>  <PIC50>
4,4643

>  <IC50 (um)>
34,3350

>  <Predictive score X5>
1,9434

>  <P class 5>
0,8747

>  <Number of interactions>
17

>  <Class4>
1

>  <Class5>
0

>  <Class6>
0

>  <Class7>
0

>  <Class8>
0

>  <Dummy variable>
0

>  <PRO_42>
0

>  <LEU_43>
0

>  <LEU_44>
1

>  <GLY_45>
1

>  <SER_46>
0

>  <GLY_47>
0

>  <GLY_48>
0

>  <PHE_49>
1

>  <VAL_52>
1

>  <SER_54>
0

>  <ALA_65>
1

>  <ILE_66>
0

>  <LYS_67>
1

>  <VAL_69>
0

>  <ARG_73>
0

>  <ILE_74>
0

>  <SER_75>
0

>  <PRO_87>
0

>  <GLU_89>
0

>  <ILE_104>
1

>  <LEU_120>
1

>  <GLU_121>
1

>  <ARG_122>
1

>  <PRO_123>
1

>  <GLU_124>
0

>  <PRO_125>
0

>  <VAL_126>
1

>  <GLN_127>
0

>  <ASP_128>
1

>  <PHE_130>
0

>  <ASP_131>
0

>  <GLU_135>
0

>  <ASP_167>
0

>  <LYS_169>
0

>  <GLU_171>
0

>  <ASN_172>
0

>  <ILE_173>
0

>  <LEU_174>
1

>  <LEU_177>
0

>  <LYS_183>
0

>  <ILE_185>
1

>  <ASP_186>
1

>  <PHE_187>
0

>  <GLY_188>
0

>  <SER_189>
0

>  <ASP_202>
0

>  <GLY_203>
0

>  <THR_204>
0

>  <ARG_205>
0

>  <HOH_334>
1

>  <Inhibitor_flag>
1

$$$$

Actelion Java MolfileCreator 2.0

  0  0  0  0  0  0              0 V3000
M  V30 BEGIN CTAB
M  V30 COUNTS 0 0 0 0 0
M  V30 BEGIN ATOM
M  V30 END ATOM
M  V30 BEGIN BOND
M  V30 END BOND
M  V30 END CTAB
M  END
>  <Inhibitor order by BE>
202

>  <Decoy order by BE>
0

>  <Name>
 CHEMBL3908049 

>  <Binding Energy (BE)>
10,9770

>  <Ligand Efficiency by DW>
0,3765

>  <PIC50>
4,3567

>  <IC50 (um)>
43,9840

>  <Predictive score X5>
1,5586

>  <P class 5>
0,8261

>  <Number of interactions>
17

>  <Class4>
1

>  <Class5>
0

>  <Class6>
0

>  <Class7>
0

>  <Class8>
0

>  <Dummy variable>
1

>  <PRO_42>
0

>  <LEU_43>
0

>  <LEU_44>
1

>  <GLY_45>
1

>  <SER_46>
0

>  <GLY_47>
0

>  <GLY_48>
0

>  <PHE_49>
1

>  <VAL_52>
1

>  <SER_54>
0

>  <ALA_65>
1

>  <ILE_66>
0

>  <LYS_67>
1

>  <VAL_69>
0

>  <ARG_73>
0

>  <ILE_74>
0

>  <SER_75>
0

>  <PRO_87>
0

>  <GLU_89>
0

>  <ILE_104>
1

>  <LEU_120>
1

>  <GLU_121>
0

>  <ARG_122>
1

>  <PRO_123>
0

>  <GLU_124>
0

>  <PRO_125>
0

>  <VAL_126>
1

>  <GLN_127>
1

>  <ASP_128>
1

>  <PHE_130>
0

>  <ASP_131>
0

>  <GLU_135>
0

>  <ASP_167>
0

>  <LYS_169>
0

>  <GLU_171>
1

>  <ASN_172>
0

>  <ILE_173>
0

>  <LEU_174>
1

>  <LEU_177>
0

>  <LYS_183>
0

>  <ILE_185>
1

>  <ASP_186>
1

>  <PHE_187>
0

>  <GLY_188>
0

>  <SER_189>
0

>  <ASP_202>
0

>  <GLY_203>
0

>  <THR_204>
0

>  <ARG_205>
0

>  <HOH_334>
1

>  <Inhibitor_flag>
1

$$$$

Actelion Java MolfileCreator 2.0

  0  0  0  0  0  0              0 V3000
M  V30 BEGIN CTAB
M  V30 COUNTS 0 0 0 0 0
M  V30 BEGIN ATOM
M  V30 END ATOM
M  V30 BEGIN BOND
M  V30 END BOND
M  V30 END CTAB
M  END
>  <Inhibitor order by BE>
203

>  <Decoy order by BE>
0

>  <Name>
 CHEMBL3687523 

>  <Binding Energy (BE)>
10,9730

>  <Ligand Efficiency by DW>
0,2800

>  <PIC50>
4,3570

>  <IC50 (um)>
43,9530

>  <Predictive score X5>
2,6989

>  <P class 5>
0,9370

>  <Number of interactions>
21

>  <Class4>
1

>  <Class5>
0

>  <Class6>
0

>  <Class7>
0

>  <Class8>
0

>  <Dummy variable>
0

>  <PRO_42>
0

>  <LEU_43>
0

>  <LEU_44>
1

>  <GLY_45>
1

>  <SER_46>
0

>  <GLY_47>
0

>  <GLY_48>
0

>  <PHE_49>
1

>  <VAL_52>
1

>  <SER_54>
0

>  <ALA_65>
1

>  <ILE_66>
0

>  <LYS_67>
1

>  <VAL_69>
0

>  <ARG_73>
0

>  <ILE_74>
0

>  <SER_75>
0

>  <PRO_87>
0

>  <GLU_89>
0

>  <ILE_104>
1

>  <LEU_120>
1

>  <GLU_121>
1

>  <ARG_122>
1

>  <PRO_123>
1

>  <GLU_124>
0

>  <PRO_125>
0

>  <VAL_126>
1

>  <GLN_127>
1

>  <ASP_128>
1

>  <PHE_130>
0

>  <ASP_131>
1

>  <GLU_135>
0

>  <ASP_167>
0

>  <LYS_169>
0

>  <GLU_171>
1

>  <ASN_172>
1

>  <ILE_173>
0

>  <LEU_174>
1

>  <LEU_177>
0

>  <LYS_183>
0

>  <ILE_185>
1

>  <ASP_186>
1

>  <PHE_187>
0

>  <GLY_188>
0

>  <SER_189>
0

>  <ASP_202>
0

>  <GLY_203>
0

>  <THR_204>
0

>  <ARG_205>
0

>  <HOH_334>
1

>  <Inhibitor_flag>
1

$$$$

Actelion Java MolfileCreator 2.0

  0  0  0  0  0  0              0 V3000
M  V30 BEGIN CTAB
M  V30 COUNTS 0 0 0 0 0
M  V30 BEGIN ATOM
M  V30 END ATOM
M  V30 BEGIN BOND
M  V30 END BOND
M  V30 END CTAB
M  END
>  <Inhibitor order by BE>
204

>  <Decoy order by BE>
0

>  <Name>
 CHEMBL3913664 

>  <Binding Energy (BE)>
10,9730

>  <Ligand Efficiency by DW>
0,3765

>  <PIC50>
7,1574

>  <IC50 (um)>
0,0696

>  <Predictive score X5>
1,9379

>  <P class 5>
0,8741

>  <Number of interactions>
21

>  <Class4>
1

>  <Class5>
1

>  <Class6>
1

>  <Class7>
1

>  <Class8>
0

>  <Dummy variable>
0

>  <PRO_42>
0

>  <LEU_43>
0

>  <LEU_44>
1

>  <GLY_45>
1

>  <SER_46>
0

>  <GLY_47>
0

>  <GLY_48>
0

>  <PHE_49>
1

>  <VAL_52>
1

>  <SER_54>
0

>  <ALA_65>
1

>  <ILE_66>
0

>  <LYS_67>
1

>  <VAL_69>
0

>  <ARG_73>
0

>  <ILE_74>
0

>  <SER_75>
0

>  <PRO_87>
0

>  <GLU_89>
1

>  <ILE_104>
1

>  <LEU_120>
1

>  <GLU_121>
1

>  <ARG_122>
1

>  <PRO_123>
1

>  <GLU_124>
0

>  <PRO_125>
0

>  <VAL_126>
1

>  <GLN_127>
0

>  <ASP_128>
1

>  <PHE_130>
1

>  <ASP_131>
0

>  <GLU_135>
0

>  <ASP_167>
0

>  <LYS_169>
1

>  <GLU_171>
1

>  <ASN_172>
0

>  <ILE_173>
0

>  <LEU_174>
1

>  <LEU_177>
0

>  <LYS_183>
0

>  <ILE_185>
1

>  <ASP_186>
1

>  <PHE_187>
0

>  <GLY_188>
0

>  <SER_189>
0

>  <ASP_202>
0

>  <GLY_203>
0

>  <THR_204>
0

>  <ARG_205>
0

>  <HOH_334>
1

>  <Inhibitor_flag>
1

$$$$

Actelion Java MolfileCreator 2.0

  0  0  0  0  0  0              0 V3000
M  V30 BEGIN CTAB
M  V30 COUNTS 0 0 0 0 0
M  V30 BEGIN ATOM
M  V30 END ATOM
M  V30 BEGIN BOND
M  V30 END BOND
M  V30 END CTAB
M  END
>  <Inhibitor order by BE>
205

>  <Decoy order by BE>
0

>  <Name>
 CHEMBL2442298 

>  <Binding Energy (BE)>
10,9710

>  <Ligand Efficiency by DW>
0,3766

>  <PIC50>
5,7910

>  <IC50 (um)>
1,6180

>  <Predictive score X5>
1,9360

>  <P class 5>
0,8739

>  <Number of interactions>
20

>  <Class4>
1

>  <Class5>
1

>  <Class6>
0

>  <Class7>
0

>  <Class8>
0

>  <Dummy variable>
0

>  <PRO_42>
0

>  <LEU_43>
0

>  <LEU_44>
1

>  <GLY_45>
1

>  <SER_46>
0

>  <GLY_47>
0

>  <GLY_48>
0

>  <PHE_49>
1

>  <VAL_52>
1

>  <SER_54>
0

>  <ALA_65>
1

>  <ILE_66>
0

>  <LYS_67>
1

>  <VAL_69>
0

>  <ARG_73>
0

>  <ILE_74>
0

>  <SER_75>
0

>  <PRO_87>
0

>  <GLU_89>
0

>  <ILE_104>
0

>  <LEU_120>
1

>  <GLU_121>
1

>  <ARG_122>
1

>  <PRO_123>
1

>  <GLU_124>
0

>  <PRO_125>
0

>  <VAL_126>
1

>  <GLN_127>
1

>  <ASP_128>
1

>  <PHE_130>
0

>  <ASP_131>
0

>  <GLU_135>
0

>  <ASP_167>
0

>  <LYS_169>
1

>  <GLU_171>
1

>  <ASN_172>
1

>  <ILE_173>
0

>  <LEU_174>
1

>  <LEU_177>
0

>  <LYS_183>
0

>  <ILE_185>
1

>  <ASP_186>
1

>  <PHE_187>
0

>  <GLY_188>
0

>  <SER_189>
0

>  <ASP_202>
0

>  <GLY_203>
0

>  <THR_204>
0

>  <ARG_205>
0

>  <HOH_334>
1

>  <Inhibitor_flag>
1

$$$$

Actelion Java MolfileCreator 2.0

  0  0  0  0  0  0              0 V3000
M  V30 BEGIN CTAB
M  V30 COUNTS 0 0 0 0 0
M  V30 BEGIN ATOM
M  V30 END ATOM
M  V30 BEGIN BOND
M  V30 END BOND
M  V30 END CTAB
M  END
>  <Inhibitor order by BE>
206

>  <Decoy order by BE>
0

>  <Name>
 CHEMBL3687417 

>  <Binding Energy (BE)>
10,9680

>  <Ligand Efficiency by DW>
0,2600

>  <PIC50>
10,2218

>  <IC50 (um)>
0,0001

>  <Predictive score X5>
1,9333

>  <P class 5>
0,8736

>  <Number of interactions>
21

>  <Class4>
1

>  <Class5>
1

>  <Class6>
1

>  <Class7>
1

>  <Class8>
1

>  <Dummy variable>
0

>  <PRO_42>
0

>  <LEU_43>
0

>  <LEU_44>
1

>  <GLY_45>
1

>  <SER_46>
0

>  <GLY_47>
0

>  <GLY_48>
0

>  <PHE_49>
1

>  <VAL_52>
1

>  <SER_54>
1

>  <ALA_65>
1

>  <ILE_66>
0

>  <LYS_67>
1

>  <VAL_69>
0

>  <ARG_73>
0

>  <ILE_74>
0

>  <SER_75>
0

>  <PRO_87>
0

>  <GLU_89>
0

>  <ILE_104>
1

>  <LEU_120>
1

>  <GLU_121>
1

>  <ARG_122>
1

>  <PRO_123>
1

>  <GLU_124>
0

>  <PRO_125>
0

>  <VAL_126>
1

>  <GLN_127>
1

>  <ASP_128>
1

>  <PHE_130>
0

>  <ASP_131>
0

>  <GLU_135>
0

>  <ASP_167>
0

>  <LYS_169>
0

>  <GLU_171>
1

>  <ASN_172>
1

>  <ILE_173>
0

>  <LEU_174>
1

>  <LEU_177>
0

>  <LYS_183>
0

>  <ILE_185>
1

>  <ASP_186>
1

>  <PHE_187>
0

>  <GLY_188>
0

>  <SER_189>
0

>  <ASP_202>
0

>  <GLY_203>
0

>  <THR_204>
0

>  <ARG_205>
0

>  <HOH_334>
1

>  <Inhibitor_flag>
1

$$$$

Actelion Java MolfileCreator 2.0

  0  0  0  0  0  0              0 V3000
M  V30 BEGIN CTAB
M  V30 COUNTS 0 0 0 0 0
M  V30 BEGIN ATOM
M  V30 END ATOM
M  V30 BEGIN BOND
M  V30 END BOND
M  V30 END CTAB
M  END
>  <Inhibitor order by BE>
207

>  <Decoy order by BE>
0

>  <Name>
 CHEMBL3981885 

>  <Binding Energy (BE)>
10,9650

>  <Ligand Efficiency by DW>
0,3766

>  <PIC50>
4,3581

>  <IC50 (um)>
43,8420

>  <Predictive score X5>
1,3911

>  <P class 5>
0,8008

>  <Number of interactions>
19

>  <Class4>
1

>  <Class5>
0

>  <Class6>
0

>  <Class7>
0

>  <Class8>
0

>  <Dummy variable>
0

>  <PRO_42>
0

>  <LEU_43>
0

>  <LEU_44>
1

>  <GLY_45>
0

>  <SER_46>
0

>  <GLY_47>
0

>  <GLY_48>
0

>  <PHE_49>
1

>  <VAL_52>
1

>  <SER_54>
0

>  <ALA_65>
1

>  <ILE_66>
0

>  <LYS_67>
1

>  <VAL_69>
0

>  <ARG_73>
0

>  <ILE_74>
0

>  <SER_75>
0

>  <PRO_87>
0

>  <GLU_89>
0

>  <ILE_104>
1

>  <LEU_120>
1

>  <GLU_121>
1

>  <ARG_122>
1

>  <PRO_123>
1

>  <GLU_124>
0

>  <PRO_125>
0

>  <VAL_126>
1

>  <GLN_127>
1

>  <ASP_128>
1

>  <PHE_130>
0

>  <ASP_131>
0

>  <GLU_135>
0

>  <ASP_167>
0

>  <LYS_169>
0

>  <GLU_171>
1

>  <ASN_172>
1

>  <ILE_173>
0

>  <LEU_174>
1

>  <LEU_177>
0

>  <LYS_183>
0

>  <ILE_185>
1

>  <ASP_186>
1

>  <PHE_187>
0

>  <GLY_188>
0

>  <SER_189>
0

>  <ASP_202>
0

>  <GLY_203>
0

>  <THR_204>
0

>  <ARG_205>
0

>  <HOH_334>
1

>  <Inhibitor_flag>
1

$$$$

Actelion Java MolfileCreator 2.0

  0  0  0  0  0  0              0 V3000
M  V30 BEGIN CTAB
M  V30 COUNTS 0 0 0 0 0
M  V30 BEGIN ATOM
M  V30 END ATOM
M  V30 BEGIN BOND
M  V30 END BOND
M  V30 END CTAB
M  END
>  <Inhibitor order by BE>
208

>  <Decoy order by BE>
0

>  <Name>
 CHEMBL3892409 

>  <Binding Energy (BE)>
10,9590

>  <Ligand Efficiency by DW>
0,3766

>  <PIC50>
4,3579

>  <IC50 (um)>
43,8620

>  <Predictive score X5>
2,3030

>  <P class 5>
0,9091

>  <Number of interactions>
18

>  <Class4>
1

>  <Class5>
0

>  <Class6>
0

>  <Class7>
0

>  <Class8>
0

>  <Dummy variable>
0

>  <PRO_42>
0

>  <LEU_43>
0

>  <LEU_44>
1

>  <GLY_45>
1

>  <SER_46>
0

>  <GLY_47>
0

>  <GLY_48>
0

>  <PHE_49>
1

>  <VAL_52>
1

>  <SER_54>
0

>  <ALA_65>
1

>  <ILE_66>
0

>  <LYS_67>
1

>  <VAL_69>
0

>  <ARG_73>
0

>  <ILE_74>
0

>  <SER_75>
0

>  <PRO_87>
0

>  <GLU_89>
0

>  <ILE_104>
0

>  <LEU_120>
1

>  <GLU_121>
0

>  <ARG_122>
1

>  <PRO_123>
0

>  <GLU_124>
0

>  <PRO_125>
0

>  <VAL_126>
1

>  <GLN_127>
1

>  <ASP_128>
1

>  <PHE_130>
0

>  <ASP_131>
1

>  <GLU_135>
0

>  <ASP_167>
0

>  <LYS_169>
0

>  <GLU_171>
1

>  <ASN_172>
1

>  <ILE_173>
0

>  <LEU_174>
1

>  <LEU_177>
0

>  <LYS_183>
0

>  <ILE_185>
1

>  <ASP_186>
1

>  <PHE_187>
0

>  <GLY_188>
0

>  <SER_189>
0

>  <ASP_202>
0

>  <GLY_203>
0

>  <THR_204>
0

>  <ARG_205>
0

>  <HOH_334>
1

>  <Inhibitor_flag>
1

$$$$

Actelion Java MolfileCreator 2.0

  0  0  0  0  0  0              0 V3000
M  V30 BEGIN CTAB
M  V30 COUNTS 0 0 0 0 0
M  V30 BEGIN ATOM
M  V30 END ATOM
M  V30 BEGIN BOND
M  V30 END BOND
M  V30 END CTAB
M  END
>  <Inhibitor order by BE>
209

>  <Decoy order by BE>
0

>  <Name>
 CHEMBL1915433 

>  <Binding Energy (BE)>
10,9550

>  <Ligand Efficiency by DW>
0,4200

>  <PIC50>
7,7696

>  <IC50 (um)>
0,0170

>  <Predictive score X5>
1,5383

>  <P class 5>
0,8232

>  <Number of interactions>
16

>  <Class4>
1

>  <Class5>
1

>  <Class6>
1

>  <Class7>
1

>  <Class8>
0

>  <Dummy variable>
0

>  <PRO_42>
0

>  <LEU_43>
0

>  <LEU_44>
1

>  <GLY_45>
1

>  <SER_46>
0

>  <GLY_47>
0

>  <GLY_48>
0

>  <PHE_49>
1

>  <VAL_52>
1

>  <SER_54>
0

>  <ALA_65>
1

>  <ILE_66>
0

>  <LYS_67>
1

>  <VAL_69>
0

>  <ARG_73>
0

>  <ILE_74>
0

>  <SER_75>
0

>  <PRO_87>
0

>  <GLU_89>
0

>  <ILE_104>
1

>  <LEU_120>
1

>  <GLU_121>
1

>  <ARG_122>
1

>  <PRO_123>
0

>  <GLU_124>
0

>  <PRO_125>
0

>  <VAL_126>
1

>  <GLN_127>
0

>  <ASP_128>
1

>  <PHE_130>
0

>  <ASP_131>
0

>  <GLU_135>
0

>  <ASP_167>
0

>  <LYS_169>
0

>  <GLU_171>
0

>  <ASN_172>
0

>  <ILE_173>
0

>  <LEU_174>
1

>  <LEU_177>
0

>  <LYS_183>
0

>  <ILE_185>
1

>  <ASP_186>
1

>  <PHE_187>
0

>  <GLY_188>
0

>  <SER_189>
0

>  <ASP_202>
0

>  <GLY_203>
0

>  <THR_204>
0

>  <ARG_205>
0

>  <HOH_334>
1

>  <Inhibitor_flag>
1

$$$$

Actelion Java MolfileCreator 2.0

  0  0  0  0  0  0              0 V3000
M  V30 BEGIN CTAB
M  V30 COUNTS 0 0 0 0 0
M  V30 BEGIN ATOM
M  V30 END ATOM
M  V30 BEGIN BOND
M  V30 END BOND
M  V30 END CTAB
M  END
>  <Inhibitor order by BE>
210

>  <Decoy order by BE>
0

>  <Name>
 CHEMBL3981152 

>  <Binding Energy (BE)>
10,9540

>  <Ligand Efficiency by DW>
0,4045

>  <PIC50>
7,4029

>  <IC50 (um)>
0,0396

>  <Predictive score X5>
1,9204

>  <P class 5>
0,8722

>  <Number of interactions>
17

>  <Class4>
1

>  <Class5>
1

>  <Class6>
1

>  <Class7>
1

>  <Class8>
0

>  <Dummy variable>
1

>  <PRO_42>
0

>  <LEU_43>
0

>  <LEU_44>
1

>  <GLY_45>
1

>  <SER_46>
0

>  <GLY_47>
0

>  <GLY_48>
0

>  <PHE_49>
1

>  <VAL_52>
1

>  <SER_54>
0

>  <ALA_65>
1

>  <ILE_66>
0

>  <LYS_67>
1

>  <VAL_69>
0

>  <ARG_73>
0

>  <ILE_74>
0

>  <SER_75>
0

>  <PRO_87>
0

>  <GLU_89>
0

>  <ILE_104>
1

>  <LEU_120>
1

>  <GLU_121>
1

>  <ARG_122>
1

>  <PRO_123>
1

>  <GLU_124>
0

>  <PRO_125>
0

>  <VAL_126>
1

>  <GLN_127>
0

>  <ASP_128>
0

>  <PHE_130>
0

>  <ASP_131>
0

>  <GLU_135>
0

>  <ASP_167>
0

>  <LYS_169>
0

>  <GLU_171>
1

>  <ASN_172>
0

>  <ILE_173>
0

>  <LEU_174>
1

>  <LEU_177>
0

>  <LYS_183>
0

>  <ILE_185>
1

>  <ASP_186>
1

>  <PHE_187>
0

>  <GLY_188>
0

>  <SER_189>
0

>  <ASP_202>
0

>  <GLY_203>
0

>  <THR_204>
0

>  <ARG_205>
0

>  <HOH_334>
1

>  <Inhibitor_flag>
1

$$$$

Actelion Java MolfileCreator 2.0

  0  0  0  0  0  0              0 V3000
M  V30 BEGIN CTAB
M  V30 COUNTS 0 0 0 0 0
M  V30 BEGIN ATOM
M  V30 END ATOM
M  V30 BEGIN BOND
M  V30 END BOND
M  V30 END CTAB
M  END
>  <Inhibitor order by BE>
211

>  <Decoy order by BE>
0

>  <Name>
 CHEMBL1915449 

>  <Binding Energy (BE)>
10,9490

>  <Ligand Efficiency by DW>
0,3212

>  <PIC50>
8,6990

>  <IC50 (um)>
0,0020

>  <Predictive score X5>
2,6767

>  <P class 5>
0,9356

>  <Number of interactions>
19

>  <Class4>
1

>  <Class5>
1

>  <Class6>
1

>  <Class7>
1

>  <Class8>
1

>  <Dummy variable>
1

>  <PRO_42>
0

>  <LEU_43>
0

>  <LEU_44>
1

>  <GLY_45>
1

>  <SER_46>
0

>  <GLY_47>
0

>  <GLY_48>
0

>  <PHE_49>
1

>  <VAL_52>
1

>  <SER_54>
0

>  <ALA_65>
1

>  <ILE_66>
0

>  <LYS_67>
1

>  <VAL_69>
0

>  <ARG_73>
0

>  <ILE_74>
0

>  <SER_75>
0

>  <PRO_87>
0

>  <GLU_89>
0

>  <ILE_104>
1

>  <LEU_120>
1

>  <GLU_121>
1

>  <ARG_122>
1

>  <PRO_123>
1

>  <GLU_124>
0

>  <PRO_125>
0

>  <VAL_126>
1

>  <GLN_127>
1

>  <ASP_128>
1

>  <PHE_130>
0

>  <ASP_131>
1

>  <GLU_135>
0

>  <ASP_167>
0

>  <LYS_169>
0

>  <GLU_171>
0

>  <ASN_172>
0

>  <ILE_173>
0

>  <LEU_174>
1

>  <LEU_177>
0

>  <LYS_183>
0

>  <ILE_185>
1

>  <ASP_186>
1

>  <PHE_187>
0

>  <GLY_188>
0

>  <SER_189>
0

>  <ASP_202>
0

>  <GLY_203>
0

>  <THR_204>
0

>  <ARG_205>
0

>  <HOH_334>
1

>  <Inhibitor_flag>
1

$$$$

Actelion Java MolfileCreator 2.0

  0  0  0  0  0  0              0 V3000
M  V30 BEGIN CTAB
M  V30 COUNTS 0 0 0 0 0
M  V30 BEGIN ATOM
M  V30 END ATOM
M  V30 BEGIN BOND
M  V30 END BOND
M  V30 END CTAB
M  END
>  <Inhibitor order by BE>
212

>  <Decoy order by BE>
0

>  <Name>
 CHEMBL3895205 

>  <Binding Energy (BE)>
10,9440

>  <Ligand Efficiency by DW>
0,3640

>  <PIC50>
7,5229

>  <IC50 (um)>
0,0300

>  <Predictive score X5>
1,9111

>  <P class 5>
0,8711

>  <Number of interactions>
20

>  <Class4>
1

>  <Class5>
1

>  <Class6>
1

>  <Class7>
1

>  <Class8>
0

>  <Dummy variable>
1

>  <PRO_42>
0

>  <LEU_43>
0

>  <LEU_44>
1

>  <GLY_45>
1

>  <SER_46>
0

>  <GLY_47>
0

>  <GLY_48>
0

>  <PHE_49>
1

>  <VAL_52>
1

>  <SER_54>
0

>  <ALA_65>
1

>  <ILE_66>
0

>  <LYS_67>
1

>  <VAL_69>
0

>  <ARG_73>
0

>  <ILE_74>
0

>  <SER_75>
0

>  <PRO_87>
0

>  <GLU_89>
1

>  <ILE_104>
1

>  <LEU_120>
1

>  <GLU_121>
1

>  <ARG_122>
1

>  <PRO_123>
1

>  <GLU_124>
0

>  <PRO_125>
0

>  <VAL_126>
1

>  <GLN_127>
0

>  <ASP_128>
1

>  <PHE_130>
1

>  <ASP_131>
0

>  <GLU_135>
0

>  <ASP_167>
0

>  <LYS_169>
0

>  <GLU_171>
1

>  <ASN_172>
0

>  <ILE_173>
0

>  <LEU_174>
1

>  <LEU_177>
0

>  <LYS_183>
0

>  <ILE_185>
1

>  <ASP_186>
1

>  <PHE_187>
0

>  <GLY_188>
0

>  <SER_189>
0

>  <ASP_202>
0

>  <GLY_203>
0

>  <THR_204>
0

>  <ARG_205>
0

>  <HOH_334>
1

>  <Inhibitor_flag>
1

$$$$

Actelion Java MolfileCreator 2.0

  0  0  0  0  0  0              0 V3000
M  V30 BEGIN CTAB
M  V30 COUNTS 0 0 0 0 0
M  V30 BEGIN ATOM
M  V30 END ATOM
M  V30 BEGIN BOND
M  V30 END BOND
M  V30 END CTAB
M  END
>  <Inhibitor order by BE>
213

>  <Decoy order by BE>
0

>  <Name>
 CHEMBL3651911 

>  <Binding Energy (BE)>
10,9440

>  <Ligand Efficiency by DW>
0,3212

>  <PIC50>
8,5229

>  <IC50 (um)>
0,0030

>  <Predictive score X5>
2,6721

>  <P class 5>
0,9354

>  <Number of interactions>
21

>  <Class4>
1

>  <Class5>
1

>  <Class6>
1

>  <Class7>
1

>  <Class8>
1

>  <Dummy variable>
0

>  <PRO_42>
0

>  <LEU_43>
0

>  <LEU_44>
1

>  <GLY_45>
1

>  <SER_46>
0

>  <GLY_47>
0

>  <GLY_48>
0

>  <PHE_49>
1

>  <VAL_52>
1

>  <SER_54>
0

>  <ALA_65>
1

>  <ILE_66>
0

>  <LYS_67>
1

>  <VAL_69>
0

>  <ARG_73>
0

>  <ILE_74>
0

>  <SER_75>
0

>  <PRO_87>
0

>  <GLU_89>
0

>  <ILE_104>
1

>  <LEU_120>
1

>  <GLU_121>
1

>  <ARG_122>
1

>  <PRO_123>
1

>  <GLU_124>
0

>  <PRO_125>
0

>  <VAL_126>
1

>  <GLN_127>
0

>  <ASP_128>
1

>  <PHE_130>
0

>  <ASP_131>
1

>  <GLU_135>
0

>  <ASP_167>
0

>  <LYS_169>
1

>  <GLU_171>
1

>  <ASN_172>
1

>  <ILE_173>
0

>  <LEU_174>
1

>  <LEU_177>
0

>  <LYS_183>
0

>  <ILE_185>
1

>  <ASP_186>
1

>  <PHE_187>
0

>  <GLY_188>
0

>  <SER_189>
0

>  <ASP_202>
0

>  <GLY_203>
0

>  <THR_204>
0

>  <ARG_205>
0

>  <HOH_334>
1

>  <Inhibitor_flag>
1

$$$$

Actelion Java MolfileCreator 2.0

  0  0  0  0  0  0              0 V3000
M  V30 BEGIN CTAB
M  V30 COUNTS 0 0 0 0 0
M  V30 BEGIN ATOM
M  V30 END ATOM
M  V30 BEGIN BOND
M  V30 END BOND
M  V30 END CTAB
M  END
>  <Inhibitor order by BE>
214

>  <Decoy order by BE>
0

>  <Name>
 CHEMBL3393713 

>  <Binding Energy (BE)>
10,9420

>  <Ligand Efficiency by DW>
0,3523

>  <PIC50>
8,5229

>  <IC50 (um)>
0,0030

>  <Predictive score X5>
1,9093

>  <P class 5>
0,8709

>  <Number of interactions>
21

>  <Class4>
1

>  <Class5>
1

>  <Class6>
1

>  <Class7>
1

>  <Class8>
1

>  <Dummy variable>
1

>  <PRO_42>
0

>  <LEU_43>
0

>  <LEU_44>
1

>  <GLY_45>
1

>  <SER_46>
0

>  <GLY_47>
0

>  <GLY_48>
0

>  <PHE_49>
1

>  <VAL_52>
1

>  <SER_54>
0

>  <ALA_65>
1

>  <ILE_66>
0

>  <LYS_67>
1

>  <VAL_69>
0

>  <ARG_73>
0

>  <ILE_74>
0

>  <SER_75>
0

>  <PRO_87>
0

>  <GLU_89>
1

>  <ILE_104>
1

>  <LEU_120>
1

>  <GLU_121>
1

>  <ARG_122>
1

>  <PRO_123>
1

>  <GLU_124>
0

>  <PRO_125>
0

>  <VAL_126>
1

>  <GLN_127>
1

>  <ASP_128>
1

>  <PHE_130>
0

>  <ASP_131>
0

>  <GLU_135>
0

>  <ASP_167>
0

>  <LYS_169>
0

>  <GLU_171>
1

>  <ASN_172>
1

>  <ILE_173>
0

>  <LEU_174>
1

>  <LEU_177>
0

>  <LYS_183>
0

>  <ILE_185>
1

>  <ASP_186>
1

>  <PHE_187>
0

>  <GLY_188>
0

>  <SER_189>
0

>  <ASP_202>
0

>  <GLY_203>
0

>  <THR_204>
0

>  <ARG_205>
0

>  <HOH_334>
1

>  <Inhibitor_flag>
1

$$$$

Actelion Java MolfileCreator 2.0

  0  0  0  0  0  0              0 V3000
M  V30 BEGIN CTAB
M  V30 COUNTS 0 0 0 0 0
M  V30 BEGIN ATOM
M  V30 END ATOM
M  V30 BEGIN BOND
M  V30 END BOND
M  V30 END CTAB
M  END
>  <Inhibitor order by BE>
215

>  <Decoy order by BE>
0

>  <Name>
 CHEMBL3393717 

>  <Binding Energy (BE)>
10,9410

>  <Ligand Efficiency by DW>
0,3413

>  <PIC50>
9,3979

>  <IC50 (um)>
0,0004

>  <Predictive score X5>
1,9084

>  <P class 5>
0,8708

>  <Number of interactions>
21

>  <Class4>
1

>  <Class5>
1

>  <Class6>
1

>  <Class7>
1

>  <Class8>
1

>  <Dummy variable>
1

>  <PRO_42>
0

>  <LEU_43>
0

>  <LEU_44>
1

>  <GLY_45>
1

>  <SER_46>
0

>  <GLY_47>
0

>  <GLY_48>
0

>  <PHE_49>
1

>  <VAL_52>
1

>  <SER_54>
0

>  <ALA_65>
1

>  <ILE_66>
0

>  <LYS_67>
1

>  <VAL_69>
0

>  <ARG_73>
0

>  <ILE_74>
0

>  <SER_75>
0

>  <PRO_87>
0

>  <GLU_89>
1

>  <ILE_104>
1

>  <LEU_120>
1

>  <GLU_121>
1

>  <ARG_122>
1

>  <PRO_123>
1

>  <GLU_124>
0

>  <PRO_125>
0

>  <VAL_126>
1

>  <GLN_127>
1

>  <ASP_128>
1

>  <PHE_130>
0

>  <ASP_131>
0

>  <GLU_135>
0

>  <ASP_167>
0

>  <LYS_169>
0

>  <GLU_171>
1

>  <ASN_172>
1

>  <ILE_173>
0

>  <LEU_174>
1

>  <LEU_177>
0

>  <LYS_183>
0

>  <ILE_185>
1

>  <ASP_186>
1

>  <PHE_187>
0

>  <GLY_188>
0

>  <SER_189>
0

>  <ASP_202>
0

>  <GLY_203>
0

>  <THR_204>
0

>  <ARG_205>
0

>  <HOH_334>
1

>  <Inhibitor_flag>
1

$$$$

Actelion Java MolfileCreator 2.0

  0  0  0  0  0  0              0 V3000
M  V30 BEGIN CTAB
M  V30 COUNTS 0 0 0 0 0
M  V30 BEGIN ATOM
M  V30 END ATOM
M  V30 BEGIN BOND
M  V30 END BOND
M  V30 END CTAB
M  END
>  <Inhibitor order by BE>
216

>  <Decoy order by BE>
0

>  <Name>
 CHEMBL3891519 

>  <Binding Energy (BE)>
10,9410

>  <Ligand Efficiency by DW>
0,3901

>  <PIC50>
4,3579

>  <IC50 (um)>
43,8680

>  <Predictive score X5>
1,5254

>  <P class 5>
0,8213

>  <Number of interactions>
18

>  <Class4>
1

>  <Class5>
0

>  <Class6>
0

>  <Class7>
0

>  <Class8>
0

>  <Dummy variable>
1

>  <PRO_42>
0

>  <LEU_43>
0

>  <LEU_44>
1

>  <GLY_45>
1

>  <SER_46>
1

>  <GLY_47>
0

>  <GLY_48>
0

>  <PHE_49>
1

>  <VAL_52>
1

>  <SER_54>
0

>  <ALA_65>
1

>  <ILE_66>
0

>  <LYS_67>
1

>  <VAL_69>
0

>  <ARG_73>
0

>  <ILE_74>
0

>  <SER_75>
0

>  <PRO_87>
0

>  <GLU_89>
0

>  <ILE_104>
0

>  <LEU_120>
1

>  <GLU_121>
0

>  <ARG_122>
1

>  <PRO_123>
0

>  <GLU_124>
0

>  <PRO_125>
0

>  <VAL_126>
1

>  <GLN_127>
1

>  <ASP_128>
1

>  <PHE_130>
0

>  <ASP_131>
0

>  <GLU_135>
0

>  <ASP_167>
0

>  <LYS_169>
0

>  <GLU_171>
1

>  <ASN_172>
1

>  <ILE_173>
0

>  <LEU_174>
1

>  <LEU_177>
0

>  <LYS_183>
0

>  <ILE_185>
1

>  <ASP_186>
1

>  <PHE_187>
0

>  <GLY_188>
0

>  <SER_189>
0

>  <ASP_202>
0

>  <GLY_203>
0

>  <THR_204>
0

>  <ARG_205>
0

>  <HOH_334>
1

>  <Inhibitor_flag>
1

$$$$

Actelion Java MolfileCreator 2.0

  0  0  0  0  0  0              0 V3000
M  V30 BEGIN CTAB
M  V30 COUNTS 0 0 0 0 0
M  V30 BEGIN ATOM
M  V30 END ATOM
M  V30 BEGIN BOND
M  V30 END BOND
M  V30 END CTAB
M  END
>  <Inhibitor order by BE>
217

>  <Decoy order by BE>
0

>  <Name>
 CHEMBL1915647 

>  <Binding Energy (BE)>
10,9400

>  <Ligand Efficiency by DW>
0,3901

>  <PIC50>
7,7959

>  <IC50 (um)>
0,0160

>  <Predictive score X5>
1,5244

>  <P class 5>
0,8212

>  <Number of interactions>
18

>  <Class4>
1

>  <Class5>
1

>  <Class6>
1

>  <Class7>
1

>  <Class8>
0

>  <Dummy variable>
1

>  <PRO_42>
0

>  <LEU_43>
0

>  <LEU_44>
1

>  <GLY_45>
1

>  <SER_46>
0

>  <GLY_47>
0

>  <GLY_48>
0

>  <PHE_49>
1

>  <VAL_52>
1

>  <SER_54>
0

>  <ALA_65>
1

>  <ILE_66>
0

>  <LYS_67>
1

>  <VAL_69>
0

>  <ARG_73>
0

>  <ILE_74>
0

>  <SER_75>
0

>  <PRO_87>
0

>  <GLU_89>
0

>  <ILE_104>
1

>  <LEU_120>
1

>  <GLU_121>
1

>  <ARG_122>
1

>  <PRO_123>
0

>  <GLU_124>
0

>  <PRO_125>
0

>  <VAL_126>
1

>  <GLN_127>
1

>  <ASP_128>
1

>  <PHE_130>
0

>  <ASP_131>
0

>  <GLU_135>
0

>  <ASP_167>
0

>  <LYS_169>
0

>  <GLU_171>
1

>  <ASN_172>
0

>  <ILE_173>
0

>  <LEU_174>
1

>  <LEU_177>
0

>  <LYS_183>
0

>  <ILE_185>
1

>  <ASP_186>
1

>  <PHE_187>
0

>  <GLY_188>
0

>  <SER_189>
0

>  <ASP_202>
0

>  <GLY_203>
0

>  <THR_204>
0

>  <ARG_205>
0

>  <HOH_334>
1

>  <Inhibitor_flag>
1

$$$$

Actelion Java MolfileCreator 2.0

  0  0  0  0  0  0              0 V3000
M  V30 BEGIN CTAB
M  V30 COUNTS 0 0 0 0 0
M  V30 BEGIN ATOM
M  V30 END ATOM
M  V30 BEGIN BOND
M  V30 END BOND
M  V30 END CTAB
M  END
>  <Inhibitor order by BE>
218

>  <Decoy order by BE>
0

>  <Name>
 CHEMBL3947727 

>  <Binding Energy (BE)>
10,9390

>  <Ligand Efficiency by DW>
0,3901

>  <PIC50>
4,3582

>  <IC50 (um)>
43,8320

>  <Predictive score X5>
1,5235

>  <P class 5>
0,8211

>  <Number of interactions>
19

>  <Class4>
1

>  <Class5>
0

>  <Class6>
0

>  <Class7>
0

>  <Class8>
0

>  <Dummy variable>
0

>  <PRO_42>
0

>  <LEU_43>
0

>  <LEU_44>
1

>  <GLY_45>
1

>  <SER_46>
1

>  <GLY_47>
0

>  <GLY_48>
0

>  <PHE_49>
1

>  <VAL_52>
1

>  <SER_54>
0

>  <ALA_65>
1

>  <ILE_66>
0

>  <LYS_67>
1

>  <VAL_69>
0

>  <ARG_73>
0

>  <ILE_74>
0

>  <SER_75>
0

>  <PRO_87>
0

>  <GLU_89>
0

>  <ILE_104>
0

>  <LEU_120>
1

>  <GLU_121>
0

>  <ARG_122>
1

>  <PRO_123>
0

>  <GLU_124>
0

>  <PRO_125>
0

>  <VAL_126>
1

>  <GLN_127>
1

>  <ASP_128>
1

>  <PHE_130>
0

>  <ASP_131>
0

>  <GLU_135>
0

>  <ASP_167>
0

>  <LYS_169>
1

>  <GLU_171>
1

>  <ASN_172>
1

>  <ILE_173>
0

>  <LEU_174>
1

>  <LEU_177>
0

>  <LYS_183>
0

>  <ILE_185>
1

>  <ASP_186>
1

>  <PHE_187>
0

>  <GLY_188>
0

>  <SER_189>
0

>  <ASP_202>
0

>  <GLY_203>
0

>  <THR_204>
0

>  <ARG_205>
0

>  <HOH_334>
1

>  <Inhibitor_flag>
1

$$$$

Actelion Java MolfileCreator 2.0

  0  0  0  0  0  0              0 V3000
M  V30 BEGIN CTAB
M  V30 COUNTS 0 0 0 0 0
M  V30 BEGIN ATOM
M  V30 END ATOM
M  V30 BEGIN BOND
M  V30 END BOND
M  V30 END CTAB
M  END
>  <Inhibitor order by BE>
219

>  <Decoy order by BE>
0

>  <Name>
 CHEMBL3904737 

>  <Binding Energy (BE)>
10,9380

>  <Ligand Efficiency by DW>
0,3901

>  <PIC50>
4,6611

>  <IC50 (um)>
21,8240

>  <Predictive score X5>
2,6666

>  <P class 5>
0,9350

>  <Number of interactions>
20

>  <Class4>
1

>  <Class5>
0

>  <Class6>
0

>  <Class7>
0

>  <Class8>
0

>  <Dummy variable>
0

>  <PRO_42>
0

>  <LEU_43>
0

>  <LEU_44>
1

>  <GLY_45>
1

>  <SER_46>
0

>  <GLY_47>
0

>  <GLY_48>
0

>  <PHE_49>
1

>  <VAL_52>
1

>  <SER_54>
0

>  <ALA_65>
1

>  <ILE_66>
0

>  <LYS_67>
1

>  <VAL_69>
0

>  <ARG_73>
0

>  <ILE_74>
0

>  <SER_75>
0

>  <PRO_87>
0

>  <GLU_89>
0

>  <ILE_104>
1

>  <LEU_120>
1

>  <GLU_121>
1

>  <ARG_122>
1

>  <PRO_123>
1

>  <GLU_124>
0

>  <PRO_125>
0

>  <VAL_126>
1

>  <GLN_127>
0

>  <ASP_128>
1

>  <PHE_130>
0

>  <ASP_131>
1

>  <GLU_135>
0

>  <ASP_167>
0

>  <LYS_169>
0

>  <GLU_171>
1

>  <ASN_172>
1

>  <ILE_173>
0

>  <LEU_174>
1

>  <LEU_177>
0

>  <LYS_183>
0

>  <ILE_185>
1

>  <ASP_186>
1

>  <PHE_187>
0

>  <GLY_188>
0

>  <SER_189>
0

>  <ASP_202>
0

>  <GLY_203>
0

>  <THR_204>
0

>  <ARG_205>
0

>  <HOH_334>
1

>  <Inhibitor_flag>
1

$$$$

Actelion Java MolfileCreator 2.0

  0  0  0  0  0  0              0 V3000
M  V30 BEGIN CTAB
M  V30 COUNTS 0 0 0 0 0
M  V30 BEGIN ATOM
M  V30 END ATOM
M  V30 BEGIN BOND
M  V30 END BOND
M  V30 END CTAB
M  END
>  <Inhibitor order by BE>
220

>  <Decoy order by BE>
0

>  <Name>
 CHEMBL3925980 

>  <Binding Energy (BE)>
10,9360

>  <Ligand Efficiency by DW>
0,4201

>  <PIC50>
6,6144

>  <IC50 (um)>
0,2430

>  <Predictive score X5>
1,5207

>  <P class 5>
0,8206

>  <Number of interactions>
17

>  <Class4>
1

>  <Class5>
1

>  <Class6>
1

>  <Class7>
0

>  <Class8>
0

>  <Dummy variable>
1

>  <PRO_42>
0

>  <LEU_43>
0

>  <LEU_44>
1

>  <GLY_45>
1

>  <SER_46>
0

>  <GLY_47>
0

>  <GLY_48>
0

>  <PHE_49>
1

>  <VAL_52>
1

>  <SER_54>
0

>  <ALA_65>
1

>  <ILE_66>
0

>  <LYS_67>
1

>  <VAL_69>
0

>  <ARG_73>
0

>  <ILE_74>
0

>  <SER_75>
0

>  <PRO_87>
0

>  <GLU_89>
0

>  <ILE_104>
0

>  <LEU_120>
1

>  <GLU_121>
0

>  <ARG_122>
0

>  <PRO_123>
0

>  <GLU_124>
0

>  <PRO_125>
0

>  <VAL_126>
1

>  <GLN_127>
1

>  <ASP_128>
1

>  <PHE_130>
1

>  <ASP_131>
0

>  <GLU_135>
0

>  <ASP_167>
0

>  <LYS_169>
0

>  <GLU_171>
1

>  <ASN_172>
1

>  <ILE_173>
0

>  <LEU_174>
1

>  <LEU_177>
0

>  <LYS_183>
0

>  <ILE_185>
1

>  <ASP_186>
1

>  <PHE_187>
0

>  <GLY_188>
0

>  <SER_189>
0

>  <ASP_202>
0

>  <GLY_203>
0

>  <THR_204>
0

>  <ARG_205>
0

>  <HOH_334>
1

>  <Inhibitor_flag>
1

$$$$

Actelion Java MolfileCreator 2.0

  0  0  0  0  0  0              0 V3000
M  V30 BEGIN CTAB
M  V30 COUNTS 0 0 0 0 0
M  V30 BEGIN ATOM
M  V30 END ATOM
M  V30 BEGIN BOND
M  V30 END BOND
M  V30 END CTAB
M  END
>  <Inhibitor order by BE>
221

>  <Decoy order by BE>
0

>  <Name>
 CHEMBL3894335 

>  <Binding Energy (BE)>
10,9360

>  <Ligand Efficiency by DW>
0,4045

>  <PIC50>
6,2161

>  <IC50 (um)>
0,6080

>  <Predictive score X5>
1,9037

>  <P class 5>
0,8703

>  <Number of interactions>
18

>  <Class4>
1

>  <Class5>
1

>  <Class6>
1

>  <Class7>
0

>  <Class8>
0

>  <Dummy variable>
1

>  <PRO_42>
0

>  <LEU_43>
0

>  <LEU_44>
1

>  <GLY_45>
1

>  <SER_46>
0

>  <GLY_47>
0

>  <GLY_48>
0

>  <PHE_49>
1

>  <VAL_52>
1

>  <SER_54>
0

>  <ALA_65>
1

>  <ILE_66>
0

>  <LYS_67>
1

>  <VAL_69>
0

>  <ARG_73>
0

>  <ILE_74>
0

>  <SER_75>
0

>  <PRO_87>
0

>  <GLU_89>
0

>  <ILE_104>
1

>  <LEU_120>
1

>  <GLU_121>
1

>  <ARG_122>
1

>  <PRO_123>
1

>  <GLU_124>
0

>  <PRO_125>
0

>  <VAL_126>
1

>  <GLN_127>
0

>  <ASP_128>
1

>  <PHE_130>
0

>  <ASP_131>
0

>  <GLU_135>
0

>  <ASP_167>
0

>  <LYS_169>
0

>  <GLU_171>
0

>  <ASN_172>
1

>  <ILE_173>
0

>  <LEU_174>
1

>  <LEU_177>
0

>  <LYS_183>
0

>  <ILE_185>
1

>  <ASP_186>
1

>  <PHE_187>
0

>  <GLY_188>
0

>  <SER_189>
0

>  <ASP_202>
0

>  <GLY_203>
0

>  <THR_204>
0

>  <ARG_205>
0

>  <HOH_334>
1

>  <Inhibitor_flag>
1

$$$$

Actelion Java MolfileCreator 2.0

  0  0  0  0  0  0              0 V3000
M  V30 BEGIN CTAB
M  V30 COUNTS 0 0 0 0 0
M  V30 BEGIN ATOM
M  V30 END ATOM
M  V30 BEGIN BOND
M  V30 END BOND
M  V30 END CTAB
M  END
>  <Inhibitor order by BE>
222

>  <Decoy order by BE>
0

>  <Name>
 CHEMBL3975214 

>  <Binding Energy (BE)>
10,9350

>  <Ligand Efficiency by DW>
0,4045

>  <PIC50>
4,3564

>  <IC50 (um)>
44,0100

>  <Predictive score X5>
1,9028

>  <P class 5>
0,8702

>  <Number of interactions>
18

>  <Class4>
1

>  <Class5>
0

>  <Class6>
0

>  <Class7>
0

>  <Class8>
0

>  <Dummy variable>
0

>  <PRO_42>
0

>  <LEU_43>
0

>  <LEU_44>
1

>  <GLY_45>
1

>  <SER_46>
0

>  <GLY_47>
0

>  <GLY_48>
0

>  <PHE_49>
1

>  <VAL_52>
1

>  <SER_54>
0

>  <ALA_65>
1

>  <ILE_66>
0

>  <LYS_67>
1

>  <VAL_69>
0

>  <ARG_73>
0

>  <ILE_74>
0

>  <SER_75>
0

>  <PRO_87>
0

>  <GLU_89>
0

>  <ILE_104>
1

>  <LEU_120>
1

>  <GLU_121>
1

>  <ARG_122>
1

>  <PRO_123>
1

>  <GLU_124>
0

>  <PRO_125>
0

>  <VAL_126>
1

>  <GLN_127>
0

>  <ASP_128>
0

>  <PHE_130>
0

>  <ASP_131>
0

>  <GLU_135>
0

>  <ASP_167>
0

>  <LYS_169>
0

>  <GLU_171>
1

>  <ASN_172>
1

>  <ILE_173>
0

>  <LEU_174>
1

>  <LEU_177>
0

>  <LYS_183>
0

>  <ILE_185>
1

>  <ASP_186>
1

>  <PHE_187>
0

>  <GLY_188>
0

>  <SER_189>
0

>  <ASP_202>
0

>  <GLY_203>
0

>  <THR_204>
0

>  <ARG_205>
0

>  <HOH_334>
1

>  <Inhibitor_flag>
1

$$$$

Actelion Java MolfileCreator 2.0

  0  0  0  0  0  0              0 V3000
M  V30 BEGIN CTAB
M  V30 COUNTS 0 0 0 0 0
M  V30 BEGIN ATOM
M  V30 END ATOM
M  V30 BEGIN BOND
M  V30 END BOND
M  V30 END CTAB
M  END
>  <Inhibitor order by BE>
223

>  <Decoy order by BE>
0

>  <Name>
 CHEMBL3651967 

>  <Binding Energy (BE)>
10,9330

>  <Ligand Efficiency by DW>
0,3413

>  <PIC50>
6,1791

>  <IC50 (um)>
0,6620

>  <Predictive score X5>
1,9010

>  <P class 5>
0,8700

>  <Number of interactions>
20

>  <Class4>
1

>  <Class5>
1

>  <Class6>
1

>  <Class7>
0

>  <Class8>
0

>  <Dummy variable>
1

>  <PRO_42>
0

>  <LEU_43>
0

>  <LEU_44>
1

>  <GLY_45>
1

>  <SER_46>
0

>  <GLY_47>
0

>  <GLY_48>
0

>  <PHE_49>
1

>  <VAL_52>
1

>  <SER_54>
0

>  <ALA_65>
1

>  <ILE_66>
0

>  <LYS_67>
1

>  <VAL_69>
0

>  <ARG_73>
0

>  <ILE_74>
0

>  <SER_75>
0

>  <PRO_87>
0

>  <GLU_89>
0

>  <ILE_104>
1

>  <LEU_120>
1

>  <GLU_121>
1

>  <ARG_122>
1

>  <PRO_123>
1

>  <GLU_124>
0

>  <PRO_125>
0

>  <VAL_126>
1

>  <GLN_127>
1

>  <ASP_128>
1

>  <PHE_130>
0

>  <ASP_131>
0

>  <GLU_135>
0

>  <ASP_167>
0

>  <LYS_169>
0

>  <GLU_171>
1

>  <ASN_172>
1

>  <ILE_173>
0

>  <LEU_174>
1

>  <LEU_177>
0

>  <LYS_183>
0

>  <ILE_185>
1

>  <ASP_186>
1

>  <PHE_187>
0

>  <GLY_188>
0

>  <SER_189>
0

>  <ASP_202>
0

>  <GLY_203>
0

>  <THR_204>
0

>  <ARG_205>
0

>  <HOH_334>
1

>  <Inhibitor_flag>
1

$$$$

Actelion Java MolfileCreator 2.0

  0  0  0  0  0  0              0 V3000
M  V30 BEGIN CTAB
M  V30 COUNTS 0 0 0 0 0
M  V30 BEGIN ATOM
M  V30 END ATOM
M  V30 BEGIN BOND
M  V30 END BOND
M  V30 END CTAB
M  END
>  <Inhibitor order by BE>
224

>  <Decoy order by BE>
0

>  <Name>
 CHEMBL3943843 

>  <Binding Energy (BE)>
10,9300

>  <Ligand Efficiency by DW>
0,3901

>  <PIC50>
7,7765

>  <IC50 (um)>
0,0167

>  <Predictive score X5>
1,8982

>  <P class 5>
0,8697

>  <Number of interactions>
18

>  <Class4>
1

>  <Class5>
1

>  <Class6>
1

>  <Class7>
1

>  <Class8>
0

>  <Dummy variable>
1

>  <PRO_42>
0

>  <LEU_43>
0

>  <LEU_44>
1

>  <GLY_45>
1

>  <SER_46>
0

>  <GLY_47>
0

>  <GLY_48>
0

>  <PHE_49>
1

>  <VAL_52>
1

>  <SER_54>
0

>  <ALA_65>
1

>  <ILE_66>
0

>  <LYS_67>
1

>  <VAL_69>
0

>  <ARG_73>
0

>  <ILE_74>
0

>  <SER_75>
0

>  <PRO_87>
0

>  <GLU_89>
0

>  <ILE_104>
1

>  <LEU_120>
1

>  <GLU_121>
1

>  <ARG_122>
1

>  <PRO_123>
1

>  <GLU_124>
0

>  <PRO_125>
0

>  <VAL_126>
1

>  <GLN_127>
0

>  <ASP_128>
0

>  <PHE_130>
0

>  <ASP_131>
0

>  <GLU_135>
0

>  <ASP_167>
0

>  <LYS_169>
0

>  <GLU_171>
1

>  <ASN_172>
1

>  <ILE_173>
0

>  <LEU_174>
1

>  <LEU_177>
0

>  <LYS_183>
0

>  <ILE_185>
1

>  <ASP_186>
1

>  <PHE_187>
0

>  <GLY_188>
0

>  <SER_189>
0

>  <ASP_202>
0

>  <GLY_203>
0

>  <THR_204>
0

>  <ARG_205>
0

>  <HOH_334>
1

>  <Inhibitor_flag>
1

$$$$

Actelion Java MolfileCreator 2.0

  0  0  0  0  0  0              0 V3000
M  V30 BEGIN CTAB
M  V30 COUNTS 0 0 0 0 0
M  V30 BEGIN ATOM
M  V30 END ATOM
M  V30 BEGIN BOND
M  V30 END BOND
M  V30 END CTAB
M  END
>  <Inhibitor order by BE>
225

>  <Decoy order by BE>
0

>  <Name>
 CHEMBL3930916 

>  <Binding Energy (BE)>
10,9290

>  <Ligand Efficiency by DW>
0,3523

>  <PIC50>
7,7580

>  <IC50 (um)>
0,0175

>  <Predictive score X5>
1,8973

>  <P class 5>
0,8696

>  <Number of interactions>
19

>  <Class4>
1

>  <Class5>
1

>  <Class6>
1

>  <Class7>
1

>  <Class8>
0

>  <Dummy variable>
0

>  <PRO_42>
0

>  <LEU_43>
0

>  <LEU_44>
1

>  <GLY_45>
1

>  <SER_46>
0

>  <GLY_47>
0

>  <GLY_48>
0

>  <PHE_49>
1

>  <VAL_52>
1

>  <SER_54>
0

>  <ALA_65>
1

>  <ILE_66>
0

>  <LYS_67>
1

>  <VAL_69>
0

>  <ARG_73>
0

>  <ILE_74>
0

>  <SER_75>
0

>  <PRO_87>
0

>  <GLU_89>
0

>  <ILE_104>
1

>  <LEU_120>
1

>  <GLU_121>
1

>  <ARG_122>
1

>  <PRO_123>
1

>  <GLU_124>
0

>  <PRO_125>
0

>  <VAL_126>
1

>  <GLN_127>
0

>  <ASP_128>
1

>  <PHE_130>
1

>  <ASP_131>
0

>  <GLU_135>
0

>  <ASP_167>
0

>  <LYS_169>
0

>  <GLU_171>
1

>  <ASN_172>
0

>  <ILE_173>
0

>  <LEU_174>
1

>  <LEU_177>
0

>  <LYS_183>
0

>  <ILE_185>
1

>  <ASP_186>
1

>  <PHE_187>
0

>  <GLY_188>
0

>  <SER_189>
0

>  <ASP_202>
0

>  <GLY_203>
0

>  <THR_204>
0

>  <ARG_205>
0

>  <HOH_334>
1

>  <Inhibitor_flag>
1

$$$$

Actelion Java MolfileCreator 2.0

  0  0  0  0  0  0              0 V3000
M  V30 BEGIN CTAB
M  V30 COUNTS 0 0 0 0 0
M  V30 BEGIN ATOM
M  V30 END ATOM
M  V30 BEGIN BOND
M  V30 END BOND
M  V30 END CTAB
M  END
>  <Inhibitor order by BE>
226

>  <Decoy order by BE>
0

>  <Name>
 CHEMBL3947592 

>  <Binding Energy (BE)>
10,9290

>  <Ligand Efficiency by DW>
0,3766

>  <PIC50>
6,1476

>  <IC50 (um)>
0,7119

>  <Predictive score X5>
1,8973

>  <P class 5>
0,8696

>  <Number of interactions>
18

>  <Class4>
1

>  <Class5>
1

>  <Class6>
1

>  <Class7>
0

>  <Class8>
0

>  <Dummy variable>
0

>  <PRO_42>
0

>  <LEU_43>
0

>  <LEU_44>
1

>  <GLY_45>
1

>  <SER_46>
0

>  <GLY_47>
0

>  <GLY_48>
0

>  <PHE_49>
1

>  <VAL_52>
1

>  <SER_54>
0

>  <ALA_65>
1

>  <ILE_66>
0

>  <LYS_67>
1

>  <VAL_69>
0

>  <ARG_73>
0

>  <ILE_74>
0

>  <SER_75>
0

>  <PRO_87>
0

>  <GLU_89>
0

>  <ILE_104>
1

>  <LEU_120>
1

>  <GLU_121>
1

>  <ARG_122>
1

>  <PRO_123>
1

>  <GLU_124>
0

>  <PRO_125>
0

>  <VAL_126>
1

>  <GLN_127>
0

>  <ASP_128>
0

>  <PHE_130>
0

>  <ASP_131>
0

>  <GLU_135>
0

>  <ASP_167>
0

>  <LYS_169>
0

>  <GLU_171>
1

>  <ASN_172>
1

>  <ILE_173>
0

>  <LEU_174>
1

>  <LEU_177>
0

>  <LYS_183>
0

>  <ILE_185>
1

>  <ASP_186>
1

>  <PHE_187>
0

>  <GLY_188>
0

>  <SER_189>
0

>  <ASP_202>
0

>  <GLY_203>
0

>  <THR_204>
0

>  <ARG_205>
0

>  <HOH_334>
1

>  <Inhibitor_flag>
1

$$$$

Actelion Java MolfileCreator 2.0

  0  0  0  0  0  0              0 V3000
M  V30 BEGIN CTAB
M  V30 COUNTS 0 0 0 0 0
M  V30 BEGIN ATOM
M  V30 END ATOM
M  V30 BEGIN BOND
M  V30 END BOND
M  V30 END CTAB
M  END
>  <Inhibitor order by BE>
227

>  <Decoy order by BE>
0

>  <Name>
 CHEMBL3953144 

>  <Binding Energy (BE)>
10,9230

>  <Ligand Efficiency by DW>
0,3901

>  <PIC50>
4,3582

>  <IC50 (um)>
43,8360

>  <Predictive score X5>
1,8917

>  <P class 5>
0,8690

>  <Number of interactions>
19

>  <Class4>
1

>  <Class5>
0

>  <Class6>
0

>  <Class7>
0

>  <Class8>
0

>  <Dummy variable>
0

>  <PRO_42>
0

>  <LEU_43>
0

>  <LEU_44>
1

>  <GLY_45>
1

>  <SER_46>
0

>  <GLY_47>
0

>  <GLY_48>
0

>  <PHE_49>
1

>  <VAL_52>
1

>  <SER_54>
0

>  <ALA_65>
1

>  <ILE_66>
0

>  <LYS_67>
1

>  <VAL_69>
0

>  <ARG_73>
0

>  <ILE_74>
0

>  <SER_75>
0

>  <PRO_87>
0

>  <GLU_89>
0

>  <ILE_104>
1

>  <LEU_120>
1

>  <GLU_121>
1

>  <ARG_122>
1

>  <PRO_123>
1

>  <GLU_124>
0

>  <PRO_125>
0

>  <VAL_126>
1

>  <GLN_127>
0

>  <ASP_128>
1

>  <PHE_130>
0

>  <ASP_131>
0

>  <GLU_135>
0

>  <ASP_167>
0

>  <LYS_169>
0

>  <GLU_171>
1

>  <ASN_172>
1

>  <ILE_173>
0

>  <LEU_174>
1

>  <LEU_177>
0

>  <LYS_183>
0

>  <ILE_185>
1

>  <ASP_186>
1

>  <PHE_187>
0

>  <GLY_188>
0

>  <SER_189>
0

>  <ASP_202>
0

>  <GLY_203>
0

>  <THR_204>
0

>  <ARG_205>
0

>  <HOH_334>
1

>  <Inhibitor_flag>
1

$$$$

Actelion Java MolfileCreator 2.0

  0  0  0  0  0  0              0 V3000
M  V30 BEGIN CTAB
M  V30 COUNTS 0 0 0 0 0
M  V30 BEGIN ATOM
M  V30 END ATOM
M  V30 BEGIN BOND
M  V30 END BOND
M  V30 END CTAB
M  END
>  <Inhibitor order by BE>
228

>  <Decoy order by BE>
0

>  <Name>
 CHEMBL3962369 

>  <Binding Energy (BE)>
10,9220

>  <Ligand Efficiency by DW>
0,3641

>  <PIC50>
7,1541

>  <IC50 (um)>
0,0701

>  <Predictive score X5>
1,8908

>  <P class 5>
0,8688

>  <Number of interactions>
19

>  <Class4>
1

>  <Class5>
1

>  <Class6>
1

>  <Class7>
1

>  <Class8>
0

>  <Dummy variable>
1

>  <PRO_42>
0

>  <LEU_43>
0

>  <LEU_44>
1

>  <GLY_45>
1

>  <SER_46>
0

>  <GLY_47>
0

>  <GLY_48>
0

>  <PHE_49>
1

>  <VAL_52>
1

>  <SER_54>
0

>  <ALA_65>
1

>  <ILE_66>
0

>  <LYS_67>
1

>  <VAL_69>
0

>  <ARG_73>
0

>  <ILE_74>
0

>  <SER_75>
0

>  <PRO_87>
0

>  <GLU_89>
0

>  <ILE_104>
1

>  <LEU_120>
1

>  <GLU_121>
1

>  <ARG_122>
1

>  <PRO_123>
1

>  <GLU_124>
0

>  <PRO_125>
0

>  <VAL_126>
1

>  <GLN_127>
0

>  <ASP_128>
0

>  <PHE_130>
0

>  <ASP_131>
0

>  <GLU_135>
0

>  <ASP_167>
0

>  <LYS_169>
1

>  <GLU_171>
1

>  <ASN_172>
1

>  <ILE_173>
0

>  <LEU_174>
1

>  <LEU_177>
0

>  <LYS_183>
0

>  <ILE_185>
1

>  <ASP_186>
1

>  <PHE_187>
0

>  <GLY_188>
0

>  <SER_189>
0

>  <ASP_202>
0

>  <GLY_203>
0

>  <THR_204>
0

>  <ARG_205>
0

>  <HOH_334>
1

>  <Inhibitor_flag>
1

$$$$

Actelion Java MolfileCreator 2.0

  0  0  0  0  0  0              0 V3000
M  V30 BEGIN CTAB
M  V30 COUNTS 0 0 0 0 0
M  V30 BEGIN ATOM
M  V30 END ATOM
M  V30 BEGIN BOND
M  V30 END BOND
M  V30 END CTAB
M  END
>  <Inhibitor order by BE>
229

>  <Decoy order by BE>
0

>  <Name>
 CHEMBL3891857 

>  <Binding Energy (BE)>
10,9200

>  <Ligand Efficiency by DW>
0,3523

>  <PIC50>
6,4386

>  <IC50 (um)>
0,3642

>  <Predictive score X5>
1,8890

>  <P class 5>
0,8686

>  <Number of interactions>
19

>  <Class4>
1

>  <Class5>
1

>  <Class6>
1

>  <Class7>
0

>  <Class8>
0

>  <Dummy variable>
0

>  <PRO_42>
0

>  <LEU_43>
0

>  <LEU_44>
1

>  <GLY_45>
1

>  <SER_46>
0

>  <GLY_47>
0

>  <GLY_48>
0

>  <PHE_49>
1

>  <VAL_52>
1

>  <SER_54>
0

>  <ALA_65>
1

>  <ILE_66>
0

>  <LYS_67>
1

>  <VAL_69>
0

>  <ARG_73>
0

>  <ILE_74>
0

>  <SER_75>
0

>  <PRO_87>
0

>  <GLU_89>
1

>  <ILE_104>
1

>  <LEU_120>
1

>  <GLU_121>
1

>  <ARG_122>
1

>  <PRO_123>
1

>  <GLU_124>
0

>  <PRO_125>
0

>  <VAL_126>
1

>  <GLN_127>
0

>  <ASP_128>
0

>  <PHE_130>
1

>  <ASP_131>
0

>  <GLU_135>
0

>  <ASP_167>
0

>  <LYS_169>
0

>  <GLU_171>
1

>  <ASN_172>
0

>  <ILE_173>
0

>  <LEU_174>
1

>  <LEU_177>
0

>  <LYS_183>
0

>  <ILE_185>
1

>  <ASP_186>
1

>  <PHE_187>
0

>  <GLY_188>
0

>  <SER_189>
0

>  <ASP_202>
0

>  <GLY_203>
0

>  <THR_204>
0

>  <ARG_205>
0

>  <HOH_334>
1

>  <Inhibitor_flag>
1

$$$$

Actelion Java MolfileCreator 2.0

  0  0  0  0  0  0              0 V3000
M  V30 BEGIN CTAB
M  V30 COUNTS 0 0 0 0 0
M  V30 BEGIN ATOM
M  V30 END ATOM
M  V30 BEGIN BOND
M  V30 END BOND
M  V30 END CTAB
M  END
>  <Inhibitor order by BE>
230

>  <Decoy order by BE>
0

>  <Name>
 CHEMBL3687420 

>  <Binding Energy (BE)>
10,9180

>  <Ligand Efficiency by DW>
0,2874

>  <PIC50>
10,3979

>  <IC50 (um)>
0,0000

>  <Predictive score X5>
2,6481

>  <P class 5>
0,9339

>  <Number of interactions>
22

>  <Class4>
1

>  <Class5>
1

>  <Class6>
1

>  <Class7>
1

>  <Class8>
1

>  <Dummy variable>
0

>  <PRO_42>
0

>  <LEU_43>
0

>  <LEU_44>
1

>  <GLY_45>
1

>  <SER_46>
0

>  <GLY_47>
0

>  <GLY_48>
0

>  <PHE_49>
1

>  <VAL_52>
1

>  <SER_54>
1

>  <ALA_65>
1

>  <ILE_66>
0

>  <LYS_67>
1

>  <VAL_69>
0

>  <ARG_73>
0

>  <ILE_74>
0

>  <SER_75>
0

>  <PRO_87>
0

>  <GLU_89>
0

>  <ILE_104>
1

>  <LEU_120>
1

>  <GLU_121>
1

>  <ARG_122>
1

>  <PRO_123>
1

>  <GLU_124>
0

>  <PRO_125>
0

>  <VAL_126>
1

>  <GLN_127>
1

>  <ASP_128>
1

>  <PHE_130>
1

>  <ASP_131>
1

>  <GLU_135>
0

>  <ASP_167>
0

>  <LYS_169>
0

>  <GLU_171>
1

>  <ASN_172>
0

>  <ILE_173>
0

>  <LEU_174>
1

>  <LEU_177>
0

>  <LYS_183>
0

>  <ILE_185>
1

>  <ASP_186>
1

>  <PHE_187>
0

>  <GLY_188>
0

>  <SER_189>
0

>  <ASP_202>
0

>  <GLY_203>
0

>  <THR_204>
0

>  <ARG_205>
0

>  <HOH_334>
1

>  <Inhibitor_flag>
1

$$$$

Actelion Java MolfileCreator 2.0

  0  0  0  0  0  0              0 V3000
M  V30 BEGIN CTAB
M  V30 COUNTS 0 0 0 0 0
M  V30 BEGIN ATOM
M  V30 END ATOM
M  V30 BEGIN BOND
M  V30 END BOND
M  V30 END CTAB
M  END
>  <Inhibitor order by BE>
231

>  <Decoy order by BE>
0

>  <Name>
 CHEMBL3962189 

>  <Binding Energy (BE)>
10,9180

>  <Ligand Efficiency by DW>
0,3767

>  <PIC50>
5,6284

>  <IC50 (um)>
2,3530

>  <Predictive score X5>
1,8871

>  <P class 5>
0,8684

>  <Number of interactions>
18

>  <Class4>
1

>  <Class5>
1

>  <Class6>
0

>  <Class7>
0

>  <Class8>
0

>  <Dummy variable>
1

>  <PRO_42>
0

>  <LEU_43>
0

>  <LEU_44>
1

>  <GLY_45>
1

>  <SER_46>
0

>  <GLY_47>
0

>  <GLY_48>
0

>  <PHE_49>
1

>  <VAL_52>
1

>  <SER_54>
0

>  <ALA_65>
1

>  <ILE_66>
0

>  <LYS_67>
1

>  <VAL_69>
0

>  <ARG_73>
0

>  <ILE_74>
0

>  <SER_75>
0

>  <PRO_87>
0

>  <GLU_89>
0

>  <ILE_104>
1

>  <LEU_120>
1

>  <GLU_121>
1

>  <ARG_122>
1

>  <PRO_123>
1

>  <GLU_124>
0

>  <PRO_125>
0

>  <VAL_126>
1

>  <GLN_127>
0

>  <ASP_128>
1

>  <PHE_130>
0

>  <ASP_131>
0

>  <GLU_135>
0

>  <ASP_167>
0

>  <LYS_169>
0

>  <GLU_171>
1

>  <ASN_172>
0

>  <ILE_173>
0

>  <LEU_174>
1

>  <LEU_177>
0

>  <LYS_183>
0

>  <ILE_185>
1

>  <ASP_186>
1

>  <PHE_187>
0

>  <GLY_188>
0

>  <SER_189>
0

>  <ASP_202>
0

>  <GLY_203>
0

>  <THR_204>
0

>  <ARG_205>
0

>  <HOH_334>
1

>  <Inhibitor_flag>
1

$$$$

Actelion Java MolfileCreator 2.0

  0  0  0  0  0  0              0 V3000
M  V30 BEGIN CTAB
M  V30 COUNTS 0 0 0 0 0
M  V30 BEGIN ATOM
M  V30 END ATOM
M  V30 BEGIN BOND
M  V30 END BOND
M  V30 END CTAB
M  END
>  <Inhibitor order by BE>
232

>  <Decoy order by BE>
0

>  <Name>
 CHEMBL3393721 

>  <Binding Energy (BE)>
10,9140

>  <Ligand Efficiency by DW>
0,3767

>  <PIC50>
6,8962

>  <IC50 (um)>
0,1270

>  <Predictive score X5>
1,8834

>  <P class 5>
0,8680

>  <Number of interactions>
20

>  <Class4>
1

>  <Class5>
1

>  <Class6>
1

>  <Class7>
0

>  <Class8>
0

>  <Dummy variable>
0

>  <PRO_42>
0

>  <LEU_43>
0

>  <LEU_44>
1

>  <GLY_45>
1

>  <SER_46>
0

>  <GLY_47>
0

>  <GLY_48>
0

>  <PHE_49>
1

>  <VAL_52>
1

>  <SER_54>
0

>  <ALA_65>
1

>  <ILE_66>
0

>  <LYS_67>
1

>  <VAL_69>
0

>  <ARG_73>
0

>  <ILE_74>
0

>  <SER_75>
0

>  <PRO_87>
0

>  <GLU_89>
1

>  <ILE_104>
1

>  <LEU_120>
1

>  <GLU_121>
1

>  <ARG_122>
1

>  <PRO_123>
1

>  <GLU_124>
0

>  <PRO_125>
0

>  <VAL_126>
1

>  <GLN_127>
0

>  <ASP_128>
1

>  <PHE_130>
0

>  <ASP_131>
0

>  <GLU_135>
0

>  <ASP_167>
0

>  <LYS_169>
0

>  <GLU_171>
1

>  <ASN_172>
1

>  <ILE_173>
0

>  <LEU_174>
1

>  <LEU_177>
0

>  <LYS_183>
0

>  <ILE_185>
1

>  <ASP_186>
1

>  <PHE_187>
0

>  <GLY_188>
0

>  <SER_189>
0

>  <ASP_202>
0

>  <GLY_203>
0

>  <THR_204>
0

>  <ARG_205>
0

>  <HOH_334>
1

>  <Inhibitor_flag>
1

$$$$

Actelion Java MolfileCreator 2.0

  0  0  0  0  0  0              0 V3000
M  V30 BEGIN CTAB
M  V30 COUNTS 0 0 0 0 0
M  V30 BEGIN ATOM
M  V30 END ATOM
M  V30 BEGIN BOND
M  V30 END BOND
M  V30 END CTAB
M  END
>  <Inhibitor order by BE>
233

>  <Decoy order by BE>
0

>  <Name>
 CHEMBL3897388 

>  <Binding Energy (BE)>
10,9140

>  <Ligand Efficiency by DW>
0,4201

>  <PIC50>
6,0768

>  <IC50 (um)>
0,8380

>  <Predictive score X5>
0,9610

>  <P class 5>
0,7233

>  <Number of interactions>
17

>  <Class4>
1

>  <Class5>
1

>  <Class6>
1

>  <Class7>
0

>  <Class8>
0

>  <Dummy variable>
1

>  <PRO_42>
0

>  <LEU_43>
0

>  <LEU_44>
1

>  <GLY_45>
0

>  <SER_46>
0

>  <GLY_47>
0

>  <GLY_48>
0

>  <PHE_49>
1

>  <VAL_52>
1

>  <SER_54>
0

>  <ALA_65>
1

>  <ILE_66>
0

>  <LYS_67>
1

>  <VAL_69>
0

>  <ARG_73>
0

>  <ILE_74>
0

>  <SER_75>
0

>  <PRO_87>
0

>  <GLU_89>
0

>  <ILE_104>
0

>  <LEU_120>
1

>  <GLU_121>
0

>  <ARG_122>
1

>  <PRO_123>
0

>  <GLU_124>
0

>  <PRO_125>
0

>  <VAL_126>
1

>  <GLN_127>
1

>  <ASP_128>
1

>  <PHE_130>
0

>  <ASP_131>
0

>  <GLU_135>
0

>  <ASP_167>
0

>  <LYS_169>
1

>  <GLU_171>
1

>  <ASN_172>
1

>  <ILE_173>
0

>  <LEU_174>
1

>  <LEU_177>
0

>  <LYS_183>
0

>  <ILE_185>
1

>  <ASP_186>
1

>  <PHE_187>
0

>  <GLY_188>
0

>  <SER_189>
0

>  <ASP_202>
0

>  <GLY_203>
0

>  <THR_204>
0

>  <ARG_205>
0

>  <HOH_334>
1

>  <Inhibitor_flag>
1

$$$$

Actelion Java MolfileCreator 2.0

  0  0  0  0  0  0              0 V3000
M  V30 BEGIN CTAB
M  V30 COUNTS 0 0 0 0 0
M  V30 BEGIN ATOM
M  V30 END ATOM
M  V30 BEGIN BOND
M  V30 END BOND
M  V30 END CTAB
M  END
>  <Inhibitor order by BE>
234

>  <Decoy order by BE>
0

>  <Name>
 CHEMBL3651969 

>  <Binding Energy (BE)>
10,9140

>  <Ligand Efficiency by DW>
0,3310

>  <PIC50>
9,0000

>  <IC50 (um)>
0,0010

>  <Predictive score X5>
2,2614

>  <P class 5>
0,9056

>  <Number of interactions>
18

>  <Class4>
1

>  <Class5>
1

>  <Class6>
1

>  <Class7>
1

>  <Class8>
1

>  <Dummy variable>
1

>  <PRO_42>
0

>  <LEU_43>
0

>  <LEU_44>
1

>  <GLY_45>
1

>  <SER_46>
0

>  <GLY_47>
0

>  <GLY_48>
0

>  <PHE_49>
1

>  <VAL_52>
1

>  <SER_54>
0

>  <ALA_65>
1

>  <ILE_66>
0

>  <LYS_67>
1

>  <VAL_69>
0

>  <ARG_73>
0

>  <ILE_74>
0

>  <SER_75>
0

>  <PRO_87>
0

>  <GLU_89>
0

>  <ILE_104>
0

>  <LEU_120>
1

>  <GLU_121>
0

>  <ARG_122>
1

>  <PRO_123>
0

>  <GLU_124>
0

>  <PRO_125>
0

>  <VAL_126>
1

>  <GLN_127>
1

>  <ASP_128>
1

>  <PHE_130>
0

>  <ASP_131>
1

>  <GLU_135>
0

>  <ASP_167>
0

>  <LYS_169>
0

>  <GLU_171>
1

>  <ASN_172>
1

>  <ILE_173>
0

>  <LEU_174>
1

>  <LEU_177>
0

>  <LYS_183>
0

>  <ILE_185>
1

>  <ASP_186>
1

>  <PHE_187>
0

>  <GLY_188>
0

>  <SER_189>
0

>  <ASP_202>
0

>  <GLY_203>
0

>  <THR_204>
0

>  <ARG_205>
0

>  <HOH_334>
1

>  <Inhibitor_flag>
1

$$$$

Actelion Java MolfileCreator 2.0

  0  0  0  0  0  0              0 V3000
M  V30 BEGIN CTAB
M  V30 COUNTS 0 0 0 0 0
M  V30 BEGIN ATOM
M  V30 END ATOM
M  V30 BEGIN BOND
M  V30 END BOND
M  V30 END CTAB
M  END
>  <Inhibitor order by BE>
235

>  <Decoy order by BE>
0

>  <Name>
 CHEMBL3651924 

>  <Binding Energy (BE)>
10,9130

>  <Ligand Efficiency by DW>
0,3524

>  <PIC50>
9,0000

>  <IC50 (um)>
0,0010

>  <Predictive score X5>
1,8825

>  <P class 5>
0,8679

>  <Number of interactions>
20

>  <Class4>
1

>  <Class5>
1

>  <Class6>
1

>  <Class7>
1

>  <Class8>
1

>  <Dummy variable>
0

>  <PRO_42>
0

>  <LEU_43>
0

>  <LEU_44>
1

>  <GLY_45>
1

>  <SER_46>
0

>  <GLY_47>
0

>  <GLY_48>
0

>  <PHE_49>
1

>  <VAL_52>
1

>  <SER_54>
0

>  <ALA_65>
1

>  <ILE_66>
0

>  <LYS_67>
1

>  <VAL_69>
0

>  <ARG_73>
0

>  <ILE_74>
0

>  <SER_75>
0

>  <PRO_87>
0

>  <GLU_89>
1

>  <ILE_104>
1

>  <LEU_120>
1

>  <GLU_121>
1

>  <ARG_122>
1

>  <PRO_123>
1

>  <GLU_124>
0

>  <PRO_125>
0

>  <VAL_126>
1

>  <GLN_127>
1

>  <ASP_128>
1

>  <PHE_130>
0

>  <ASP_131>
0

>  <GLU_135>
0

>  <ASP_167>
0

>  <LYS_169>
0

>  <GLU_171>
1

>  <ASN_172>
0

>  <ILE_173>
0

>  <LEU_174>
1

>  <LEU_177>
0

>  <LYS_183>
0

>  <ILE_185>
1

>  <ASP_186>
1

>  <PHE_187>
0

>  <GLY_188>
0

>  <SER_189>
0

>  <ASP_202>
0

>  <GLY_203>
0

>  <THR_204>
0

>  <ARG_205>
0

>  <HOH_334>
1

>  <Inhibitor_flag>
1

$$$$

Actelion Java MolfileCreator 2.0

  0  0  0  0  0  0              0 V3000
M  V30 BEGIN CTAB
M  V30 COUNTS 0 0 0 0 0
M  V30 BEGIN ATOM
M  V30 END ATOM
M  V30 BEGIN BOND
M  V30 END BOND
M  V30 END CTAB
M  END
>  <Inhibitor order by BE>
236

>  <Decoy order by BE>
0

>  <Name>
 CHEMBL4073348 

>  <Binding Energy (BE)>
10,9100

>  <Ligand Efficiency by DW>
0,3121

>  <PIC50>
8,3979

>  <IC50 (um)>
0,0040

>  <Predictive score X5>
2,6407

>  <P class 5>
0,9334

>  <Number of interactions>
19

>  <Class4>
1

>  <Class5>
1

>  <Class6>
1

>  <Class7>
1

>  <Class8>
1

>  <Dummy variable>
1

>  <PRO_42>
0

>  <LEU_43>
0

>  <LEU_44>
1

>  <GLY_45>
1

>  <SER_46>
0

>  <GLY_47>
0

>  <GLY_48>
0

>  <PHE_49>
1

>  <VAL_52>
1

>  <SER_54>
0

>  <ALA_65>
1

>  <ILE_66>
0

>  <LYS_67>
1

>  <VAL_69>
0

>  <ARG_73>
0

>  <ILE_74>
0

>  <SER_75>
0

>  <PRO_87>
0

>  <GLU_89>
0

>  <ILE_104>
1

>  <LEU_120>
1

>  <GLU_121>
1

>  <ARG_122>
1

>  <PRO_123>
1

>  <GLU_124>
0

>  <PRO_125>
0

>  <VAL_126>
1

>  <GLN_127>
1

>  <ASP_128>
1

>  <PHE_130>
0

>  <ASP_131>
1

>  <GLU_135>
0

>  <ASP_167>
0

>  <LYS_169>
0

>  <GLU_171>
0

>  <ASN_172>
0

>  <ILE_173>
0

>  <LEU_174>
1

>  <LEU_177>
0

>  <LYS_183>
0

>  <ILE_185>
1

>  <ASP_186>
1

>  <PHE_187>
0

>  <GLY_188>
0

>  <SER_189>
0

>  <ASP_202>
0

>  <GLY_203>
0

>  <THR_204>
0

>  <ARG_205>
0

>  <HOH_334>
1

>  <Inhibitor_flag>
1

$$$$

Actelion Java MolfileCreator 2.0

  0  0  0  0  0  0              0 V3000
M  V30 BEGIN CTAB
M  V30 COUNTS 0 0 0 0 0
M  V30 BEGIN ATOM
M  V30 END ATOM
M  V30 BEGIN BOND
M  V30 END BOND
M  V30 END CTAB
M  END
>  <Inhibitor order by BE>
237

>  <Decoy order by BE>
0

>  <Name>
 CHEMBL3953116 

>  <Binding Energy (BE)>
10,9060

>  <Ligand Efficiency by DW>
0,3414

>  <PIC50>
7,3378

>  <IC50 (um)>
0,0459

>  <Predictive score X5>
1,8761

>  <P class 5>
0,8672

>  <Number of interactions>
19

>  <Class4>
1

>  <Class5>
1

>  <Class6>
1

>  <Class7>
1

>  <Class8>
0

>  <Dummy variable>
0

>  <PRO_42>
0

>  <LEU_43>
0

>  <LEU_44>
1

>  <GLY_45>
1

>  <SER_46>
0

>  <GLY_47>
0

>  <GLY_48>
0

>  <PHE_49>
1

>  <VAL_52>
1

>  <SER_54>
0

>  <ALA_65>
1

>  <ILE_66>
0

>  <LYS_67>
1

>  <VAL_69>
0

>  <ARG_73>
0

>  <ILE_74>
0

>  <SER_75>
0

>  <PRO_87>
0

>  <GLU_89>
0

>  <ILE_104>
1

>  <LEU_120>
1

>  <GLU_121>
1

>  <ARG_122>
1

>  <PRO_123>
1

>  <GLU_124>
0

>  <PRO_125>
0

>  <VAL_126>
1

>  <GLN_127>
0

>  <ASP_128>
1

>  <PHE_130>
0

>  <ASP_131>
0

>  <GLU_135>
0

>  <ASP_167>
0

>  <LYS_169>
0

>  <GLU_171>
1

>  <ASN_172>
1

>  <ILE_173>
0

>  <LEU_174>
1

>  <LEU_177>
0

>  <LYS_183>
0

>  <ILE_185>
1

>  <ASP_186>
1

>  <PHE_187>
0

>  <GLY_188>
0

>  <SER_189>
0

>  <ASP_202>
0

>  <GLY_203>
0

>  <THR_204>
0

>  <ARG_205>
0

>  <HOH_334>
1

>  <Inhibitor_flag>
1

$$$$

Actelion Java MolfileCreator 2.0

  0  0  0  0  0  0              0 V3000
M  V30 BEGIN CTAB
M  V30 COUNTS 0 0 0 0 0
M  V30 BEGIN ATOM
M  V30 END ATOM
M  V30 BEGIN BOND
M  V30 END BOND
M  V30 END CTAB
M  END
>  <Inhibitor order by BE>
238

>  <Decoy order by BE>
0

>  <Name>
 CHEMBL3950494 

>  <Binding Energy (BE)>
10,9040

>  <Ligand Efficiency by DW>
0,3901

>  <PIC50>
4,3567

>  <IC50 (um)>
43,9850

>  <Predictive score X5>
1,3348

>  <P class 5>
0,7916

>  <Number of interactions>
19

>  <Class4>
1

>  <Class5>
0

>  <Class6>
0

>  <Class7>
0

>  <Class8>
0

>  <Dummy variable>
0

>  <PRO_42>
0

>  <LEU_43>
0

>  <LEU_44>
1

>  <GLY_45>
0

>  <SER_46>
0

>  <GLY_47>
0

>  <GLY_48>
0

>  <PHE_49>
1

>  <VAL_52>
1

>  <SER_54>
0

>  <ALA_65>
1

>  <ILE_66>
0

>  <LYS_67>
1

>  <VAL_69>
0

>  <ARG_73>
0

>  <ILE_74>
0

>  <SER_75>
0

>  <PRO_87>
0

>  <GLU_89>
0

>  <ILE_104>
1

>  <LEU_120>
1

>  <GLU_121>
1

>  <ARG_122>
1

>  <PRO_123>
1

>  <GLU_124>
0

>  <PRO_125>
0

>  <VAL_126>
1

>  <GLN_127>
1

>  <ASP_128>
1

>  <PHE_130>
0

>  <ASP_131>
0

>  <GLU_135>
0

>  <ASP_167>
0

>  <LYS_169>
0

>  <GLU_171>
1

>  <ASN_172>
1

>  <ILE_173>
0

>  <LEU_174>
1

>  <LEU_177>
0

>  <LYS_183>
0

>  <ILE_185>
1

>  <ASP_186>
1

>  <PHE_187>
0

>  <GLY_188>
0

>  <SER_189>
0

>  <ASP_202>
0

>  <GLY_203>
0

>  <THR_204>
0

>  <ARG_205>
0

>  <HOH_334>
1

>  <Inhibitor_flag>
1

$$$$

Actelion Java MolfileCreator 2.0

  0  0  0  0  0  0              0 V3000
M  V30 BEGIN CTAB
M  V30 COUNTS 0 0 0 0 0
M  V30 BEGIN ATOM
M  V30 END ATOM
M  V30 BEGIN BOND
M  V30 END BOND
M  V30 END CTAB
M  END
>  <Inhibitor order by BE>
239

>  <Decoy order by BE>
0

>  <Name>
 CHEMBL4095080 

>  <Binding Energy (BE)>
10,9030

>  <Ligand Efficiency by DW>
0,3767

>  <PIC50>
4,9983

>  <IC50 (um)>
10,0400

>  <Predictive score X5>
1,7119

>  <P class 5>
0,8471

>  <Number of interactions>
18

>  <Class4>
1

>  <Class5>
0

>  <Class6>
0

>  <Class7>
0

>  <Class8>
0

>  <Dummy variable>
1

>  <PRO_42>
0

>  <LEU_43>
0

>  <LEU_44>
0

>  <GLY_45>
0

>  <SER_46>
1

>  <GLY_47>
1

>  <GLY_48>
0

>  <PHE_49>
1

>  <VAL_52>
1

>  <SER_54>
0

>  <ALA_65>
1

>  <ILE_66>
0

>  <LYS_67>
1

>  <VAL_69>
0

>  <ARG_73>
0

>  <ILE_74>
0

>  <SER_75>
0

>  <PRO_87>
0

>  <GLU_89>
1

>  <ILE_104>
0

>  <LEU_120>
1

>  <GLU_121>
0

>  <ARG_122>
0

>  <PRO_123>
0

>  <GLU_124>
0

>  <PRO_125>
0

>  <VAL_126>
0

>  <GLN_127>
0

>  <ASP_128>
1

>  <PHE_130>
1

>  <ASP_131>
1

>  <GLU_135>
0

>  <ASP_167>
0

>  <LYS_169>
1

>  <GLU_171>
1

>  <ASN_172>
1

>  <ILE_173>
0

>  <LEU_174>
1

>  <LEU_177>
0

>  <LYS_183>
0

>  <ILE_185>
1

>  <ASP_186>
1

>  <PHE_187>
0

>  <GLY_188>
0

>  <SER_189>
0

>  <ASP_202>
0

>  <GLY_203>
0

>  <THR_204>
0

>  <ARG_205>
0

>  <HOH_334>
1

>  <Inhibitor_flag>
1

$$$$

Actelion Java MolfileCreator 2.0

  0  0  0  0  0  0              0 V3000
M  V30 BEGIN CTAB
M  V30 COUNTS 0 0 0 0 0
M  V30 BEGIN ATOM
M  V30 END ATOM
M  V30 BEGIN BOND
M  V30 END BOND
M  V30 END CTAB
M  END
>  <Inhibitor order by BE>
240

>  <Decoy order by BE>
0

>  <Name>
 CHEMBL3965530 

>  <Binding Energy (BE)>
10,9010

>  <Ligand Efficiency by DW>
0,4046

>  <PIC50>
6,7274

>  <IC50 (um)>
0,1873

>  <Predictive score X5>
1,4884

>  <P class 5>
0,8158

>  <Number of interactions>
19

>  <Class4>
1

>  <Class5>
1

>  <Class6>
1

>  <Class7>
0

>  <Class8>
0

>  <Dummy variable>
1

>  <PRO_42>
0

>  <LEU_43>
0

>  <LEU_44>
1

>  <GLY_45>
1

>  <SER_46>
1

>  <GLY_47>
0

>  <GLY_48>
0

>  <PHE_49>
1

>  <VAL_52>
1

>  <SER_54>
0

>  <ALA_65>
1

>  <ILE_66>
0

>  <LYS_67>
1

>  <VAL_69>
0

>  <ARG_73>
0

>  <ILE_74>
0

>  <SER_75>
0

>  <PRO_87>
0

>  <GLU_89>
1

>  <ILE_104>
0

>  <LEU_120>
1

>  <GLU_121>
0

>  <ARG_122>
1

>  <PRO_123>
0

>  <GLU_124>
0

>  <PRO_125>
0

>  <VAL_126>
1

>  <GLN_127>
0

>  <ASP_128>
1

>  <PHE_130>
0

>  <ASP_131>
0

>  <GLU_135>
0

>  <ASP_167>
0

>  <LYS_169>
1

>  <GLU_171>
1

>  <ASN_172>
1

>  <ILE_173>
0

>  <LEU_174>
1

>  <LEU_177>
0

>  <LYS_183>
0

>  <ILE_185>
1

>  <ASP_186>
1

>  <PHE_187>
0

>  <GLY_188>
0

>  <SER_189>
0

>  <ASP_202>
0

>  <GLY_203>
0

>  <THR_204>
0

>  <ARG_205>
0

>  <HOH_334>
1

>  <Inhibitor_flag>
1

$$$$

Actelion Java MolfileCreator 2.0

  0  0  0  0  0  0              0 V3000
M  V30 BEGIN CTAB
M  V30 COUNTS 0 0 0 0 0
M  V30 BEGIN ATOM
M  V30 END ATOM
M  V30 BEGIN BOND
M  V30 END BOND
M  V30 END CTAB
M  END
>  <Inhibitor order by BE>
241

>  <Decoy order by BE>
0

>  <Name>
 CHEMBL2017361 

>  <Binding Energy (BE)>
10,9000

>  <Ligand Efficiency by DW>
0,4046

>  <PIC50>
7,8239

>  <IC50 (um)>
0,0150

>  <Predictive score X5>
1,8705

>  <P class 5>
0,8665

>  <Number of interactions>
18

>  <Class4>
1

>  <Class5>
1

>  <Class6>
1

>  <Class7>
1

>  <Class8>
0

>  <Dummy variable>
0

>  <PRO_42>
0

>  <LEU_43>
0

>  <LEU_44>
1

>  <GLY_45>
1

>  <SER_46>
0

>  <GLY_47>
0

>  <GLY_48>
0

>  <PHE_49>
1

>  <VAL_52>
1

>  <SER_54>
0

>  <ALA_65>
1

>  <ILE_66>
0

>  <LYS_67>
1

>  <VAL_69>
0

>  <ARG_73>
0

>  <ILE_74>
0

>  <SER_75>
0

>  <PRO_87>
0

>  <GLU_89>
0

>  <ILE_104>
1

>  <LEU_120>
1

>  <GLU_121>
1

>  <ARG_122>
1

>  <PRO_123>
1

>  <GLU_124>
0

>  <PRO_125>
0

>  <VAL_126>
1

>  <GLN_127>
0

>  <ASP_128>
0

>  <PHE_130>
0

>  <ASP_131>
0

>  <GLU_135>
0

>  <ASP_167>
0

>  <LYS_169>
0

>  <GLU_171>
1

>  <ASN_172>
1

>  <ILE_173>
0

>  <LEU_174>
1

>  <LEU_177>
0

>  <LYS_183>
0

>  <ILE_185>
1

>  <ASP_186>
1

>  <PHE_187>
0

>  <GLY_188>
0

>  <SER_189>
0

>  <ASP_202>
0

>  <GLY_203>
0

>  <THR_204>
0

>  <ARG_205>
0

>  <HOH_334>
1

>  <Inhibitor_flag>
1

$$$$

Actelion Java MolfileCreator 2.0

  0  0  0  0  0  0              0 V3000
M  V30 BEGIN CTAB
M  V30 COUNTS 0 0 0 0 0
M  V30 BEGIN ATOM
M  V30 END ATOM
M  V30 BEGIN BOND
M  V30 END BOND
M  V30 END CTAB
M  END
>  <Inhibitor order by BE>
242

>  <Decoy order by BE>
0

>  <Name>
 CHEMBL3928490 

>  <Binding Energy (BE)>
10,8990

>  <Ligand Efficiency by DW>
0,3641

>  <PIC50>
6,2457

>  <IC50 (um)>
0,5680

>  <Predictive score X5>
2,6306

>  <P class 5>
0,9328

>  <Number of interactions>
20

>  <Class4>
1

>  <Class5>
1

>  <Class6>
1

>  <Class7>
0

>  <Class8>
0

>  <Dummy variable>
1

>  <PRO_42>
0

>  <LEU_43>
0

>  <LEU_44>
1

>  <GLY_45>
1

>  <SER_46>
0

>  <GLY_47>
0

>  <GLY_48>
0

>  <PHE_49>
1

>  <VAL_52>
1

>  <SER_54>
0

>  <ALA_65>
1

>  <ILE_66>
0

>  <LYS_67>
1

>  <VAL_69>
0

>  <ARG_73>
0

>  <ILE_74>
0

>  <SER_75>
0

>  <PRO_87>
0

>  <GLU_89>
0

>  <ILE_104>
1

>  <LEU_120>
1

>  <GLU_121>
1

>  <ARG_122>
1

>  <PRO_123>
1

>  <GLU_124>
0

>  <PRO_125>
0

>  <VAL_126>
1

>  <GLN_127>
1

>  <ASP_128>
1

>  <PHE_130>
0

>  <ASP_131>
1

>  <GLU_135>
0

>  <ASP_167>
0

>  <LYS_169>
0

>  <GLU_171>
1

>  <ASN_172>
0

>  <ILE_173>
0

>  <LEU_174>
1

>  <LEU_177>
0

>  <LYS_183>
0

>  <ILE_185>
1

>  <ASP_186>
1

>  <PHE_187>
0

>  <GLY_188>
0

>  <SER_189>
0

>  <ASP_202>
0

>  <GLY_203>
0

>  <THR_204>
0

>  <ARG_205>
0

>  <HOH_334>
1

>  <Inhibitor_flag>
1

$$$$

Actelion Java MolfileCreator 2.0

  0  0  0  0  0  0              0 V3000
M  V30 BEGIN CTAB
M  V30 COUNTS 0 0 0 0 0
M  V30 BEGIN ATOM
M  V30 END ATOM
M  V30 BEGIN BOND
M  V30 END BOND
M  V30 END CTAB
M  END
>  <Inhibitor order by BE>
243

>  <Decoy order by BE>
0

>  <Name>
 CHEMBL3651995 

>  <Binding Energy (BE)>
10,8990

>  <Ligand Efficiency by DW>
0,3121

>  <PIC50>
8,6990

>  <IC50 (um)>
0,0020

>  <Predictive score X5>
1,8696

>  <P class 5>
0,8664

>  <Number of interactions>
19

>  <Class4>
1

>  <Class5>
1

>  <Class6>
1

>  <Class7>
1

>  <Class8>
1

>  <Dummy variable>
0

>  <PRO_42>
0

>  <LEU_43>
0

>  <LEU_44>
1

>  <GLY_45>
1

>  <SER_46>
1

>  <GLY_47>
0

>  <GLY_48>
0

>  <PHE_49>
1

>  <VAL_52>
1

>  <SER_54>
0

>  <ALA_65>
1

>  <ILE_66>
0

>  <LYS_67>
1

>  <VAL_69>
0

>  <ARG_73>
0

>  <ILE_74>
0

>  <SER_75>
0

>  <PRO_87>
0

>  <GLU_89>
0

>  <ILE_104>
1

>  <LEU_120>
1

>  <GLU_121>
1

>  <ARG_122>
1

>  <PRO_123>
1

>  <GLU_124>
0

>  <PRO_125>
0

>  <VAL_126>
1

>  <GLN_127>
0

>  <ASP_128>
1

>  <PHE_130>
0

>  <ASP_131>
0

>  <GLU_135>
0

>  <ASP_167>
0

>  <LYS_169>
0

>  <GLU_171>
1

>  <ASN_172>
0

>  <ILE_173>
0

>  <LEU_174>
1

>  <LEU_177>
0

>  <LYS_183>
0

>  <ILE_185>
1

>  <ASP_186>
1

>  <PHE_187>
0

>  <GLY_188>
0

>  <SER_189>
0

>  <ASP_202>
0

>  <GLY_203>
0

>  <THR_204>
0

>  <ARG_205>
0

>  <HOH_334>
1

>  <Inhibitor_flag>
1

$$$$

Actelion Java MolfileCreator 2.0

  0  0  0  0  0  0              0 V3000
M  V30 BEGIN CTAB
M  V30 COUNTS 0 0 0 0 0
M  V30 BEGIN ATOM
M  V30 END ATOM
M  V30 BEGIN BOND
M  V30 END BOND
M  V30 END CTAB
M  END
>  <Inhibitor order by BE>
244

>  <Decoy order by BE>
0

>  <Name>
 CHEMBL3918394 

>  <Binding Energy (BE)>
10,8970

>  <Ligand Efficiency by DW>
0,3901

>  <PIC50>
7,5412

>  <IC50 (um)>
0,0288

>  <Predictive score X5>
1,8678

>  <P class 5>
0,8662

>  <Number of interactions>
17

>  <Class4>
1

>  <Class5>
1

>  <Class6>
1

>  <Class7>
1

>  <Class8>
0

>  <Dummy variable>
0

>  <PRO_42>
0

>  <LEU_43>
0

>  <LEU_44>
1

>  <GLY_45>
1

>  <SER_46>
1

>  <GLY_47>
0

>  <GLY_48>
0

>  <PHE_49>
1

>  <VAL_52>
1

>  <SER_54>
0

>  <ALA_65>
1

>  <ILE_66>
0

>  <LYS_67>
1

>  <VAL_69>
0

>  <ARG_73>
0

>  <ILE_74>
0

>  <SER_75>
0

>  <PRO_87>
0

>  <GLU_89>
0

>  <ILE_104>
1

>  <LEU_120>
1

>  <GLU_121>
1

>  <ARG_122>
1

>  <PRO_123>
1

>  <GLU_124>
0

>  <PRO_125>
0

>  <VAL_126>
1

>  <GLN_127>
0

>  <ASP_128>
0

>  <PHE_130>
0

>  <ASP_131>
0

>  <GLU_135>
0

>  <ASP_167>
0

>  <LYS_169>
0

>  <GLU_171>
0

>  <ASN_172>
0

>  <ILE_173>
0

>  <LEU_174>
1

>  <LEU_177>
0

>  <LYS_183>
0

>  <ILE_185>
1

>  <ASP_186>
1

>  <PHE_187>
0

>  <GLY_188>
0

>  <SER_189>
0

>  <ASP_202>
0

>  <GLY_203>
0

>  <THR_204>
0

>  <ARG_205>
0

>  <HOH_334>
1

>  <Inhibitor_flag>
1

$$$$

Actelion Java MolfileCreator 2.0

  0  0  0  0  0  0              0 V3000
M  V30 BEGIN CTAB
M  V30 COUNTS 0 0 0 0 0
M  V30 BEGIN ATOM
M  V30 END ATOM
M  V30 BEGIN BOND
M  V30 END BOND
M  V30 END CTAB
M  END
>  <Inhibitor order by BE>
245

>  <Decoy order by BE>
0

>  <Name>
 CHEMBL3393707 

>  <Binding Energy (BE)>
10,8940

>  <Ligand Efficiency by DW>
0,3414

>  <PIC50>
7,6021

>  <IC50 (um)>
0,0250

>  <Predictive score X5>
1,8650

>  <P class 5>
0,8659

>  <Number of interactions>
21

>  <Class4>
1

>  <Class5>
1

>  <Class6>
1

>  <Class7>
1

>  <Class8>
0

>  <Dummy variable>
1

>  <PRO_42>
0

>  <LEU_43>
0

>  <LEU_44>
1

>  <GLY_45>
1

>  <SER_46>
1

>  <GLY_47>
0

>  <GLY_48>
0

>  <PHE_49>
1

>  <VAL_52>
1

>  <SER_54>
0

>  <ALA_65>
1

>  <ILE_66>
0

>  <LYS_67>
1

>  <VAL_69>
0

>  <ARG_73>
0

>  <ILE_74>
0

>  <SER_75>
0

>  <PRO_87>
0

>  <GLU_89>
0

>  <ILE_104>
1

>  <LEU_120>
1

>  <GLU_121>
1

>  <ARG_122>
1

>  <PRO_123>
1

>  <GLU_124>
0

>  <PRO_125>
0

>  <VAL_126>
1

>  <GLN_127>
1

>  <ASP_128>
1

>  <PHE_130>
0

>  <ASP_131>
0

>  <GLU_135>
0

>  <ASP_167>
0

>  <LYS_169>
0

>  <GLU_171>
1

>  <ASN_172>
1

>  <ILE_173>
0

>  <LEU_174>
1

>  <LEU_177>
0

>  <LYS_183>
0

>  <ILE_185>
1

>  <ASP_186>
1

>  <PHE_187>
0

>  <GLY_188>
0

>  <SER_189>
0

>  <ASP_202>
0

>  <GLY_203>
0

>  <THR_204>
0

>  <ARG_205>
0

>  <HOH_334>
1

>  <Inhibitor_flag>
1

$$$$

Actelion Java MolfileCreator 2.0

  0  0  0  0  0  0              0 V3000
M  V30 BEGIN CTAB
M  V30 COUNTS 0 0 0 0 0
M  V30 BEGIN ATOM
M  V30 END ATOM
M  V30 BEGIN BOND
M  V30 END BOND
M  V30 END CTAB
M  END
>  <Inhibitor order by BE>
246

>  <Decoy order by BE>
0

>  <Name>
 CHEMBL3949174 

>  <Binding Energy (BE)>
10,8930

>  <Ligand Efficiency by DW>
0,3767

>  <PIC50>
4,3564

>  <IC50 (um)>
44,0140

>  <Predictive score X5>
2,2421

>  <P class 5>
0,9040

>  <Number of interactions>
18

>  <Class4>
1

>  <Class5>
0

>  <Class6>
0

>  <Class7>
0

>  <Class8>
0

>  <Dummy variable>
1

>  <PRO_42>
0

>  <LEU_43>
0

>  <LEU_44>
1

>  <GLY_45>
1

>  <SER_46>
0

>  <GLY_47>
0

>  <GLY_48>
0

>  <PHE_49>
1

>  <VAL_52>
1

>  <SER_54>
0

>  <ALA_65>
1

>  <ILE_66>
0

>  <LYS_67>
1

>  <VAL_69>
0

>  <ARG_73>
0

>  <ILE_74>
0

>  <SER_75>
0

>  <PRO_87>
0

>  <GLU_89>
0

>  <ILE_104>
0

>  <LEU_120>
1

>  <GLU_121>
0

>  <ARG_122>
1

>  <PRO_123>
0

>  <GLU_124>
0

>  <PRO_125>
0

>  <VAL_126>
1

>  <GLN_127>
1

>  <ASP_128>
1

>  <PHE_130>
0

>  <ASP_131>
1

>  <GLU_135>
0

>  <ASP_167>
0

>  <LYS_169>
0

>  <GLU_171>
1

>  <ASN_172>
1

>  <ILE_173>
0

>  <LEU_174>
1

>  <LEU_177>
0

>  <LYS_183>
0

>  <ILE_185>
1

>  <ASP_186>
1

>  <PHE_187>
0

>  <GLY_188>
0

>  <SER_189>
0

>  <ASP_202>
0

>  <GLY_203>
0

>  <THR_204>
0

>  <ARG_205>
0

>  <HOH_334>
1

>  <Inhibitor_flag>
1

$$$$

Actelion Java MolfileCreator 2.0

  0  0  0  0  0  0              0 V3000
M  V30 BEGIN CTAB
M  V30 COUNTS 0 0 0 0 0
M  V30 BEGIN ATOM
M  V30 END ATOM
M  V30 BEGIN BOND
M  V30 END BOND
M  V30 END CTAB
M  END
>  <Inhibitor order by BE>
247

>  <Decoy order by BE>
0

>  <Name>
 CHEMBL3660076 

>  <Binding Energy (BE)>
10,8930

>  <Ligand Efficiency by DW>
0,3641

>  <PIC50>
8,6990

>  <IC50 (um)>
0,0020

>  <Predictive score X5>
2,6251

>  <P class 5>
0,9325

>  <Number of interactions>
21

>  <Class4>
1

>  <Class5>
1

>  <Class6>
1

>  <Class7>
1

>  <Class8>
1

>  <Dummy variable>
1

>  <PRO_42>
0

>  <LEU_43>
0

>  <LEU_44>
1

>  <GLY_45>
1

>  <SER_46>
0

>  <GLY_47>
0

>  <GLY_48>
0

>  <PHE_49>
1

>  <VAL_52>
1

>  <SER_54>
0

>  <ALA_65>
1

>  <ILE_66>
0

>  <LYS_67>
1

>  <VAL_69>
0

>  <ARG_73>
0

>  <ILE_74>
0

>  <SER_75>
0

>  <PRO_87>
0

>  <GLU_89>
0

>  <ILE_104>
1

>  <LEU_120>
1

>  <GLU_121>
1

>  <ARG_122>
1

>  <PRO_123>
1

>  <GLU_124>
0

>  <PRO_125>
0

>  <VAL_126>
1

>  <GLN_127>
1

>  <ASP_128>
1

>  <PHE_130>
0

>  <ASP_131>
1

>  <GLU_135>
0

>  <ASP_167>
0

>  <LYS_169>
0

>  <GLU_171>
1

>  <ASN_172>
1

>  <ILE_173>
0

>  <LEU_174>
1

>  <LEU_177>
0

>  <LYS_183>
0

>  <ILE_185>
1

>  <ASP_186>
1

>  <PHE_187>
0

>  <GLY_188>
0

>  <SER_189>
0

>  <ASP_202>
0

>  <GLY_203>
0

>  <THR_204>
0

>  <ARG_205>
0

>  <HOH_334>
1

>  <Inhibitor_flag>
1

$$$$

Actelion Java MolfileCreator 2.0

  0  0  0  0  0  0              0 V3000
M  V30 BEGIN CTAB
M  V30 COUNTS 0 0 0 0 0
M  V30 BEGIN ATOM
M  V30 END ATOM
M  V30 BEGIN BOND
M  V30 END BOND
M  V30 END CTAB
M  END
>  <Inhibitor order by BE>
248

>  <Decoy order by BE>
0

>  <Name>
 CHEMBL3974903 

>  <Binding Energy (BE)>
10,8930

>  <Ligand Efficiency by DW>
0,3902

>  <PIC50>
8,1549

>  <IC50 (um)>
0,0070

>  <Predictive score X5>
2,2421

>  <P class 5>
0,9040

>  <Number of interactions>
18

>  <Class4>
1

>  <Class5>
1

>  <Class6>
1

>  <Class7>
1

>  <Class8>
1

>  <Dummy variable>
1

>  <PRO_42>
0

>  <LEU_43>
0

>  <LEU_44>
1

>  <GLY_45>
1

>  <SER_46>
0

>  <GLY_47>
0

>  <GLY_48>
0

>  <PHE_49>
1

>  <VAL_52>
1

>  <SER_54>
0

>  <ALA_65>
1

>  <ILE_66>
0

>  <LYS_67>
1

>  <VAL_69>
0

>  <ARG_73>
0

>  <ILE_74>
0

>  <SER_75>
0

>  <PRO_87>
0

>  <GLU_89>
0

>  <ILE_104>
1

>  <LEU_120>
1

>  <GLU_121>
0

>  <ARG_122>
1

>  <PRO_123>
0

>  <GLU_124>
0

>  <PRO_125>
0

>  <VAL_126>
1

>  <GLN_127>
1

>  <ASP_128>
1

>  <PHE_130>
0

>  <ASP_131>
1

>  <GLU_135>
0

>  <ASP_167>
0

>  <LYS_169>
0

>  <GLU_171>
1

>  <ASN_172>
0

>  <ILE_173>
0

>  <LEU_174>
1

>  <LEU_177>
0

>  <LYS_183>
0

>  <ILE_185>
1

>  <ASP_186>
1

>  <PHE_187>
0

>  <GLY_188>
0

>  <SER_189>
0

>  <ASP_202>
0

>  <GLY_203>
0

>  <THR_204>
0

>  <ARG_205>
0

>  <HOH_334>
1

>  <Inhibitor_flag>
1

$$$$

Actelion Java MolfileCreator 2.0

  0  0  0  0  0  0              0 V3000
M  V30 BEGIN CTAB
M  V30 COUNTS 0 0 0 0 0
M  V30 BEGIN ATOM
M  V30 END ATOM
M  V30 BEGIN BOND
M  V30 END BOND
M  V30 END CTAB
M  END
>  <Inhibitor order by BE>
249

>  <Decoy order by BE>
0

>  <Name>
 CHEMBL3691960 

>  <Binding Energy (BE)>
10,8890

>  <Ligand Efficiency by DW>
0,2875

>  <PIC50>
10,6990

>  <IC50 (um)>
0,0000

>  <Predictive score X5>
2,6214

>  <P class 5>
0,9322

>  <Number of interactions>
20

>  <Class4>
1

>  <Class5>
1

>  <Class6>
1

>  <Class7>
1

>  <Class8>
1

>  <Dummy variable>
0

>  <PRO_42>
0

>  <LEU_43>
0

>  <LEU_44>
1

>  <GLY_45>
1

>  <SER_46>
0

>  <GLY_47>
0

>  <GLY_48>
0

>  <PHE_49>
1

>  <VAL_52>
1

>  <SER_54>
0

>  <ALA_65>
1

>  <ILE_66>
0

>  <LYS_67>
1

>  <VAL_69>
0

>  <ARG_73>
0

>  <ILE_74>
0

>  <SER_75>
0

>  <PRO_87>
0

>  <GLU_89>
0

>  <ILE_104>
1

>  <LEU_120>
1

>  <GLU_121>
1

>  <ARG_122>
1

>  <PRO_123>
1

>  <GLU_124>
0

>  <PRO_125>
0

>  <VAL_126>
1

>  <GLN_127>
1

>  <ASP_128>
1

>  <PHE_130>
0

>  <ASP_131>
1

>  <GLU_135>
0

>  <ASP_167>
0

>  <LYS_169>
0

>  <GLU_171>
1

>  <ASN_172>
0

>  <ILE_173>
0

>  <LEU_174>
1

>  <LEU_177>
0

>  <LYS_183>
0

>  <ILE_185>
1

>  <ASP_186>
1

>  <PHE_187>
0

>  <GLY_188>
0

>  <SER_189>
0

>  <ASP_202>
0

>  <GLY_203>
0

>  <THR_204>
0

>  <ARG_205>
0

>  <HOH_334>
1

>  <Inhibitor_flag>
1

$$$$

Actelion Java MolfileCreator 2.0

  0  0  0  0  0  0              0 V3000
M  V30 BEGIN CTAB
M  V30 COUNTS 0 0 0 0 0
M  V30 BEGIN ATOM
M  V30 END ATOM
M  V30 BEGIN BOND
M  V30 END BOND
M  V30 END CTAB
M  END
>  <Inhibitor order by BE>
250

>  <Decoy order by BE>
0

>  <Name>
 CHEMBL3916074 

>  <Binding Energy (BE)>
10,8880

>  <Ligand Efficiency by DW>
0,3310

>  <PIC50>
7,3669

>  <IC50 (um)>
0,0430

>  <Predictive score X5>
1,8594

>  <P class 5>
0,8652

>  <Number of interactions>
19

>  <Class4>
1

>  <Class5>
1

>  <Class6>
1

>  <Class7>
1

>  <Class8>
0

>  <Dummy variable>
0

>  <PRO_42>
0

>  <LEU_43>
0

>  <LEU_44>
1

>  <GLY_45>
1

>  <SER_46>
0

>  <GLY_47>
0

>  <GLY_48>
0

>  <PHE_49>
1

>  <VAL_52>
1

>  <SER_54>
0

>  <ALA_65>
1

>  <ILE_66>
0

>  <LYS_67>
1

>  <VAL_69>
0

>  <ARG_73>
0

>  <ILE_74>
0

>  <SER_75>
0

>  <PRO_87>
0

>  <GLU_89>
0

>  <ILE_104>
1

>  <LEU_120>
1

>  <GLU_121>
1

>  <ARG_122>
1

>  <PRO_123>
1

>  <GLU_124>
0

>  <PRO_125>
0

>  <VAL_126>
1

>  <GLN_127>
0

>  <ASP_128>
0

>  <PHE_130>
0

>  <ASP_131>
0

>  <GLU_135>
0

>  <ASP_167>
0

>  <LYS_169>
1

>  <GLU_171>
1

>  <ASN_172>
1

>  <ILE_173>
0

>  <LEU_174>
1

>  <LEU_177>
0

>  <LYS_183>
0

>  <ILE_185>
1

>  <ASP_186>
1

>  <PHE_187>
0

>  <GLY_188>
0

>  <SER_189>
0

>  <ASP_202>
0

>  <GLY_203>
0

>  <THR_204>
0

>  <ARG_205>
0

>  <HOH_334>
1

>  <Inhibitor_flag>
1

$$$$

Actelion Java MolfileCreator 2.0

  0  0  0  0  0  0              0 V3000
M  V30 BEGIN CTAB
M  V30 COUNTS 0 0 0 0 0
M  V30 BEGIN ATOM
M  V30 END ATOM
M  V30 BEGIN BOND
M  V30 END BOND
M  V30 END CTAB
M  END
>  <Inhibitor order by BE>
251

>  <Decoy order by BE>
0

>  <Name>
 CHEMBL3660092 

>  <Binding Energy (BE)>
10,8880

>  <Ligand Efficiency by DW>
0,3767

>  <PIC50>
4,3558

>  <IC50 (um)>
44,0780

>  <Predictive score X5>
1,4764

>  <P class 5>
0,8140

>  <Number of interactions>
17

>  <Class4>
1

>  <Class5>
0

>  <Class6>
0

>  <Class7>
0

>  <Class8>
0

>  <Dummy variable>
0

>  <PRO_42>
0

>  <LEU_43>
0

>  <LEU_44>
1

>  <GLY_45>
1

>  <SER_46>
0

>  <GLY_47>
0

>  <GLY_48>
0

>  <PHE_49>
1

>  <VAL_52>
1

>  <SER_54>
0

>  <ALA_65>
1

>  <ILE_66>
0

>  <LYS_67>
1

>  <VAL_69>
0

>  <ARG_73>
0

>  <ILE_74>
0

>  <SER_75>
0

>  <PRO_87>
0

>  <GLU_89>
0

>  <ILE_104>
1

>  <LEU_120>
1

>  <GLU_121>
0

>  <ARG_122>
1

>  <PRO_123>
0

>  <GLU_124>
0

>  <PRO_125>
0

>  <VAL_126>
1

>  <GLN_127>
0

>  <ASP_128>
1

>  <PHE_130>
0

>  <ASP_131>
0

>  <GLU_135>
0

>  <ASP_167>
0

>  <LYS_169>
0

>  <GLU_171>
1

>  <ASN_172>
1

>  <ILE_173>
0

>  <LEU_174>
1

>  <LEU_177>
0

>  <LYS_183>
0

>  <ILE_185>
1

>  <ASP_186>
1

>  <PHE_187>
0

>  <GLY_188>
0

>  <SER_189>
0

>  <ASP_202>
0

>  <GLY_203>
0

>  <THR_204>
0

>  <ARG_205>
0

>  <HOH_334>
1

>  <Inhibitor_flag>
1

$$$$

Actelion Java MolfileCreator 2.0

  0  0  0  0  0  0              0 V3000
M  V30 BEGIN CTAB
M  V30 COUNTS 0 0 0 0 0
M  V30 BEGIN ATOM
M  V30 END ATOM
M  V30 BEGIN BOND
M  V30 END BOND
M  V30 END CTAB
M  END
>  <Inhibitor order by BE>
252

>  <Decoy order by BE>
0

>  <Name>
 CHEMBL1915422 

>  <Binding Energy (BE)>
10,8830

>  <Ligand Efficiency by DW>
0,4202

>  <PIC50>
7,2596

>  <IC50 (um)>
0,0550

>  <Predictive score X5>
1,8548

>  <P class 5>
0,8647

>  <Number of interactions>
18

>  <Class4>
1

>  <Class5>
1

>  <Class6>
1

>  <Class7>
1

>  <Class8>
0

>  <Dummy variable>
0

>  <PRO_42>
0

>  <LEU_43>
0

>  <LEU_44>
1

>  <GLY_45>
1

>  <SER_46>
0

>  <GLY_47>
0

>  <GLY_48>
0

>  <PHE_49>
1

>  <VAL_52>
1

>  <SER_54>
0

>  <ALA_65>
1

>  <ILE_66>
0

>  <LYS_67>
1

>  <VAL_69>
0

>  <ARG_73>
0

>  <ILE_74>
0

>  <SER_75>
0

>  <PRO_87>
0

>  <GLU_89>
0

>  <ILE_104>
1

>  <LEU_120>
1

>  <GLU_121>
1

>  <ARG_122>
1

>  <PRO_123>
1

>  <GLU_124>
0

>  <PRO_125>
0

>  <VAL_126>
1

>  <GLN_127>
1

>  <ASP_128>
1

>  <PHE_130>
0

>  <ASP_131>
0

>  <GLU_135>
0

>  <ASP_167>
0

>  <LYS_169>
0

>  <GLU_171>
0

>  <ASN_172>
0

>  <ILE_173>
0

>  <LEU_174>
1

>  <LEU_177>
0

>  <LYS_183>
0

>  <ILE_185>
1

>  <ASP_186>
1

>  <PHE_187>
0

>  <GLY_188>
0

>  <SER_189>
0

>  <ASP_202>
0

>  <GLY_203>
0

>  <THR_204>
0

>  <ARG_205>
0

>  <HOH_334>
1

>  <Inhibitor_flag>
1

$$$$

Actelion Java MolfileCreator 2.0

  0  0  0  0  0  0              0 V3000
M  V30 BEGIN CTAB
M  V30 COUNTS 0 0 0 0 0
M  V30 BEGIN ATOM
M  V30 END ATOM
M  V30 BEGIN BOND
M  V30 END BOND
M  V30 END CTAB
M  END
>  <Inhibitor order by BE>
253

>  <Decoy order by BE>
0

>  <Name>
 CHEMBL3951088 

>  <Binding Energy (BE)>
10,8800

>  <Ligand Efficiency by DW>
0,3524

>  <PIC50>
6,3098

>  <IC50 (um)>
0,4900

>  <Predictive score X5>
1,8521

>  <P class 5>
0,8644

>  <Number of interactions>
21

>  <Class4>
1

>  <Class5>
1

>  <Class6>
1

>  <Class7>
0

>  <Class8>
0

>  <Dummy variable>
1

>  <PRO_42>
0

>  <LEU_43>
0

>  <LEU_44>
1

>  <GLY_45>
1

>  <SER_46>
0

>  <GLY_47>
0

>  <GLY_48>
0

>  <PHE_49>
1

>  <VAL_52>
1

>  <SER_54>
0

>  <ALA_65>
1

>  <ILE_66>
0

>  <LYS_67>
1

>  <VAL_69>
0

>  <ARG_73>
0

>  <ILE_74>
0

>  <SER_75>
0

>  <PRO_87>
0

>  <GLU_89>
0

>  <ILE_104>
1

>  <LEU_120>
1

>  <GLU_121>
1

>  <ARG_122>
1

>  <PRO_123>
1

>  <GLU_124>
0

>  <PRO_125>
0

>  <VAL_126>
1

>  <GLN_127>
1

>  <ASP_128>
1

>  <PHE_130>
0

>  <ASP_131>
0

>  <GLU_135>
0

>  <ASP_167>
0

>  <LYS_169>
1

>  <GLU_171>
1

>  <ASN_172>
1

>  <ILE_173>
0

>  <LEU_174>
1

>  <LEU_177>
0

>  <LYS_183>
0

>  <ILE_185>
1

>  <ASP_186>
1

>  <PHE_187>
0

>  <GLY_188>
0

>  <SER_189>
0

>  <ASP_202>
0

>  <GLY_203>
0

>  <THR_204>
0

>  <ARG_205>
0

>  <HOH_334>
1

>  <Inhibitor_flag>
1

$$$$

Actelion Java MolfileCreator 2.0

  0  0  0  0  0  0              0 V3000
M  V30 BEGIN CTAB
M  V30 COUNTS 0 0 0 0 0
M  V30 BEGIN ATOM
M  V30 END ATOM
M  V30 BEGIN BOND
M  V30 END BOND
M  V30 END CTAB
M  END
>  <Inhibitor order by BE>
254

>  <Decoy order by BE>
0

>  <Name>
 CHEMBL4111268 

>  <Binding Energy (BE)>
10,8790

>  <Ligand Efficiency by DW>
0,3524

>  <PIC50>
4,3573

>  <IC50 (um)>
43,9240

>  <Predictive score X5>
2,6121

>  <P class 5>
0,9316

>  <Number of interactions>
22

>  <Class4>
1

>  <Class5>
0

>  <Class6>
0

>  <Class7>
0

>  <Class8>
0

>  <Dummy variable>
0

>  <PRO_42>
0

>  <LEU_43>
0

>  <LEU_44>
1

>  <GLY_45>
1

>  <SER_46>
0

>  <GLY_47>
0

>  <GLY_48>
0

>  <PHE_49>
1

>  <VAL_52>
1

>  <SER_54>
0

>  <ALA_65>
1

>  <ILE_66>
0

>  <LYS_67>
1

>  <VAL_69>
0

>  <ARG_73>
0

>  <ILE_74>
0

>  <SER_75>
0

>  <PRO_87>
0

>  <GLU_89>
1

>  <ILE_104>
1

>  <LEU_120>
1

>  <GLU_121>
1

>  <ARG_122>
1

>  <PRO_123>
1

>  <GLU_124>
0

>  <PRO_125>
0

>  <VAL_126>
1

>  <GLN_127>
0

>  <ASP_128>
1

>  <PHE_130>
1

>  <ASP_131>
1

>  <GLU_135>
0

>  <ASP_167>
0

>  <LYS_169>
0

>  <GLU_171>
1

>  <ASN_172>
1

>  <ILE_173>
0

>  <LEU_174>
1

>  <LEU_177>
0

>  <LYS_183>
0

>  <ILE_185>
1

>  <ASP_186>
1

>  <PHE_187>
0

>  <GLY_188>
0

>  <SER_189>
0

>  <ASP_202>
0

>  <GLY_203>
0

>  <THR_204>
0

>  <ARG_205>
0

>  <HOH_334>
1

>  <Inhibitor_flag>
1

$$$$

Actelion Java MolfileCreator 2.0

  0  0  0  0  0  0              0 V3000
M  V30 BEGIN CTAB
M  V30 COUNTS 0 0 0 0 0
M  V30 BEGIN ATOM
M  V30 END ATOM
M  V30 BEGIN BOND
M  V30 END BOND
M  V30 END CTAB
M  END
>  <Inhibitor order by BE>
255

>  <Decoy order by BE>
0

>  <Name>
 CHEMBL3926513 

>  <Binding Energy (BE)>
10,8780

>  <Ligand Efficiency by DW>
0,3902

>  <PIC50>
7,2815

>  <IC50 (um)>
0,0523

>  <Predictive score X5>
1,4672

>  <P class 5>
0,8126

>  <Number of interactions>
18

>  <Class4>
1

>  <Class5>
1

>  <Class6>
1

>  <Class7>
1

>  <Class8>
0

>  <Dummy variable>
1

>  <PRO_42>
0

>  <LEU_43>
0

>  <LEU_44>
1

>  <GLY_45>
1

>  <SER_46>
0

>  <GLY_47>
0

>  <GLY_48>
0

>  <PHE_49>
1

>  <VAL_52>
1

>  <SER_54>
0

>  <ALA_65>
1

>  <ILE_66>
0

>  <LYS_67>
1

>  <VAL_69>
0

>  <ARG_73>
0

>  <ILE_74>
0

>  <SER_75>
0

>  <PRO_87>
0

>  <GLU_89>
0

>  <ILE_104>
0

>  <LEU_120>
1

>  <GLU_121>
0

>  <ARG_122>
1

>  <PRO_123>
0

>  <GLU_124>
0

>  <PRO_125>
0

>  <VAL_126>
1

>  <GLN_127>
1

>  <ASP_128>
1

>  <PHE_130>
0

>  <ASP_131>
0

>  <GLU_135>
0

>  <ASP_167>
0

>  <LYS_169>
1

>  <GLU_171>
1

>  <ASN_172>
1

>  <ILE_173>
0

>  <LEU_174>
1

>  <LEU_177>
0

>  <LYS_183>
0

>  <ILE_185>
1

>  <ASP_186>
1

>  <PHE_187>
0

>  <GLY_188>
0

>  <SER_189>
0

>  <ASP_202>
0

>  <GLY_203>
0

>  <THR_204>
0

>  <ARG_205>
0

>  <HOH_334>
1

>  <Inhibitor_flag>
1

$$$$

Actelion Java MolfileCreator 2.0

  0  0  0  0  0  0              0 V3000
M  V30 BEGIN CTAB
M  V30 COUNTS 0 0 0 0 0
M  V30 BEGIN ATOM
M  V30 END ATOM
M  V30 BEGIN BOND
M  V30 END BOND
M  V30 END CTAB
M  END
>  <Inhibitor order by BE>
256

>  <Decoy order by BE>
0

>  <Name>
 CHEMBL1915434 

>  <Binding Energy (BE)>
10,8730

>  <Ligand Efficiency by DW>
0,3902

>  <PIC50>
7,6383

>  <IC50 (um)>
0,0230

>  <Predictive score X5>
1,8456

>  <P class 5>
0,8636

>  <Number of interactions>
20

>  <Class4>
1

>  <Class5>
1

>  <Class6>
1

>  <Class7>
1

>  <Class8>
0

>  <Dummy variable>
1

>  <PRO_42>
0

>  <LEU_43>
0

>  <LEU_44>
1

>  <GLY_45>
1

>  <SER_46>
1

>  <GLY_47>
0

>  <GLY_48>
0

>  <PHE_49>
1

>  <VAL_52>
1

>  <SER_54>
0

>  <ALA_65>
1

>  <ILE_66>
0

>  <LYS_67>
1

>  <VAL_69>
0

>  <ARG_73>
0

>  <ILE_74>
0

>  <SER_75>
0

>  <PRO_87>
0

>  <GLU_89>
0

>  <ILE_104>
1

>  <LEU_120>
1

>  <GLU_121>
1

>  <ARG_122>
1

>  <PRO_123>
1

>  <GLU_124>
0

>  <PRO_125>
0

>  <VAL_126>
1

>  <GLN_127>
0

>  <ASP_128>
0

>  <PHE_130>
0

>  <ASP_131>
0

>  <GLU_135>
0

>  <ASP_167>
0

>  <LYS_169>
1

>  <GLU_171>
1

>  <ASN_172>
1

>  <ILE_173>
0

>  <LEU_174>
1

>  <LEU_177>
0

>  <LYS_183>
0

>  <ILE_185>
1

>  <ASP_186>
1

>  <PHE_187>
0

>  <GLY_188>
0

>  <SER_189>
0

>  <ASP_202>
0

>  <GLY_203>
0

>  <THR_204>
0

>  <ARG_205>
0

>  <HOH_334>
1

>  <Inhibitor_flag>
1

$$$$

Actelion Java MolfileCreator 2.0

  0  0  0  0  0  0              0 V3000
M  V30 BEGIN CTAB
M  V30 COUNTS 0 0 0 0 0
M  V30 BEGIN ATOM
M  V30 END ATOM
M  V30 BEGIN BOND
M  V30 END BOND
M  V30 END CTAB
M  END
>  <Inhibitor order by BE>
257

>  <Decoy order by BE>
0

>  <Name>
 CHEMBL3919198 

>  <Binding Energy (BE)>
10,8730

>  <Ligand Efficiency by DW>
0,3414

>  <PIC50>
6,8384

>  <IC50 (um)>
0,1451

>  <Predictive score X5>
1,3062

>  <P class 5>
0,7869

>  <Number of interactions>
23

>  <Class4>
1

>  <Class5>
1

>  <Class6>
1

>  <Class7>
0

>  <Class8>
0

>  <Dummy variable>
1

>  <PRO_42>
0

>  <LEU_43>
0

>  <LEU_44>
1

>  <GLY_45>
0

>  <SER_46>
1

>  <GLY_47>
1

>  <GLY_48>
1

>  <PHE_49>
1

>  <VAL_52>
1

>  <SER_54>
0

>  <ALA_65>
1

>  <ILE_66>
0

>  <LYS_67>
1

>  <VAL_69>
0

>  <ARG_73>
0

>  <ILE_74>
0

>  <SER_75>
0

>  <PRO_87>
0

>  <GLU_89>
0

>  <ILE_104>
1

>  <LEU_120>
1

>  <GLU_121>
1

>  <ARG_122>
1

>  <PRO_123>
1

>  <GLU_124>
0

>  <PRO_125>
0

>  <VAL_126>
1

>  <GLN_127>
0

>  <ASP_128>
1

>  <PHE_130>
1

>  <ASP_131>
0

>  <GLU_135>
0

>  <ASP_167>
0

>  <LYS_169>
1

>  <GLU_171>
1

>  <ASN_172>
1

>  <ILE_173>
0

>  <LEU_174>
1

>  <LEU_177>
0

>  <LYS_183>
0

>  <ILE_185>
1

>  <ASP_186>
1

>  <PHE_187>
0

>  <GLY_188>
0

>  <SER_189>
0

>  <ASP_202>
0

>  <GLY_203>
0

>  <THR_204>
0

>  <ARG_205>
0

>  <HOH_334>
1

>  <Inhibitor_flag>
1

$$$$

Actelion Java MolfileCreator 2.0

  0  0  0  0  0  0              0 V3000
M  V30 BEGIN CTAB
M  V30 COUNTS 0 0 0 0 0
M  V30 BEGIN ATOM
M  V30 END ATOM
M  V30 BEGIN BOND
M  V30 END BOND
M  V30 END CTAB
M  END
>  <Inhibitor order by BE>
258

>  <Decoy order by BE>
0

>  <Name>
 CHEMBL3913032 

>  <Binding Energy (BE)>
10,8680

>  <Ligand Efficiency by DW>
0,3902

>  <PIC50>
4,3575

>  <IC50 (um)>
43,8990

>  <Predictive score X5>
1,8410

>  <P class 5>
0,8631

>  <Number of interactions>
19

>  <Class4>
1

>  <Class5>
0

>  <Class6>
0

>  <Class7>
0

>  <Class8>
0

>  <Dummy variable>
0

>  <PRO_42>
0

>  <LEU_43>
0

>  <LEU_44>
1

>  <GLY_45>
1

>  <SER_46>
0

>  <GLY_47>
0

>  <GLY_48>
0

>  <PHE_49>
1

>  <VAL_52>
1

>  <SER_54>
0

>  <ALA_65>
1

>  <ILE_66>
0

>  <LYS_67>
1

>  <VAL_69>
0

>  <ARG_73>
0

>  <ILE_74>
0

>  <SER_75>
0

>  <PRO_87>
0

>  <GLU_89>
0

>  <ILE_104>
1

>  <LEU_120>
1

>  <GLU_121>
1

>  <ARG_122>
1

>  <PRO_123>
1

>  <GLU_124>
0

>  <PRO_125>
0

>  <VAL_126>
1

>  <GLN_127>
0

>  <ASP_128>
1

>  <PHE_130>
0

>  <ASP_131>
0

>  <GLU_135>
0

>  <ASP_167>
0

>  <LYS_169>
0

>  <GLU_171>
1

>  <ASN_172>
1

>  <ILE_173>
0

>  <LEU_174>
1

>  <LEU_177>
0

>  <LYS_183>
0

>  <ILE_185>
1

>  <ASP_186>
1

>  <PHE_187>
0

>  <GLY_188>
0

>  <SER_189>
0

>  <ASP_202>
0

>  <GLY_203>
0

>  <THR_204>
0

>  <ARG_205>
0

>  <HOH_334>
1

>  <Inhibitor_flag>
1

$$$$

Actelion Java MolfileCreator 2.0

  0  0  0  0  0  0              0 V3000
M  V30 BEGIN CTAB
M  V30 COUNTS 0 0 0 0 0
M  V30 BEGIN ATOM
M  V30 END ATOM
M  V30 BEGIN BOND
M  V30 END BOND
M  V30 END CTAB
M  END
>  <Inhibitor order by BE>
259

>  <Decoy order by BE>
0

>  <Name>
 CHEMBL3393701 

>  <Binding Energy (BE)>
10,8670

>  <Ligand Efficiency by DW>
0,3642

>  <PIC50>
8,0969

>  <IC50 (um)>
0,0080

>  <Predictive score X5>
1,8401

>  <P class 5>
0,8630

>  <Number of interactions>
20

>  <Class4>
1

>  <Class5>
1

>  <Class6>
1

>  <Class7>
1

>  <Class8>
1

>  <Dummy variable>
0

>  <PRO_42>
0

>  <LEU_43>
0

>  <LEU_44>
1

>  <GLY_45>
1

>  <SER_46>
0

>  <GLY_47>
0

>  <GLY_48>
0

>  <PHE_49>
1

>  <VAL_52>
1

>  <SER_54>
0

>  <ALA_65>
1

>  <ILE_66>
0

>  <LYS_67>
1

>  <VAL_69>
0

>  <ARG_73>
0

>  <ILE_74>
0

>  <SER_75>
0

>  <PRO_87>
0

>  <GLU_89>
1

>  <ILE_104>
1

>  <LEU_120>
1

>  <GLU_121>
1

>  <ARG_122>
1

>  <PRO_123>
1

>  <GLU_124>
0

>  <PRO_125>
0

>  <VAL_126>
1

>  <GLN_127>
0

>  <ASP_128>
1

>  <PHE_130>
0

>  <ASP_131>
0

>  <GLU_135>
0

>  <ASP_167>
0

>  <LYS_169>
0

>  <GLU_171>
1

>  <ASN_172>
1

>  <ILE_173>
0

>  <LEU_174>
1

>  <LEU_177>
0

>  <LYS_183>
0

>  <ILE_185>
1

>  <ASP_186>
1

>  <PHE_187>
0

>  <GLY_188>
0

>  <SER_189>
0

>  <ASP_202>
0

>  <GLY_203>
0

>  <THR_204>
0

>  <ARG_205>
0

>  <HOH_334>
1

>  <Inhibitor_flag>
1

$$$$

Actelion Java MolfileCreator 2.0

  0  0  0  0  0  0              0 V3000
M  V30 BEGIN CTAB
M  V30 COUNTS 0 0 0 0 0
M  V30 BEGIN ATOM
M  V30 END ATOM
M  V30 BEGIN BOND
M  V30 END BOND
M  V30 END CTAB
M  END
>  <Inhibitor order by BE>
260

>  <Decoy order by BE>
0

>  <Name>
 CHEMBL3393712 

>  <Binding Energy (BE)>
10,8670

>  <Ligand Efficiency by DW>
0,3524

>  <PIC50>
8,3979

>  <IC50 (um)>
0,0040

>  <Predictive score X5>
1,8401

>  <P class 5>
0,8630

>  <Number of interactions>
21

>  <Class4>
1

>  <Class5>
1

>  <Class6>
1

>  <Class7>
1

>  <Class8>
1

>  <Dummy variable>
1

>  <PRO_42>
0

>  <LEU_43>
0

>  <LEU_44>
1

>  <GLY_45>
1

>  <SER_46>
0

>  <GLY_47>
0

>  <GLY_48>
0

>  <PHE_49>
1

>  <VAL_52>
1

>  <SER_54>
0

>  <ALA_65>
1

>  <ILE_66>
0

>  <LYS_67>
1

>  <VAL_69>
0

>  <ARG_73>
0

>  <ILE_74>
0

>  <SER_75>
0

>  <PRO_87>
0

>  <GLU_89>
1

>  <ILE_104>
1

>  <LEU_120>
1

>  <GLU_121>
1

>  <ARG_122>
1

>  <PRO_123>
1

>  <GLU_124>
0

>  <PRO_125>
0

>  <VAL_126>
1

>  <GLN_127>
1

>  <ASP_128>
1

>  <PHE_130>
0

>  <ASP_131>
0

>  <GLU_135>
0

>  <ASP_167>
0

>  <LYS_169>
0

>  <GLU_171>
1

>  <ASN_172>
1

>  <ILE_173>
0

>  <LEU_174>
1

>  <LEU_177>
0

>  <LYS_183>
0

>  <ILE_185>
1

>  <ASP_186>
1

>  <PHE_187>
0

>  <GLY_188>
0

>  <SER_189>
0

>  <ASP_202>
0

>  <GLY_203>
0

>  <THR_204>
0

>  <ARG_205>
0

>  <HOH_334>
1

>  <Inhibitor_flag>
1

$$$$

Actelion Java MolfileCreator 2.0

  0  0  0  0  0  0              0 V3000
M  V30 BEGIN CTAB
M  V30 COUNTS 0 0 0 0 0
M  V30 BEGIN ATOM
M  V30 END ATOM
M  V30 BEGIN BOND
M  V30 END BOND
M  V30 END CTAB
M  END
>  <Inhibitor order by BE>
261

>  <Decoy order by BE>
0

>  <Name>
 CHEMBL1803084 

>  <Binding Energy (BE)>
10,8660

>  <Ligand Efficiency by DW>
0,4552

>  <PIC50>
5,0458

>  <IC50 (um)>
9,0000

>  <Predictive score X5>
1,4561

>  <P class 5>
0,8109

>  <Number of interactions>
17

>  <Class4>
1

>  <Class5>
1

>  <Class6>
0

>  <Class7>
0

>  <Class8>
0

>  <Dummy variable>
0

>  <PRO_42>
0

>  <LEU_43>
0

>  <LEU_44>
1

>  <GLY_45>
1

>  <SER_46>
0

>  <GLY_47>
0

>  <GLY_48>
0

>  <PHE_49>
1

>  <VAL_52>
1

>  <SER_54>
0

>  <ALA_65>
1

>  <ILE_66>
0

>  <LYS_67>
1

>  <VAL_69>
0

>  <ARG_73>
0

>  <ILE_74>
0

>  <SER_75>
0

>  <PRO_87>
0

>  <GLU_89>
1

>  <ILE_104>
0

>  <LEU_120>
1

>  <GLU_121>
0

>  <ARG_122>
1

>  <PRO_123>
0

>  <GLU_124>
0

>  <PRO_125>
0

>  <VAL_126>
1

>  <GLN_127>
0

>  <ASP_128>
0

>  <PHE_130>
0

>  <ASP_131>
0

>  <GLU_135>
0

>  <ASP_167>
0

>  <LYS_169>
1

>  <GLU_171>
1

>  <ASN_172>
1

>  <ILE_173>
0

>  <LEU_174>
1

>  <LEU_177>
0

>  <LYS_183>
0

>  <ILE_185>
1

>  <ASP_186>
1

>  <PHE_187>
0

>  <GLY_188>
0

>  <SER_189>
0

>  <ASP_202>
0

>  <GLY_203>
0

>  <THR_204>
0

>  <ARG_205>
0

>  <HOH_334>
1

>  <Inhibitor_flag>
1

$$$$

Actelion Java MolfileCreator 2.0

  0  0  0  0  0  0              0 V3000
M  V30 BEGIN CTAB
M  V30 COUNTS 0 0 0 0 0
M  V30 BEGIN ATOM
M  V30 END ATOM
M  V30 BEGIN BOND
M  V30 END BOND
M  V30 END CTAB
M  END
>  <Inhibitor order by BE>
262

>  <Decoy order by BE>
0

>  <Name>
 CHEMBL3924352 

>  <Binding Energy (BE)>
10,8620

>  <Ligand Efficiency by DW>
0,3642

>  <PIC50>
9,0506

>  <IC50 (um)>
0,0009

>  <Predictive score X5>
2,2135

>  <P class 5>
0,9015

>  <Number of interactions>
19

>  <Class4>
1

>  <Class5>
1

>  <Class6>
1

>  <Class7>
1

>  <Class8>
1

>  <Dummy variable>
0

>  <PRO_42>
0

>  <LEU_43>
0

>  <LEU_44>
1

>  <GLY_45>
1

>  <SER_46>
0

>  <GLY_47>
0

>  <GLY_48>
0

>  <PHE_49>
1

>  <VAL_52>
1

>  <SER_54>
0

>  <ALA_65>
1

>  <ILE_66>
0

>  <LYS_67>
1

>  <VAL_69>
0

>  <ARG_73>
0

>  <ILE_74>
0

>  <SER_75>
0

>  <PRO_87>
0

>  <GLU_89>
0

>  <ILE_104>
0

>  <LEU_120>
1

>  <GLU_121>
0

>  <ARG_122>
1

>  <PRO_123>
0

>  <GLU_124>
0

>  <PRO_125>
0

>  <VAL_126>
1

>  <GLN_127>
1

>  <ASP_128>
1

>  <PHE_130>
0

>  <ASP_131>
1

>  <GLU_135>
0

>  <ASP_167>
0

>  <LYS_169>
1

>  <GLU_171>
1

>  <ASN_172>
1

>  <ILE_173>
0

>  <LEU_174>
1

>  <LEU_177>
0

>  <LYS_183>
0

>  <ILE_185>
1

>  <ASP_186>
1

>  <PHE_187>
0

>  <GLY_188>
0

>  <SER_189>
0

>  <ASP_202>
0

>  <GLY_203>
0

>  <THR_204>
0

>  <ARG_205>
0

>  <HOH_334>
1

>  <Inhibitor_flag>
1

$$$$

Actelion Java MolfileCreator 2.0

  0  0  0  0  0  0              0 V3000
M  V30 BEGIN CTAB
M  V30 COUNTS 0 0 0 0 0
M  V30 BEGIN ATOM
M  V30 END ATOM
M  V30 BEGIN BOND
M  V30 END BOND
M  V30 END CTAB
M  END
>  <Inhibitor order by BE>
263

>  <Decoy order by BE>
0

>  <Name>
 CHEMBL3929510 

>  <Binding Energy (BE)>
10,8620

>  <Ligand Efficiency by DW>
0,3902

>  <PIC50>
4,3569

>  <IC50 (um)>
43,9660

>  <Predictive score X5>
1,8355

>  <P class 5>
0,8624

>  <Number of interactions>
18

>  <Class4>
1

>  <Class5>
0

>  <Class6>
0

>  <Class7>
0

>  <Class8>
0

>  <Dummy variable>
1

>  <PRO_42>
0

>  <LEU_43>
0

>  <LEU_44>
1

>  <GLY_45>
1

>  <SER_46>
0

>  <GLY_47>
0

>  <GLY_48>
0

>  <PHE_49>
1

>  <VAL_52>
1

>  <SER_54>
0

>  <ALA_65>
1

>  <ILE_66>
0

>  <LYS_67>
1

>  <VAL_69>
0

>  <ARG_73>
0

>  <ILE_74>
0

>  <SER_75>
0

>  <PRO_87>
0

>  <GLU_89>
0

>  <ILE_104>
0

>  <LEU_120>
1

>  <GLU_121>
1

>  <ARG_122>
1

>  <PRO_123>
1

>  <GLU_124>
0

>  <PRO_125>
0

>  <VAL_126>
1

>  <GLN_127>
0

>  <ASP_128>
1

>  <PHE_130>
0

>  <ASP_131>
0

>  <GLU_135>
0

>  <ASP_167>
0

>  <LYS_169>
0

>  <GLU_171>
1

>  <ASN_172>
1

>  <ILE_173>
0

>  <LEU_174>
1

>  <LEU_177>
0

>  <LYS_183>
0

>  <ILE_185>
1

>  <ASP_186>
1

>  <PHE_187>
0

>  <GLY_188>
0

>  <SER_189>
0

>  <ASP_202>
0

>  <GLY_203>
0

>  <THR_204>
0

>  <ARG_205>
0

>  <HOH_334>
1

>  <Inhibitor_flag>
1

$$$$

Actelion Java MolfileCreator 2.0

  0  0  0  0  0  0              0 V3000
M  V30 BEGIN CTAB
M  V30 COUNTS 0 0 0 0 0
M  V30 BEGIN ATOM
M  V30 END ATOM
M  V30 BEGIN BOND
M  V30 END BOND
M  V30 END CTAB
M  END
>  <Inhibitor order by BE>
264

>  <Decoy order by BE>
0

>  <Name>
 CHEMBL3898587 

>  <Binding Energy (BE)>
10,8610

>  <Ligand Efficiency by DW>
0,3902

>  <PIC50>
7,2314

>  <IC50 (um)>
0,0587

>  <Predictive score X5>
2,5955

>  <P class 5>
0,9306

>  <Number of interactions>
19

>  <Class4>
1

>  <Class5>
1

>  <Class6>
1

>  <Class7>
1

>  <Class8>
0

>  <Dummy variable>
0

>  <PRO_42>
0

>  <LEU_43>
0

>  <LEU_44>
1

>  <GLY_45>
1

>  <SER_46>
0

>  <GLY_47>
0

>  <GLY_48>
0

>  <PHE_49>
1

>  <VAL_52>
1

>  <SER_54>
0

>  <ALA_65>
1

>  <ILE_66>
0

>  <LYS_67>
1

>  <VAL_69>
0

>  <ARG_73>
0

>  <ILE_74>
0

>  <SER_75>
0

>  <PRO_87>
0

>  <GLU_89>
0

>  <ILE_104>
1

>  <LEU_120>
1

>  <GLU_121>
1

>  <ARG_122>
1

>  <PRO_123>
1

>  <GLU_124>
0

>  <PRO_125>
0

>  <VAL_126>
1

>  <GLN_127>
0

>  <ASP_128>
1

>  <PHE_130>
0

>  <ASP_131>
1

>  <GLU_135>
0

>  <ASP_167>
0

>  <LYS_169>
0

>  <GLU_171>
1

>  <ASN_172>
0

>  <ILE_173>
0

>  <LEU_174>
1

>  <LEU_177>
0

>  <LYS_183>
0

>  <ILE_185>
1

>  <ASP_186>
1

>  <PHE_187>
0

>  <GLY_188>
0

>  <SER_189>
0

>  <ASP_202>
0

>  <GLY_203>
0

>  <THR_204>
0

>  <ARG_205>
0

>  <HOH_334>
1

>  <Inhibitor_flag>
1

$$$$

Actelion Java MolfileCreator 2.0

  0  0  0  0  0  0              0 V3000
M  V30 BEGIN CTAB
M  V30 COUNTS 0 0 0 0 0
M  V30 BEGIN ATOM
M  V30 END ATOM
M  V30 BEGIN BOND
M  V30 END BOND
M  V30 END CTAB
M  END
>  <Inhibitor order by BE>
265

>  <Decoy order by BE>
0

>  <Name>
 CHEMBL3765339 

>  <Binding Energy (BE)>
10,8560

>  <Ligand Efficiency by DW>
0,3311

>  <PIC50>
5,9788

>  <IC50 (um)>
1,0500

>  <Predictive score X5>
1,4469

>  <P class 5>
0,8095

>  <Number of interactions>
19

>  <Class4>
1

>  <Class5>
1

>  <Class6>
0

>  <Class7>
0

>  <Class8>
0

>  <Dummy variable>
0

>  <PRO_42>
0

>  <LEU_43>
0

>  <LEU_44>
1

>  <GLY_45>
1

>  <SER_46>
0

>  <GLY_47>
0

>  <GLY_48>
0

>  <PHE_49>
1

>  <VAL_52>
1

>  <SER_54>
0

>  <ALA_65>
1

>  <ILE_66>
0

>  <LYS_67>
1

>  <VAL_69>
0

>  <ARG_73>
0

>  <ILE_74>
0

>  <SER_75>
0

>  <PRO_87>
0

>  <GLU_89>
1

>  <ILE_104>
1

>  <LEU_120>
1

>  <GLU_121>
1

>  <ARG_122>
1

>  <PRO_123>
0

>  <GLU_124>
0

>  <PRO_125>
0

>  <VAL_126>
1

>  <GLN_127>
0

>  <ASP_128>
1

>  <PHE_130>
0

>  <ASP_131>
0

>  <GLU_135>
0

>  <ASP_167>
0

>  <LYS_169>
0

>  <GLU_171>
1

>  <ASN_172>
1

>  <ILE_173>
0

>  <LEU_174>
1

>  <LEU_177>
0

>  <LYS_183>
0

>  <ILE_185>
1

>  <ASP_186>
1

>  <PHE_187>
0

>  <GLY_188>
0

>  <SER_189>
0

>  <ASP_202>
0

>  <GLY_203>
0

>  <THR_204>
0

>  <ARG_205>
0

>  <HOH_334>
1

>  <Inhibitor_flag>
1

$$$$

Actelion Java MolfileCreator 2.0

  0  0  0  0  0  0              0 V3000
M  V30 BEGIN CTAB
M  V30 COUNTS 0 0 0 0 0
M  V30 BEGIN ATOM
M  V30 END ATOM
M  V30 BEGIN BOND
M  V30 END BOND
M  V30 END CTAB
M  END
>  <Inhibitor order by BE>
266

>  <Decoy order by BE>
0

>  <Name>
 CHEMBL3952591 

>  <Binding Energy (BE)>
10,8550

>  <Ligand Efficiency by DW>
0,3902

>  <PIC50>
5,0266

>  <IC50 (um)>
9,4060

>  <Predictive score X5>
1,8290

>  <P class 5>
0,8616

>  <Number of interactions>
20

>  <Class4>
1

>  <Class5>
1

>  <Class6>
0

>  <Class7>
0

>  <Class8>
0

>  <Dummy variable>
1

>  <PRO_42>
0

>  <LEU_43>
0

>  <LEU_44>
1

>  <GLY_45>
1

>  <SER_46>
0

>  <GLY_47>
0

>  <GLY_48>
0

>  <PHE_49>
1

>  <VAL_52>
1

>  <SER_54>
0

>  <ALA_65>
1

>  <ILE_66>
0

>  <LYS_67>
1

>  <VAL_69>
0

>  <ARG_73>
0

>  <ILE_74>
0

>  <SER_75>
0

>  <PRO_87>
0

>  <GLU_89>
1

>  <ILE_104>
1

>  <LEU_120>
1

>  <GLU_121>
1

>  <ARG_122>
1

>  <PRO_123>
1

>  <GLU_124>
0

>  <PRO_125>
0

>  <VAL_126>
1

>  <GLN_127>
0

>  <ASP_128>
0

>  <PHE_130>
0

>  <ASP_131>
0

>  <GLU_135>
0

>  <ASP_167>
0

>  <LYS_169>
1

>  <GLU_171>
1

>  <ASN_172>
1

>  <ILE_173>
0

>  <LEU_174>
1

>  <LEU_177>
0

>  <LYS_183>
0

>  <ILE_185>
1

>  <ASP_186>
1

>  <PHE_187>
0

>  <GLY_188>
0

>  <SER_189>
0

>  <ASP_202>
0

>  <GLY_203>
0

>  <THR_204>
0

>  <ARG_205>
0

>  <HOH_334>
1

>  <Inhibitor_flag>
1

$$$$

Actelion Java MolfileCreator 2.0

  0  0  0  0  0  0              0 V3000
M  V30 BEGIN CTAB
M  V30 COUNTS 0 0 0 0 0
M  V30 BEGIN ATOM
M  V30 END ATOM
M  V30 BEGIN BOND
M  V30 END BOND
M  V30 END CTAB
M  END
>  <Inhibitor order by BE>
267

>  <Decoy order by BE>
0

>  <Name>
 CHEMBL3932537 

>  <Binding Energy (BE)>
10,8540

>  <Ligand Efficiency by DW>
0,3414

>  <PIC50>
7,1871

>  <IC50 (um)>
0,0650

>  <Predictive score X5>
2,2061

>  <P class 5>
0,9008

>  <Number of interactions>
20

>  <Class4>
1

>  <Class5>
1

>  <Class6>
1

>  <Class7>
1

>  <Class8>
0

>  <Dummy variable>
1

>  <PRO_42>
0

>  <LEU_43>
0

>  <LEU_44>
1

>  <GLY_45>
1

>  <SER_46>
0

>  <GLY_47>
0

>  <GLY_48>
0

>  <PHE_49>
1

>  <VAL_52>
1

>  <SER_54>
0

>  <ALA_65>
1

>  <ILE_66>
0

>  <LYS_67>
1

>  <VAL_69>
0

>  <ARG_73>
0

>  <ILE_74>
0

>  <SER_75>
0

>  <PRO_87>
0

>  <GLU_89>
1

>  <ILE_104>
1

>  <LEU_120>
1

>  <GLU_121>
0

>  <ARG_122>
1

>  <PRO_123>
0

>  <GLU_124>
0

>  <PRO_125>
0

>  <VAL_126>
1

>  <GLN_127>
1

>  <ASP_128>
1

>  <PHE_130>
0

>  <ASP_131>
1

>  <GLU_135>
0

>  <ASP_167>
0

>  <LYS_169>
0

>  <GLU_171>
1

>  <ASN_172>
1

>  <ILE_173>
0

>  <LEU_174>
1

>  <LEU_177>
0

>  <LYS_183>
0

>  <ILE_185>
1

>  <ASP_186>
1

>  <PHE_187>
0

>  <GLY_188>
0

>  <SER_189>
0

>  <ASP_202>
0

>  <GLY_203>
0

>  <THR_204>
0

>  <ARG_205>
0

>  <HOH_334>
1

>  <Inhibitor_flag>
1

$$$$

Actelion Java MolfileCreator 2.0

  0  0  0  0  0  0              0 V3000
M  V30 BEGIN CTAB
M  V30 COUNTS 0 0 0 0 0
M  V30 BEGIN ATOM
M  V30 END ATOM
M  V30 BEGIN BOND
M  V30 END BOND
M  V30 END CTAB
M  END
>  <Inhibitor order by BE>
268

>  <Decoy order by BE>
0

>  <Name>
 CHEMBL3687536 

>  <Binding Energy (BE)>
10,8520

>  <Ligand Efficiency by DW>
0,2665

>  <PIC50>
10,3010

>  <IC50 (um)>
0,0001

>  <Predictive score X5>
2,5872

>  <P class 5>
0,9300

>  <Number of interactions>
21

>  <Class4>
1

>  <Class5>
1

>  <Class6>
1

>  <Class7>
1

>  <Class8>
1

>  <Dummy variable>
0

>  <PRO_42>
0

>  <LEU_43>
0

>  <LEU_44>
1

>  <GLY_45>
1

>  <SER_46>
0

>  <GLY_47>
0

>  <GLY_48>
0

>  <PHE_49>
1

>  <VAL_52>
1

>  <SER_54>
0

>  <ALA_65>
1

>  <ILE_66>
0

>  <LYS_67>
1

>  <VAL_69>
0

>  <ARG_73>
0

>  <ILE_74>
0

>  <SER_75>
0

>  <PRO_87>
0

>  <GLU_89>
0

>  <ILE_104>
1

>  <LEU_120>
1

>  <GLU_121>
1

>  <ARG_122>
1

>  <PRO_123>
1

>  <GLU_124>
0

>  <PRO_125>
0

>  <VAL_126>
1

>  <GLN_127>
0

>  <ASP_128>
1

>  <PHE_130>
1

>  <ASP_131>
1

>  <GLU_135>
0

>  <ASP_167>
0

>  <LYS_169>
0

>  <GLU_171>
1

>  <ASN_172>
1

>  <ILE_173>
0

>  <LEU_174>
1

>  <LEU_177>
0

>  <LYS_183>
0

>  <ILE_185>
1

>  <ASP_186>
1

>  <PHE_187>
0

>  <GLY_188>
0

>  <SER_189>
0

>  <ASP_202>
0

>  <GLY_203>
0

>  <THR_204>
0

>  <ARG_205>
0

>  <HOH_334>
1

>  <Inhibitor_flag>
1

$$$$

Actelion Java MolfileCreator 2.0

  0  0  0  0  0  0              0 V3000
M  V30 BEGIN CTAB
M  V30 COUNTS 0 0 0 0 0
M  V30 BEGIN ATOM
M  V30 END ATOM
M  V30 BEGIN BOND
M  V30 END BOND
M  V30 END CTAB
M  END
>  <Inhibitor order by BE>
269

>  <Decoy order by BE>
0

>  <Name>
 CHEMBL3921064 

>  <Binding Energy (BE)>
10,8480

>  <Ligand Efficiency by DW>
0,3525

>  <PIC50>
4,3579

>  <IC50 (um)>
43,8630

>  <Predictive score X5>
2,5835

>  <P class 5>
0,9298

>  <Number of interactions>
21

>  <Class4>
1

>  <Class5>
0

>  <Class6>
0

>  <Class7>
0

>  <Class8>
0

>  <Dummy variable>
1

>  <PRO_42>
0

>  <LEU_43>
0

>  <LEU_44>
1

>  <GLY_45>
1

>  <SER_46>
1

>  <GLY_47>
0

>  <GLY_48>
0

>  <PHE_49>
1

>  <VAL_52>
1

>  <SER_54>
0

>  <ALA_65>
1

>  <ILE_66>
0

>  <LYS_67>
1

>  <VAL_69>
0

>  <ARG_73>
0

>  <ILE_74>
0

>  <SER_75>
0

>  <PRO_87>
0

>  <GLU_89>
0

>  <ILE_104>
1

>  <LEU_120>
1

>  <GLU_121>
1

>  <ARG_122>
1

>  <PRO_123>
1

>  <GLU_124>
0

>  <PRO_125>
0

>  <VAL_126>
1

>  <GLN_127>
0

>  <ASP_128>
1

>  <PHE_130>
1

>  <ASP_131>
1

>  <GLU_135>
0

>  <ASP_167>
0

>  <LYS_169>
0

>  <GLU_171>
1

>  <ASN_172>
0

>  <ILE_173>
0

>  <LEU_174>
1

>  <LEU_177>
0

>  <LYS_183>
0

>  <ILE_185>
1

>  <ASP_186>
1

>  <PHE_187>
0

>  <GLY_188>
0

>  <SER_189>
0

>  <ASP_202>
0

>  <GLY_203>
0

>  <THR_204>
0

>  <ARG_205>
0

>  <HOH_334>
1

>  <Inhibitor_flag>
1

$$$$

Actelion Java MolfileCreator 2.0

  0  0  0  0  0  0              0 V3000
M  V30 BEGIN CTAB
M  V30 COUNTS 0 0 0 0 0
M  V30 BEGIN ATOM
M  V30 END ATOM
M  V30 BEGIN BOND
M  V30 END BOND
M  V30 END CTAB
M  END
>  <Inhibitor order by BE>
270

>  <Decoy order by BE>
0

>  <Name>
 CHEMBL3903686 

>  <Binding Energy (BE)>
10,8460

>  <Ligand Efficiency by DW>
0,3768

>  <PIC50>
10,2218

>  <IC50 (um)>
0,0001

>  <Predictive score X5>
2,1987

>  <P class 5>
0,9001

>  <Number of interactions>
20

>  <Class4>
1

>  <Class5>
1

>  <Class6>
1

>  <Class7>
1

>  <Class8>
1

>  <Dummy variable>
0

>  <PRO_42>
0

>  <LEU_43>
0

>  <LEU_44>
1

>  <GLY_45>
1

>  <SER_46>
1

>  <GLY_47>
0

>  <GLY_48>
0

>  <PHE_49>
1

>  <VAL_52>
1

>  <SER_54>
0

>  <ALA_65>
1

>  <ILE_66>
0

>  <LYS_67>
1

>  <VAL_69>
0

>  <ARG_73>
0

>  <ILE_74>
0

>  <SER_75>
0

>  <PRO_87>
0

>  <GLU_89>
1

>  <ILE_104>
0

>  <LEU_120>
1

>  <GLU_121>
0

>  <ARG_122>
1

>  <PRO_123>
0

>  <GLU_124>
0

>  <PRO_125>
0

>  <VAL_126>
1

>  <GLN_127>
1

>  <ASP_128>
1

>  <PHE_130>
0

>  <ASP_131>
1

>  <GLU_135>
0

>  <ASP_167>
0

>  <LYS_169>
0

>  <GLU_171>
1

>  <ASN_172>
1

>  <ILE_173>
0

>  <LEU_174>
1

>  <LEU_177>
0

>  <LYS_183>
0

>  <ILE_185>
1

>  <ASP_186>
1

>  <PHE_187>
0

>  <GLY_188>
0

>  <SER_189>
0

>  <ASP_202>
0

>  <GLY_203>
0

>  <THR_204>
0

>  <ARG_205>
0

>  <HOH_334>
1

>  <Inhibitor_flag>
1

$$$$

Actelion Java MolfileCreator 2.0

  0  0  0  0  0  0              0 V3000
M  V30 BEGIN CTAB
M  V30 COUNTS 0 0 0 0 0
M  V30 BEGIN ATOM
M  V30 END ATOM
M  V30 BEGIN BOND
M  V30 END BOND
M  V30 END CTAB
M  END
>  <Inhibitor order by BE>
271

>  <Decoy order by BE>
0

>  <Name>
 CHEMBL3928978 

>  <Binding Energy (BE)>
10,8430

>  <Ligand Efficiency by DW>
0,3768

>  <PIC50>
6,6536

>  <IC50 (um)>
0,2220

>  <Predictive score X5>
1,4349

>  <P class 5>
0,8077

>  <Number of interactions>
18

>  <Class4>
1

>  <Class5>
1

>  <Class6>
1

>  <Class7>
0

>  <Class8>
0

>  <Dummy variable>
0

>  <PRO_42>
0

>  <LEU_43>
0

>  <LEU_44>
1

>  <GLY_45>
1

>  <SER_46>
0

>  <GLY_47>
0

>  <GLY_48>
0

>  <PHE_49>
1

>  <VAL_52>
1

>  <SER_54>
0

>  <ALA_65>
1

>  <ILE_66>
0

>  <LYS_67>
1

>  <VAL_69>
0

>  <ARG_73>
0

>  <ILE_74>
0

>  <SER_75>
0

>  <PRO_87>
0

>  <GLU_89>
0

>  <ILE_104>
0

>  <LEU_120>
1

>  <GLU_121>
0

>  <ARG_122>
1

>  <PRO_123>
0

>  <GLU_124>
0

>  <PRO_125>
0

>  <VAL_126>
1

>  <GLN_127>
1

>  <ASP_128>
1

>  <PHE_130>
1

>  <ASP_131>
0

>  <GLU_135>
0

>  <ASP_167>
0

>  <LYS_169>
0

>  <GLU_171>
1

>  <ASN_172>
1

>  <ILE_173>
0

>  <LEU_174>
1

>  <LEU_177>
0

>  <LYS_183>
0

>  <ILE_185>
1

>  <ASP_186>
1

>  <PHE_187>
0

>  <GLY_188>
0

>  <SER_189>
0

>  <ASP_202>
0

>  <GLY_203>
0

>  <THR_204>
0

>  <ARG_205>
0

>  <HOH_334>
1

>  <Inhibitor_flag>
1

$$$$

Actelion Java MolfileCreator 2.0

  0  0  0  0  0  0              0 V3000
M  V30 BEGIN CTAB
M  V30 COUNTS 0 0 0 0 0
M  V30 BEGIN ATOM
M  V30 END ATOM
M  V30 BEGIN BOND
M  V30 END BOND
M  V30 END CTAB
M  END
>  <Inhibitor order by BE>
272

>  <Decoy order by BE>
0

>  <Name>
 CHEMBL3660006 

>  <Binding Energy (BE)>
10,8420

>  <Ligand Efficiency by DW>
0,4203

>  <PIC50>
4,3567

>  <IC50 (um)>
43,9830

>  <Predictive score X5>
1,8170

>  <P class 5>
0,8602

>  <Number of interactions>
18

>  <Class4>
1

>  <Class5>
0

>  <Class6>
0

>  <Class7>
0

>  <Class8>
0

>  <Dummy variable>
1

>  <PRO_42>
0

>  <LEU_43>
0

>  <LEU_44>
1

>  <GLY_45>
1

>  <SER_46>
0

>  <GLY_47>
0

>  <GLY_48>
0

>  <PHE_49>
1

>  <VAL_52>
1

>  <SER_54>
0

>  <ALA_65>
1

>  <ILE_66>
0

>  <LYS_67>
1

>  <VAL_69>
0

>  <ARG_73>
0

>  <ILE_74>
0

>  <SER_75>
0

>  <PRO_87>
0

>  <GLU_89>
0

>  <ILE_104>
1

>  <LEU_120>
1

>  <GLU_121>
1

>  <ARG_122>
1

>  <PRO_123>
1

>  <GLU_124>
0

>  <PRO_125>
0

>  <VAL_126>
1

>  <GLN_127>
0

>  <ASP_128>
1

>  <PHE_130>
0

>  <ASP_131>
0

>  <GLU_135>
0

>  <ASP_167>
0

>  <LYS_169>
0

>  <GLU_171>
1

>  <ASN_172>
0

>  <ILE_173>
0

>  <LEU_174>
1

>  <LEU_177>
0

>  <LYS_183>
0

>  <ILE_185>
1

>  <ASP_186>
1

>  <PHE_187>
0

>  <GLY_188>
0

>  <SER_189>
0

>  <ASP_202>
0

>  <GLY_203>
0

>  <THR_204>
0

>  <ARG_205>
0

>  <HOH_334>
1

>  <Inhibitor_flag>
1

$$$$

Actelion Java MolfileCreator 2.0

  0  0  0  0  0  0              0 V3000
M  V30 BEGIN CTAB
M  V30 COUNTS 0 0 0 0 0
M  V30 BEGIN ATOM
M  V30 END ATOM
M  V30 BEGIN BOND
M  V30 END BOND
M  V30 END CTAB
M  END
>  <Inhibitor order by BE>
273

>  <Decoy order by BE>
0

>  <Name>
 CHEMBL3900646 

>  <Binding Energy (BE)>
10,8410

>  <Ligand Efficiency by DW>
0,3415

>  <PIC50>
10,4318

>  <IC50 (um)>
0,0000

>  <Predictive score X5>
2,1941

>  <P class 5>
0,8997

>  <Number of interactions>
21

>  <Class4>
1

>  <Class5>
1

>  <Class6>
1

>  <Class7>
1

>  <Class8>
1

>  <Dummy variable>
1

>  <PRO_42>
0

>  <LEU_43>
0

>  <LEU_44>
1

>  <GLY_45>
1

>  <SER_46>
1

>  <GLY_47>
0

>  <GLY_48>
0

>  <PHE_49>
1

>  <VAL_52>
1

>  <SER_54>
0

>  <ALA_65>
1

>  <ILE_66>
0

>  <LYS_67>
1

>  <VAL_69>
0

>  <ARG_73>
0

>  <ILE_74>
0

>  <SER_75>
0

>  <PRO_87>
0

>  <GLU_89>
0

>  <ILE_104>
0

>  <LEU_120>
1

>  <GLU_121>
1

>  <ARG_122>
1

>  <PRO_123>
0

>  <GLU_124>
0

>  <PRO_125>
0

>  <VAL_126>
1

>  <GLN_127>
1

>  <ASP_128>
1

>  <PHE_130>
1

>  <ASP_131>
1

>  <GLU_135>
0

>  <ASP_167>
0

>  <LYS_169>
0

>  <GLU_171>
1

>  <ASN_172>
1

>  <ILE_173>
0

>  <LEU_174>
1

>  <LEU_177>
0

>  <LYS_183>
0

>  <ILE_185>
1

>  <ASP_186>
1

>  <PHE_187>
0

>  <GLY_188>
0

>  <SER_189>
0

>  <ASP_202>
0

>  <GLY_203>
0

>  <THR_204>
0

>  <ARG_205>
0

>  <HOH_334>
1

>  <Inhibitor_flag>
1

$$$$

Actelion Java MolfileCreator 2.0

  0  0  0  0  0  0              0 V3000
M  V30 BEGIN CTAB
M  V30 COUNTS 0 0 0 0 0
M  V30 BEGIN ATOM
M  V30 END ATOM
M  V30 BEGIN BOND
M  V30 END BOND
M  V30 END CTAB
M  END
>  <Inhibitor order by BE>
274

>  <Decoy order by BE>
0

>  <Name>
 CHEMBL3938446 

>  <Binding Energy (BE)>
10,8410

>  <Ligand Efficiency by DW>
0,3903

>  <PIC50>
7,8184

>  <IC50 (um)>
0,0152

>  <Predictive score X5>
1,8161

>  <P class 5>
0,8601

>  <Number of interactions>
18

>  <Class4>
1

>  <Class5>
1

>  <Class6>
1

>  <Class7>
1

>  <Class8>
0

>  <Dummy variable>
1

>  <PRO_42>
0

>  <LEU_43>
0

>  <LEU_44>
1

>  <GLY_45>
1

>  <SER_46>
0

>  <GLY_47>
0

>  <GLY_48>
0

>  <PHE_49>
1

>  <VAL_52>
1

>  <SER_54>
0

>  <ALA_65>
1

>  <ILE_66>
0

>  <LYS_67>
1

>  <VAL_69>
0

>  <ARG_73>
0

>  <ILE_74>
0

>  <SER_75>
0

>  <PRO_87>
0

>  <GLU_89>
0

>  <ILE_104>
1

>  <LEU_120>
1

>  <GLU_121>
1

>  <ARG_122>
1

>  <PRO_123>
1

>  <GLU_124>
0

>  <PRO_125>
0

>  <VAL_126>
1

>  <GLN_127>
0

>  <ASP_128>
0

>  <PHE_130>
0

>  <ASP_131>
0

>  <GLU_135>
0

>  <ASP_167>
0

>  <LYS_169>
0

>  <GLU_171>
1

>  <ASN_172>
1

>  <ILE_173>
0

>  <LEU_174>
1

>  <LEU_177>
0

>  <LYS_183>
0

>  <ILE_185>
1

>  <ASP_186>
1

>  <PHE_187>
0

>  <GLY_188>
0

>  <SER_189>
0

>  <ASP_202>
0

>  <GLY_203>
0

>  <THR_204>
0

>  <ARG_205>
0

>  <HOH_334>
1

>  <Inhibitor_flag>
1

$$$$

Actelion Java MolfileCreator 2.0

  0  0  0  0  0  0              0 V3000
M  V30 BEGIN CTAB
M  V30 COUNTS 0 0 0 0 0
M  V30 BEGIN ATOM
M  V30 END ATOM
M  V30 BEGIN BOND
M  V30 END BOND
M  V30 END CTAB
M  END
>  <Inhibitor order by BE>
275

>  <Decoy order by BE>
0

>  <Name>
 CHEMBL3660048 

>  <Binding Energy (BE)>
10,8400

>  <Ligand Efficiency by DW>
0,3903

>  <PIC50>
9,1549

>  <IC50 (um)>
0,0007

>  <Predictive score X5>
1,4322

>  <P class 5>
0,8072

>  <Number of interactions>
18

>  <Class4>
1

>  <Class5>
1

>  <Class6>
1

>  <Class7>
1

>  <Class8>
1

>  <Dummy variable>
0

>  <PRO_42>
0

>  <LEU_43>
0

>  <LEU_44>
1

>  <GLY_45>
1

>  <SER_46>
0

>  <GLY_47>
0

>  <GLY_48>
0

>  <PHE_49>
1

>  <VAL_52>
1

>  <SER_54>
0

>  <ALA_65>
1

>  <ILE_66>
0

>  <LYS_67>
1

>  <VAL_69>
0

>  <ARG_73>
0

>  <ILE_74>
0

>  <SER_75>
0

>  <PRO_87>
0

>  <GLU_89>
0

>  <ILE_104>
1

>  <LEU_120>
1

>  <GLU_121>
0

>  <ARG_122>
1

>  <PRO_123>
0

>  <GLU_124>
0

>  <PRO_125>
0

>  <VAL_126>
1

>  <GLN_127>
0

>  <ASP_128>
1

>  <PHE_130>
1

>  <ASP_131>
0

>  <GLU_135>
0

>  <ASP_167>
0

>  <LYS_169>
0

>  <GLU_171>
1

>  <ASN_172>
1

>  <ILE_173>
0

>  <LEU_174>
1

>  <LEU_177>
0

>  <LYS_183>
0

>  <ILE_185>
1

>  <ASP_186>
1

>  <PHE_187>
0

>  <GLY_188>
0

>  <SER_189>
0

>  <ASP_202>
0

>  <GLY_203>
0

>  <THR_204>
0

>  <ARG_205>
0

>  <HOH_334>
1

>  <Inhibitor_flag>
1

$$$$

Actelion Java MolfileCreator 2.0

  0  0  0  0  0  0              0 V3000
M  V30 BEGIN CTAB
M  V30 COUNTS 0 0 0 0 0
M  V30 BEGIN ATOM
M  V30 END ATOM
M  V30 BEGIN BOND
M  V30 END BOND
M  V30 END CTAB
M  END
>  <Inhibitor order by BE>
276

>  <Decoy order by BE>
0

>  <Name>
 CHEMBL98350 

>  <Binding Energy (BE)>
10,8390

>  <Ligand Efficiency by DW>
0,4751

>  <PIC50>
6,0862

>  <IC50 (um)>
0,8200

>  <Predictive score X5>
1,8142

>  <P class 5>
0,8599

>  <Number of interactions>
15

>  <Class4>
1

>  <Class5>
1

>  <Class6>
1

>  <Class7>
0

>  <Class8>
0

>  <Dummy variable>
1

>  <PRO_42>
0

>  <LEU_43>
0

>  <LEU_44>
1

>  <GLY_45>
1

>  <SER_46>
0

>  <GLY_47>
0

>  <GLY_48>
0

>  <PHE_49>
1

>  <VAL_52>
1

>  <SER_54>
0

>  <ALA_65>
1

>  <ILE_66>
0

>  <LYS_67>
1

>  <VAL_69>
0

>  <ARG_73>
0

>  <ILE_74>
0

>  <SER_75>
0

>  <PRO_87>
0

>  <GLU_89>
0

>  <ILE_104>
1

>  <LEU_120>
1

>  <GLU_121>
0

>  <ARG_122>
1

>  <PRO_123>
1

>  <GLU_124>
0

>  <PRO_125>
0

>  <VAL_126>
1

>  <GLN_127>
0

>  <ASP_128>
0

>  <PHE_130>
0

>  <ASP_131>
0

>  <GLU_135>
0

>  <ASP_167>
0

>  <LYS_169>
0

>  <GLU_171>
0

>  <ASN_172>
0

>  <ILE_173>
0

>  <LEU_174>
1

>  <LEU_177>
0

>  <LYS_183>
0

>  <ILE_185>
1

>  <ASP_186>
1

>  <PHE_187>
0

>  <GLY_188>
0

>  <SER_189>
0

>  <ASP_202>
0

>  <GLY_203>
0

>  <THR_204>
0

>  <ARG_205>
0

>  <HOH_334>
1

>  <Inhibitor_flag>
1

$$$$

Actelion Java MolfileCreator 2.0

  0  0  0  0  0  0              0 V3000
M  V30 BEGIN CTAB
M  V30 COUNTS 0 0 0 0 0
M  V30 BEGIN ATOM
M  V30 END ATOM
M  V30 BEGIN BOND
M  V30 END BOND
M  V30 END CTAB
M  END
>  <Inhibitor order by BE>
277

>  <Decoy order by BE>
0

>  <Name>
 CHEMBL3393703 

>  <Binding Energy (BE)>
10,8360

>  <Ligand Efficiency by DW>
0,3525

>  <PIC50>
8,5229

>  <IC50 (um)>
0,0030

>  <Predictive score X5>
2,5725

>  <P class 5>
0,9291

>  <Number of interactions>
20

>  <Class4>
1

>  <Class5>
1

>  <Class6>
1

>  <Class7>
1

>  <Class8>
1

>  <Dummy variable>
1

>  <PRO_42>
0

>  <LEU_43>
0

>  <LEU_44>
1

>  <GLY_45>
1

>  <SER_46>
0

>  <GLY_47>
0

>  <GLY_48>
0

>  <PHE_49>
1

>  <VAL_52>
1

>  <SER_54>
0

>  <ALA_65>
1

>  <ILE_66>
0

>  <LYS_67>
1

>  <VAL_69>
0

>  <ARG_73>
0

>  <ILE_74>
0

>  <SER_75>
0

>  <PRO_87>
0

>  <GLU_89>
0

>  <ILE_104>
1

>  <LEU_120>
1

>  <GLU_121>
1

>  <ARG_122>
1

>  <PRO_123>
1

>  <GLU_124>
0

>  <PRO_125>
0

>  <VAL_126>
1

>  <GLN_127>
0

>  <ASP_128>
1

>  <PHE_130>
0

>  <ASP_131>
1

>  <GLU_135>
0

>  <ASP_167>
0

>  <LYS_169>
0

>  <GLU_171>
1

>  <ASN_172>
1

>  <ILE_173>
0

>  <LEU_174>
1

>  <LEU_177>
0

>  <LYS_183>
0

>  <ILE_185>
1

>  <ASP_186>
1

>  <PHE_187>
0

>  <GLY_188>
0

>  <SER_189>
0

>  <ASP_202>
0

>  <GLY_203>
0

>  <THR_204>
0

>  <ARG_205>
0

>  <HOH_334>
1

>  <Inhibitor_flag>
1

$$$$

Actelion Java MolfileCreator 2.0

  0  0  0  0  0  0              0 V3000
M  V30 BEGIN CTAB
M  V30 COUNTS 0 0 0 0 0
M  V30 BEGIN ATOM
M  V30 END ATOM
M  V30 BEGIN BOND
M  V30 END BOND
M  V30 END CTAB
M  END
>  <Inhibitor order by BE>
278

>  <Decoy order by BE>
0

>  <Name>
 CHEMBL3393702 

>  <Binding Energy (BE)>
10,8350

>  <Ligand Efficiency by DW>
0,3642

>  <PIC50>
8,1549

>  <IC50 (um)>
0,0070

>  <Predictive score X5>
1,8105

>  <P class 5>
0,8594

>  <Number of interactions>
20

>  <Class4>
1

>  <Class5>
1

>  <Class6>
1

>  <Class7>
1

>  <Class8>
1

>  <Dummy variable>
0

>  <PRO_42>
0

>  <LEU_43>
0

>  <LEU_44>
1

>  <GLY_45>
1

>  <SER_46>
0

>  <GLY_47>
0

>  <GLY_48>
0

>  <PHE_49>
1

>  <VAL_52>
1

>  <SER_54>
0

>  <ALA_65>
1

>  <ILE_66>
0

>  <LYS_67>
1

>  <VAL_69>
0

>  <ARG_73>
0

>  <ILE_74>
0

>  <SER_75>
0

>  <PRO_87>
0

>  <GLU_89>
1

>  <ILE_104>
1

>  <LEU_120>
1

>  <GLU_121>
1

>  <ARG_122>
1

>  <PRO_123>
1

>  <GLU_124>
0

>  <PRO_125>
0

>  <VAL_126>
1

>  <GLN_127>
0

>  <ASP_128>
1

>  <PHE_130>
0

>  <ASP_131>
0

>  <GLU_135>
0

>  <ASP_167>
0

>  <LYS_169>
0

>  <GLU_171>
1

>  <ASN_172>
1

>  <ILE_173>
0

>  <LEU_174>
1

>  <LEU_177>
0

>  <LYS_183>
0

>  <ILE_185>
1

>  <ASP_186>
1

>  <PHE_187>
0

>  <GLY_188>
0

>  <SER_189>
0

>  <ASP_202>
0

>  <GLY_203>
0

>  <THR_204>
0

>  <ARG_205>
0

>  <HOH_334>
1

>  <Inhibitor_flag>
1

$$$$

Actelion Java MolfileCreator 2.0

  0  0  0  0  0  0              0 V3000
M  V30 BEGIN CTAB
M  V30 COUNTS 0 0 0 0 0
M  V30 BEGIN ATOM
M  V30 END ATOM
M  V30 BEGIN BOND
M  V30 END BOND
M  V30 END CTAB
M  END
>  <Inhibitor order by BE>
279

>  <Decoy order by BE>
0

>  <Name>
 CHEMBL3904349 

>  <Binding Energy (BE)>
10,8310

>  <Ligand Efficiency by DW>
0,3903

>  <PIC50>
4,3561

>  <IC50 (um)>
44,0450

>  <Predictive score X5>
1,4238

>  <P class 5>
0,8059

>  <Number of interactions>
18

>  <Class4>
1

>  <Class5>
0

>  <Class6>
0

>  <Class7>
0

>  <Class8>
0

>  <Dummy variable>
1

>  <PRO_42>
0

>  <LEU_43>
0

>  <LEU_44>
1

>  <GLY_45>
1

>  <SER_46>
0

>  <GLY_47>
0

>  <GLY_48>
0

>  <PHE_49>
1

>  <VAL_52>
1

>  <SER_54>
0

>  <ALA_65>
1

>  <ILE_66>
0

>  <LYS_67>
1

>  <VAL_69>
0

>  <ARG_73>
0

>  <ILE_74>
0

>  <SER_75>
0

>  <PRO_87>
0

>  <GLU_89>
0

>  <ILE_104>
0

>  <LEU_120>
1

>  <GLU_121>
0

>  <ARG_122>
1

>  <PRO_123>
0

>  <GLU_124>
0

>  <PRO_125>
0

>  <VAL_126>
1

>  <GLN_127>
1

>  <ASP_128>
1

>  <PHE_130>
0

>  <ASP_131>
0

>  <GLU_135>
0

>  <ASP_167>
0

>  <LYS_169>
1

>  <GLU_171>
1

>  <ASN_172>
1

>  <ILE_173>
0

>  <LEU_174>
1

>  <LEU_177>
0

>  <LYS_183>
0

>  <ILE_185>
1

>  <ASP_186>
1

>  <PHE_187>
0

>  <GLY_188>
0

>  <SER_189>
0

>  <ASP_202>
0

>  <GLY_203>
0

>  <THR_204>
0

>  <ARG_205>
0

>  <HOH_334>
1

>  <Inhibitor_flag>
1

$$$$

Actelion Java MolfileCreator 2.0

  0  0  0  0  0  0              0 V3000
M  V30 BEGIN CTAB
M  V30 COUNTS 0 0 0 0 0
M  V30 BEGIN ATOM
M  V30 END ATOM
M  V30 BEGIN BOND
M  V30 END BOND
M  V30 END CTAB
M  END
>  <Inhibitor order by BE>
280

>  <Decoy order by BE>
0

>  <Name>
 CHEMBL3903410 

>  <Binding Energy (BE)>
10,8300

>  <Ligand Efficiency by DW>
0,3903

>  <PIC50>
6,6496

>  <IC50 (um)>
0,2241

>  <Predictive score X5>
2,5669

>  <P class 5>
0,9287

>  <Number of interactions>
20

>  <Class4>
1

>  <Class5>
1

>  <Class6>
1

>  <Class7>
0

>  <Class8>
0

>  <Dummy variable>
1

>  <PRO_42>
0

>  <LEU_43>
0

>  <LEU_44>
1

>  <GLY_45>
1

>  <SER_46>
0

>  <GLY_47>
0

>  <GLY_48>
0

>  <PHE_49>
1

>  <VAL_52>
1

>  <SER_54>
0

>  <ALA_65>
1

>  <ILE_66>
0

>  <LYS_67>
1

>  <VAL_69>
0

>  <ARG_73>
0

>  <ILE_74>
0

>  <SER_75>
0

>  <PRO_87>
0

>  <GLU_89>
0

>  <ILE_104>
1

>  <LEU_120>
1

>  <GLU_121>
1

>  <ARG_122>
1

>  <PRO_123>
1

>  <GLU_124>
0

>  <PRO_125>
0

>  <VAL_126>
1

>  <GLN_127>
0

>  <ASP_128>
1

>  <PHE_130>
0

>  <ASP_131>
1

>  <GLU_135>
0

>  <ASP_167>
0

>  <LYS_169>
0

>  <GLU_171>
1

>  <ASN_172>
1

>  <ILE_173>
0

>  <LEU_174>
1

>  <LEU_177>
0

>  <LYS_183>
0

>  <ILE_185>
1

>  <ASP_186>
1

>  <PHE_187>
0

>  <GLY_188>
0

>  <SER_189>
0

>  <ASP_202>
0

>  <GLY_203>
0

>  <THR_204>
0

>  <ARG_205>
0

>  <HOH_334>
1

>  <Inhibitor_flag>
1

$$$$

Actelion Java MolfileCreator 2.0

  0  0  0  0  0  0              0 V3000
M  V30 BEGIN CTAB
M  V30 COUNTS 0 0 0 0 0
M  V30 BEGIN ATOM
M  V30 END ATOM
M  V30 BEGIN BOND
M  V30 END BOND
M  V30 END CTAB
M  END
>  <Inhibitor order by BE>
281

>  <Decoy order by BE>
0

>  <Name>
 CHEMBL4109914 

>  <Binding Energy (BE)>
10,8290

>  <Ligand Efficiency by DW>
0,3643

>  <PIC50>
6,3883

>  <IC50 (um)>
0,4090

>  <Predictive score X5>
1,8050

>  <P class 5>
0,8588

>  <Number of interactions>
18

>  <Class4>
1

>  <Class5>
1

>  <Class6>
1

>  <Class7>
0

>  <Class8>
0

>  <Dummy variable>
0

>  <PRO_42>
0

>  <LEU_43>
0

>  <LEU_44>
1

>  <GLY_45>
1

>  <SER_46>
0

>  <GLY_47>
0

>  <GLY_48>
0

>  <PHE_49>
1

>  <VAL_52>
1

>  <SER_54>
0

>  <ALA_65>
1

>  <ILE_66>
0

>  <LYS_67>
1

>  <VAL_69>
0

>  <ARG_73>
0

>  <ILE_74>
0

>  <SER_75>
0

>  <PRO_87>
0

>  <GLU_89>
0

>  <ILE_104>
1

>  <LEU_120>
1

>  <GLU_121>
1

>  <ARG_122>
1

>  <PRO_123>
1

>  <GLU_124>
0

>  <PRO_125>
0

>  <VAL_126>
1

>  <GLN_127>
0

>  <ASP_128>
1

>  <PHE_130>
0

>  <ASP_131>
0

>  <GLU_135>
0

>  <ASP_167>
0

>  <LYS_169>
0

>  <GLU_171>
1

>  <ASN_172>
0

>  <ILE_173>
0

>  <LEU_174>
1

>  <LEU_177>
0

>  <LYS_183>
0

>  <ILE_185>
1

>  <ASP_186>
1

>  <PHE_187>
0

>  <GLY_188>
0

>  <SER_189>
0

>  <ASP_202>
0

>  <GLY_203>
0

>  <THR_204>
0

>  <ARG_205>
0

>  <HOH_334>
1

>  <Inhibitor_flag>
1

$$$$

Actelion Java MolfileCreator 2.0

  0  0  0  0  0  0              0 V3000
M  V30 BEGIN CTAB
M  V30 COUNTS 0 0 0 0 0
M  V30 BEGIN ATOM
M  V30 END ATOM
M  V30 BEGIN BOND
M  V30 END BOND
M  V30 END CTAB
M  END
>  <Inhibitor order by BE>
282

>  <Decoy order by BE>
0

>  <Name>
 CHEMBL3691984 

>  <Binding Energy (BE)>
10,8250

>  <Ligand Efficiency by DW>
0,2484

>  <PIC50>
9,7696

>  <IC50 (um)>
0,0002

>  <Predictive score X5>
2,5623

>  <P class 5>
0,9284

>  <Number of interactions>
22

>  <Class4>
1

>  <Class5>
1

>  <Class6>
1

>  <Class7>
1

>  <Class8>
1

>  <Dummy variable>
1

>  <PRO_42>
0

>  <LEU_43>
0

>  <LEU_44>
1

>  <GLY_45>
1

>  <SER_46>
0

>  <GLY_47>
0

>  <GLY_48>
0

>  <PHE_49>
1

>  <VAL_52>
1

>  <SER_54>
0

>  <ALA_65>
1

>  <ILE_66>
0

>  <LYS_67>
1

>  <VAL_69>
0

>  <ARG_73>
0

>  <ILE_74>
0

>  <SER_75>
0

>  <PRO_87>
0

>  <GLU_89>
0

>  <ILE_104>
1

>  <LEU_120>
1

>  <GLU_121>
1

>  <ARG_122>
1

>  <PRO_123>
1

>  <GLU_124>
0

>  <PRO_125>
0

>  <VAL_126>
1

>  <GLN_127>
1

>  <ASP_128>
1

>  <PHE_130>
1

>  <ASP_131>
1

>  <GLU_135>
0

>  <ASP_167>
0

>  <LYS_169>
0

>  <GLU_171>
1

>  <ASN_172>
1

>  <ILE_173>
0

>  <LEU_174>
1

>  <LEU_177>
0

>  <LYS_183>
0

>  <ILE_185>
1

>  <ASP_186>
1

>  <PHE_187>
0

>  <GLY_188>
0

>  <SER_189>
0

>  <ASP_202>
0

>  <GLY_203>
0

>  <THR_204>
0

>  <ARG_205>
0

>  <HOH_334>
1

>  <Inhibitor_flag>
1

$$$$

Actelion Java MolfileCreator 2.0

  0  0  0  0  0  0              0 V3000
M  V30 BEGIN CTAB
M  V30 COUNTS 0 0 0 0 0
M  V30 BEGIN ATOM
M  V30 END ATOM
M  V30 BEGIN BOND
M  V30 END BOND
M  V30 END CTAB
M  END
>  <Inhibitor order by BE>
283

>  <Decoy order by BE>
0

>  <Name>
 CHEMBL3927283 

>  <Binding Energy (BE)>
10,8230

>  <Ligand Efficiency by DW>
0,4047

>  <PIC50>
7,4045

>  <IC50 (um)>
0,0394

>  <Predictive score X5>
1,4165

>  <P class 5>
0,8048

>  <Number of interactions>
17

>  <Class4>
1

>  <Class5>
1

>  <Class6>
1

>  <Class7>
1

>  <Class8>
0

>  <Dummy variable>
0

>  <PRO_42>
0

>  <LEU_43>
0

>  <LEU_44>
1

>  <GLY_45>
1

>  <SER_46>
0

>  <GLY_47>
0

>  <GLY_48>
0

>  <PHE_49>
1

>  <VAL_52>
1

>  <SER_54>
0

>  <ALA_65>
1

>  <ILE_66>
0

>  <LYS_67>
1

>  <VAL_69>
0

>  <ARG_73>
0

>  <ILE_74>
0

>  <SER_75>
0

>  <PRO_87>
0

>  <GLU_89>
0

>  <ILE_104>
0

>  <LEU_120>
0

>  <GLU_121>
0

>  <ARG_122>
1

>  <PRO_123>
0

>  <GLU_124>
0

>  <PRO_125>
0

>  <VAL_126>
1

>  <GLN_127>
1

>  <ASP_128>
1

>  <PHE_130>
0

>  <ASP_131>
0

>  <GLU_135>
0

>  <ASP_167>
0

>  <LYS_169>
1

>  <GLU_171>
1

>  <ASN_172>
1

>  <ILE_173>
0

>  <LEU_174>
1

>  <LEU_177>
0

>  <LYS_183>
0

>  <ILE_185>
1

>  <ASP_186>
1

>  <PHE_187>
0

>  <GLY_188>
0

>  <SER_189>
0

>  <ASP_202>
0

>  <GLY_203>
0

>  <THR_204>
0

>  <ARG_205>
0

>  <HOH_334>
1

>  <Inhibitor_flag>
1

$$$$

Actelion Java MolfileCreator 2.0

  0  0  0  0  0  0              0 V3000
M  V30 BEGIN CTAB
M  V30 COUNTS 0 0 0 0 0
M  V30 BEGIN ATOM
M  V30 END ATOM
M  V30 BEGIN BOND
M  V30 END BOND
M  V30 END CTAB
M  END
>  <Inhibitor order by BE>
284

>  <Decoy order by BE>
0

>  <Name>
 CHEMBL2017349 

>  <Binding Energy (BE)>
10,8220

>  <Ligand Efficiency by DW>
0,4047

>  <PIC50>
8,0458

>  <IC50 (um)>
0,0090

>  <Predictive score X5>
1,4155

>  <P class 5>
0,8046

>  <Number of interactions>
16

>  <Class4>
1

>  <Class5>
1

>  <Class6>
1

>  <Class7>
1

>  <Class8>
1

>  <Dummy variable>
0

>  <PRO_42>
0

>  <LEU_43>
0

>  <LEU_44>
1

>  <GLY_45>
1

>  <SER_46>
0

>  <GLY_47>
0

>  <GLY_48>
0

>  <PHE_49>
1

>  <VAL_52>
1

>  <SER_54>
0

>  <ALA_65>
1

>  <ILE_66>
0

>  <LYS_67>
1

>  <VAL_69>
0

>  <ARG_73>
0

>  <ILE_74>
0

>  <SER_75>
0

>  <PRO_87>
0

>  <GLU_89>
0

>  <ILE_104>
1

>  <LEU_120>
1

>  <GLU_121>
0

>  <ARG_122>
0

>  <PRO_123>
0

>  <GLU_124>
0

>  <PRO_125>
0

>  <VAL_126>
1

>  <GLN_127>
1

>  <ASP_128>
1

>  <PHE_130>
0

>  <ASP_131>
0

>  <GLU_135>
0

>  <ASP_167>
0

>  <LYS_169>
0

>  <GLU_171>
1

>  <ASN_172>
0

>  <ILE_173>
0

>  <LEU_174>
1

>  <LEU_177>
0

>  <LYS_183>
0

>  <ILE_185>
1

>  <ASP_186>
1

>  <PHE_187>
0

>  <GLY_188>
0

>  <SER_189>
0

>  <ASP_202>
0

>  <GLY_203>
0

>  <THR_204>
0

>  <ARG_205>
0

>  <HOH_334>
1

>  <Inhibitor_flag>
1

$$$$

Actelion Java MolfileCreator 2.0

  0  0  0  0  0  0              0 V3000
M  V30 BEGIN CTAB
M  V30 COUNTS 0 0 0 0 0
M  V30 BEGIN ATOM
M  V30 END ATOM
M  V30 BEGIN BOND
M  V30 END BOND
M  V30 END CTAB
M  END
>  <Inhibitor order by BE>
285

>  <Decoy order by BE>
0

>  <Name>
 CHEMBL3691963 

>  <Binding Energy (BE)>
10,8200

>  <Ligand Efficiency by DW>
0,2484

>  <PIC50>
10,5229

>  <IC50 (um)>
0,0000

>  <Predictive score X5>
2,1747

>  <P class 5>
0,8980

>  <Number of interactions>
19

>  <Class4>
1

>  <Class5>
1

>  <Class6>
1

>  <Class7>
1

>  <Class8>
1

>  <Dummy variable>
1

>  <PRO_42>
0

>  <LEU_43>
0

>  <LEU_44>
1

>  <GLY_45>
1

>  <SER_46>
1

>  <GLY_47>
0

>  <GLY_48>
0

>  <PHE_49>
1

>  <VAL_52>
1

>  <SER_54>
0

>  <ALA_65>
1

>  <ILE_66>
0

>  <LYS_67>
1

>  <VAL_69>
0

>  <ARG_73>
0

>  <ILE_74>
0

>  <SER_75>
0

>  <PRO_87>
0

>  <GLU_89>
0

>  <ILE_104>
0

>  <LEU_120>
0

>  <GLU_121>
0

>  <ARG_122>
1

>  <PRO_123>
0

>  <GLU_124>
0

>  <PRO_125>
0

>  <VAL_126>
1

>  <GLN_127>
1

>  <ASP_128>
1

>  <PHE_130>
1

>  <ASP_131>
1

>  <GLU_135>
0

>  <ASP_167>
0

>  <LYS_169>
0

>  <GLU_171>
1

>  <ASN_172>
1

>  <ILE_173>
0

>  <LEU_174>
1

>  <LEU_177>
0

>  <LYS_183>
0

>  <ILE_185>
1

>  <ASP_186>
1

>  <PHE_187>
0

>  <GLY_188>
0

>  <SER_189>
0

>  <ASP_202>
0

>  <GLY_203>
0

>  <THR_204>
0

>  <ARG_205>
0

>  <HOH_334>
1

>  <Inhibitor_flag>
1

$$$$

Actelion Java MolfileCreator 2.0

  0  0  0  0  0  0              0 V3000
M  V30 BEGIN CTAB
M  V30 COUNTS 0 0 0 0 0
M  V30 BEGIN ATOM
M  V30 END ATOM
M  V30 BEGIN BOND
M  V30 END BOND
M  V30 END CTAB
M  END
>  <Inhibitor order by BE>
286

>  <Decoy order by BE>
0

>  <Name>
 CHEMBL3921312 

>  <Binding Energy (BE)>
10,8190

>  <Ligand Efficiency by DW>
0,4048

>  <PIC50>
4,3573

>  <IC50 (um)>
43,9270

>  <Predictive score X5>
2,1738

>  <P class 5>
0,8979

>  <Number of interactions>
18

>  <Class4>
1

>  <Class5>
0

>  <Class6>
0

>  <Class7>
0

>  <Class8>
0

>  <Dummy variable>
1

>  <PRO_42>
0

>  <LEU_43>
0

>  <LEU_44>
1

>  <GLY_45>
1

>  <SER_46>
0

>  <GLY_47>
0

>  <GLY_48>
0

>  <PHE_49>
1

>  <VAL_52>
1

>  <SER_54>
0
[truncated: 6,710,720 more chars]
